# Supplementary material for: Tris(ethane-1,2-di­amine-κ2 N,N′)zinc(II) tetra­chlorido­zincate(II)
Source: IUCrdata. 2020 May 12;5(Pt 5):x200618. doi: 10.1107/S2414314620006185 (PMC9462225; doi:10.1107/S2414314620006185)
Supplement: Supplementary file 1 [file x-05-x200618-sup1.cif]

##############################################################################
#                                                                            #
# This CIF contains the data for a data article accepted for                 #
# publication in IUCrData. It conforms to the requirements of                #
# Notes for Authors for IUCrData, and has been                               #
# peer reviewed under the auspices of IUCrData.                              #
#                                                                            #
# Full details of the Crystallographic Information File format               #
# are given in the paper "The Crystallographic Information File (CIF):       #
# a New Standard Archive File for Crystallography" by S. R. Hall, F. H.      #
# Allen and I. D. Brown [Acta Cryst. (1991), A47, 655-685].                  #
#                                                                            #
# The current version of the core CIF dictionary is obtainable from          #
# ftp://ftp.iucr.org/pub/cif_core.dic.                                       #
#                                                                            #
# Software is freely available for graphical display of the structure(s)     #
# in this CIF. For information consult the CIF software page                 #
# http://www.iucr.org/resources/cif/software.                                #
#                                                                            #
# This file may be used for bona fide research purposes within the           #
# scientific community so long as proper attribution is given to the data    # 
# article from which it was obtained.                                        #
#                                                                            #
##############################################################################
data_I
_database_code_depnum_ccdc_archive 'CCDC 2001547'
_audit_creation_method     'SHELXL-2014/7'
_chemical_name_systematic
;
Tris(ethane-1,2-diamine-\k^2^<i>N</i>,<i>N</i>')zinc(II)
tetrachloridozincate(II)
;
_chemical_name_common     ?
_chemical_formula_moiety     'C6 H24 N6 Zn 2+, Cl4 Zn 2-'
_chemical_formula_sum     'C6 H24 Cl4 N6 Zn2'
_chemical_formula_iupac     '[Zn (C2 H8 N2)3] [Zn Cl4]'
_chemical_formula_weight     452.85
_chemical_melting_point     ?
_space_group_crystal_system     monoclinic
_space_group_name_H-M_alt     'P 21/n'
_space_group_name_Hall     '-P 2yn'
loop_
    _space_group_symop_operation_xyz
    'x, y, z'
    '-x+1/2, y+1/2, -z+1/2'
    '-x, -y, -z'
    'x-1/2, -y-1/2, z-1/2'
_cell_length_a     8.6916(4)
_cell_length_b     14.6035(9)
_cell_length_c     14.0382(7)
_cell_angle_alpha     90
_cell_angle_beta     91.201(4)
_cell_angle_gamma     90
_cell_volume     1781.45(16)
_cell_formula_units_Z     4
_cell_measurement_reflns_used     2582
_cell_measurement_theta_min     3.905
_cell_measurement_theta_max     24.996
_cell_measurement_temperature     293(2)
_exptl_crystal_description     block
_exptl_crystal_colour     colourless
_exptl_crystal_size_max     0.20
_exptl_crystal_size_mid     0.12
_exptl_crystal_size_min     0.10
_exptl_crystal_density_diffrn     1.688
_exptl_crystal_density_meas     ?
_exptl_crystal_density_method     'not measured'
_exptl_crystal_F_000     920
_exptl_absorpt_coefficient_mu     3.286
_exptl_absorpt_correction_type     multi-scan
_exptl_absorpt_process_details
;
(CrysAlis Pro; Oxford Diffraction, 2009)
;
_exptl_absorpt_correction_T_min     0.629
_exptl_absorpt_correction_T_max     0.720
_diffrn_ambient_temperature     293(2)
_diffrn_source     'fine-focus sealed tube'
_diffrn_radiation_type     MoK\a
_diffrn_radiation_wavelength     0.71073
_diffrn_measurement_device_type
                 ' Oxford Diffraction Xcalibur diffractometer with EOS detector'
_diffrn_measurement_method     '\w and \f scans'
_diffrn_detector_area_resol_mean     ?
_diffrn_reflns_number     10159
_diffrn_reflns_av_R_equivalents     0.0268
_diffrn_reflns_av_unetI/netI     0.0280
_diffrn_reflns_theta_min     3.905
_diffrn_reflns_theta_max     24.996
_diffrn_reflns_theta_full     24.996
_diffrn_measured_fraction_theta_max     0.995
_diffrn_measured_fraction_theta_full     0.995
_diffrn_reflns_limit_h_min     -10
_diffrn_reflns_limit_h_max     9
_diffrn_reflns_limit_k_min     -16
_diffrn_reflns_limit_k_max     17
_diffrn_reflns_limit_l_min     -16
_diffrn_reflns_limit_l_max     16
_diffrn_standards_number     0
_diffrn_standards_interval_count     0
_diffrn_standards_interval_time     0
_diffrn_standards_decay_%     ?
_refine_special_details
;
All H atoms were fixed geometrically and allow to ride on their parent C and N
atoms, with C---H distances of 0.97 \%A and N---H distances of 0.90 \%A, and
with <i>U</i>~iso~(H)= 1.2 <i>U</i>~eq~(parent atom).
;
_reflns_number_total     3119
_reflns_number_gt     2582
_reflns_threshold_expression     'I > 2\s(I)'
_refine_ls_structure_factor_coef     Fsqd
_refine_ls_matrix_type     full
_refine_ls_R_factor_all     0.0417
_refine_ls_R_factor_gt     0.0307
_refine_ls_wR_factor_gt     0.0704
_refine_ls_wR_factor_ref     0.0745
_refine_ls_goodness_of_fit_ref     1.041
_refine_ls_restrained_S_all     1.041
_refine_ls_number_reflns     3119
_refine_ls_number_parameters     163
_refine_ls_number_restraints     0
_refine_ls_hydrogen_treatment     constr
_refine_ls_weighting_scheme     calc
_refine_ls_weighting_details
              'w=1/[\s^2^(Fo^2^)+(0.0348P)^2^+0.9424P] where P=(Fo^2^+2Fc^2^)/3'
_atom_sites_solution_hydrogens     geom
_atom_sites_solution_primary     ?
_atom_sites_solution_secondary     ?
_refine_ls_shift/su_max     0.001
_refine_ls_shift/su_mean     0.000
_refine_diff_density_max     0.645
_refine_diff_density_min     -0.351
_refine_ls_extinction_method     none
_refine_ls_extinction_coef     .
loop_
    _atom_type_symbol
    _atom_type_description
    _atom_type_scat_dispersion_real
    _atom_type_scat_dispersion_imag
    _atom_type_scat_source
    'C' 'C' 0.0033 0.0000
                         'International Tables Vol C Tables 4.2.6.8 and 6.1.1.4'
    'H' 'H' 0.0000 0.0000
                         'International Tables Vol C Tables 4.2.6.8 and 6.1.1.4'
    'N' 'N' 0.0061 0.0000
                         'International Tables Vol C Tables 4.2.6.8 and 6.1.1.4'
    'Zn' 'Zn' 0.2839 0.0000
                         'International Tables Vol C Tables 4.2.6.8 and 6.1.1.4'
    'Cl' 'Cl' 0.1484 0.0000
                         'International Tables Vol C Tables 4.2.6.8 and 6.1.1.4'
_computing_data_collection
;
CrysAlis CCD (Oxford Diffraction, 2009)
;
_computing_cell_refinement
;
CrysAlis RED (Oxford Diffraction, 2009)
;
_computing_data_reduction
;
CrysAlis RED (Oxford Diffraction, 2009)
;
_computing_structure_solution
;
SHELXS97 (Sheldrick, 2008)
;
_computing_structure_refinement
;
<i>SHELXL2014/7</i> (Sheldrick, 2015)
;
_computing_molecular_graphics
;
PLATON (Spek, 2020)
;
_computing_publication_material
;
<i>SHELXL2014/7</i> (Sheldrick, 2015) and PLATON (Spek, 2020)
;
loop_
    _atom_site_type_symbol
    _atom_site_label
    _atom_site_fract_x
    _atom_site_fract_y
    _atom_site_fract_z
    _atom_site_U_iso_or_equiv
    _atom_site_adp_type
    _atom_site_calc_flag
    _atom_site_occupancy
    _atom_site_disorder_assembly
    _atom_site_disorder_group
    C C1 0.2695(6) 0.5672(3) 1.1390(3) 0.0762(13) Uani d 1 . .
    H H1A 0.1936 0.5263 1.1654 0.091 Uiso calc 1 . .
    H H1B 0.3421 0.5307 1.1037 0.091 Uiso calc 1 . .
    C C2 0.3510(5) 0.6156(3) 1.2166(3) 0.0711(12) Uani d 1 . .
    H H2A 0.2773 0.6473 1.2556 0.085 Uiso calc 1 . .
    H H2B 0.4059 0.5717 1.2565 0.085 Uiso calc 1 . .
    C C3 0.6033(4) 0.7154(3) 0.9023(2) 0.0504(9) Uani d 1 . .
    H H3A 0.5510 0.7528 0.8546 0.061 Uiso calc 1 . .
    H H3B 0.6785 0.6777 0.8706 0.061 Uiso calc 1 . .
    C C4 0.6819(4) 0.7751(3) 0.9736(3) 0.0515(9) Uani d 1 . .
    H H4A 0.7429 0.7377 1.0173 0.062 Uiso calc 1 . .
    H H4B 0.7508 0.8166 0.9416 0.062 Uiso calc 1 . .
    C C5 0.1177(4) 0.8682(3) 0.9718(3) 0.0620(11) Uani d 1 . .
    H H5A 0.0297 0.8334 0.9930 0.074 Uiso calc 1 . .
    H H5B 0.0824 0.9108 0.9231 0.074 Uiso calc 1 . .
    C C6 0.1881(4) 0.9199(3) 1.0543(3) 0.0588(10) Uani d 1 . .
    H H6A 0.2718 0.9578 1.0323 0.071 Uiso calc 1 . .
    H H6B 0.1115 0.9596 1.0820 0.071 Uiso calc 1 . .
    N N1 0.1919(4) 0.6337(2) 1.0733(2) 0.0579(8) Uani d 1 . .
    H H1C 0.1079 0.6565 1.0997 0.069 Uiso calc 1 . .
    H H1D 0.1649 0.6066 1.0187 0.069 Uiso calc 1 . .
    N N2 0.4594(4) 0.68128(19) 1.17780(17) 0.0474(7) Uani d 1 . .
    H H2C 0.5472 0.6531 1.1646 0.057 Uiso calc 1 . .
    H H2D 0.4797 0.7247 1.2207 0.057 Uiso calc 1 . .
    N N3 0.4909(3) 0.65660(18) 0.95024(18) 0.0420(6) Uani d 1 . .
    H H3C 0.5393 0.6120 0.9820 0.050 Uiso calc 1 . .
    H H3D 0.4269 0.6313 0.9075 0.050 Uiso calc 1 . .
    N N4 0.5683(3) 0.82833(18) 1.02757(18) 0.0399(6) Uani d 1 . .
    H H4C 0.5424 0.8788 0.9955 0.048 Uiso calc 1 . .
    H H4D 0.6088 0.8449 1.0837 0.048 Uiso calc 1 . .
    N N5 0.2326(3) 0.80599(18) 0.93231(19) 0.0427(7) Uani d 1 . .
    H H5C 0.2959 0.8370 0.8951 0.051 Uiso calc 1 . .
    H H5D 0.1861 0.7630 0.8972 0.051 Uiso calc 1 . .
    N N6 0.2461(3) 0.8549(2) 1.1263(2) 0.0489(7) Uani d 1 . .
    H H6C 0.1687 0.8327 1.1598 0.059 Uiso calc 1 . .
    H H6D 0.3122 0.8826 1.1661 0.059 Uiso calc 1 . .
    Zn Zn1 0.36240(4) 0.74282(2) 1.04903(2) 0.03245(12) Uani d 1 . .
    Zn Zn2 1.16044(4) 0.54507(3) 0.77627(3) 0.04177(13) Uani d 1 . .
    Cl Cl1 1.24823(14) 0.45660(8) 0.89729(7) 0.0752(3) Uani d 1 . .
    Cl Cl2 1.35279(12) 0.62417(13) 0.70905(7) 0.1022(5) Uani d 1 . .
    Cl Cl3 0.99364(9) 0.64689(6) 0.83974(6) 0.0446(2) Uani d 1 . .
    Cl Cl4 1.02570(12) 0.46530(7) 0.66406(7) 0.0646(3) Uani d 1 . .
loop_
    _atom_site_aniso_label
    _atom_site_aniso_U_11
    _atom_site_aniso_U_22
    _atom_site_aniso_U_33
    _atom_site_aniso_U_12
    _atom_site_aniso_U_13
    _atom_site_aniso_U_23
    C1 0.113(4) 0.051(3) 0.066(3) -0.026(3) 0.019(3) 0.013(2)
    C2 0.101(4) 0.064(3) 0.048(2) -0.003(2) 0.010(2) 0.015(2)
    C3 0.040(2) 0.064(2) 0.048(2) 0.0067(18) 0.0081(16) -0.0030(18)
    C4 0.0315(18) 0.062(2) 0.061(2) -0.0012(17) -0.0004(16) 0.0065(19)
    C5 0.038(2) 0.065(3) 0.081(3) 0.0135(19) -0.0173(19) 0.003(2)
    C6 0.047(2) 0.047(2) 0.082(3) 0.0155(18) -0.002(2) -0.007(2)
    N1 0.057(2) 0.058(2) 0.0594(19) -0.0205(16) 0.0080(15) -0.0083(16)
    N2 0.068(2) 0.0403(17) 0.0335(14) 0.0060(15) -0.0022(13) -0.0020(12)
    N3 0.0433(16) 0.0411(16) 0.0414(14) 0.0048(13) -0.0033(12) -0.0036(12)
    N4 0.0363(15) 0.0412(16) 0.0419(14) -0.0021(12) -0.0094(11) 0.0002(13)
    N5 0.0381(15) 0.0406(16) 0.0489(16) -0.0051(13) -0.0142(12) 0.0005(13)
    N6 0.0381(16) 0.0548(19) 0.0539(17) 0.0043(14) 0.0014(13) -0.0109(15)
    Zn1 0.0331(2) 0.0308(2) 0.03334(19) -0.00077(15) -0.00142(14) 0.00084(15)
    Zn2 0.0372(2) 0.0524(3) 0.0353(2) 0.01035(18) -0.00777(16) -0.00588(18)
    Cl1 0.0995(8) 0.0657(7) 0.0594(6) 0.0405(6) -0.0250(6) 0.0033(5)
    Cl2 0.0491(7) 0.2003(17) 0.0572(6) -0.0341(8) 0.0002(5) 0.0172(8)
    Cl3 0.0429(5) 0.0360(5) 0.0546(5) 0.0064(4) -0.0047(4) -0.0084(4)
    Cl4 0.0747(7) 0.0603(6) 0.0580(6) 0.0128(5) -0.0195(5) -0.0288(5)
_geom_special_details
;
 All esds (except the esd in the dihedral angle between two l.s. planes)
 are estimated using the full covariance matrix.  The cell esds are taken
 into account individually in the estimation of esds in distances, angles
 and torsion angles; correlations between esds in cell parameters are only
 used when they are defined by crystal symmetry.  An approximate (isotropic)
 treatment of cell esds is used for estimating esds involving l.s. planes.
;
loop_
    _geom_bond_atom_site_label_1
    _geom_bond_atom_site_label_2
    _geom_bond_site_symmetry_2
    _geom_bond_distance
    _geom_bond_publ_flag
    C1 C2 . 1.467(5) ?
    C1 N1 . 1.490(5) ?
    C1 H1A . 0.9700 ?
    C1 H1B . 0.9700 ?
    C2 N2 . 1.458(5) ?
    C2 H2A . 0.9700 ?
    C2 H2B . 0.9700 ?
    C3 N3 . 1.473(4) ?
    C3 C4 . 1.483(5) ?
    C3 H3A . 0.9700 ?
    C3 H3B . 0.9700 ?
    C4 N4 . 1.478(4) ?
    C4 H4A . 0.9700 ?
    C4 H4B . 0.9700 ?
    C5 N5 . 1.468(4) ?
    C5 C6 . 1.502(5) ?
    C5 H5A . 0.9700 ?
    C5 H5B . 0.9700 ?
    C6 N6 . 1.468(4) ?
    C6 H6A . 0.9700 ?
    C6 H6B . 0.9700 ?
    N1 Zn1 . 2.208(3) ?
    N1 H1C . 0.8900 ?
    N1 H1D . 0.8900 ?
    N2 Zn1 . 2.173(3) ?
    N2 H2C . 0.8900 ?
    N2 H2D . 0.8900 ?
    N3 Zn1 . 2.196(2) ?
    N3 H3C . 0.8900 ?
    N3 H3D . 0.8900 ?
    N4 Zn1 . 2.208(3) ?
    N4 H4C . 0.8900 ?
    N4 H4D . 0.8900 ?
    N5 Zn1 . 2.175(2) ?
    N5 H5C . 0.8900 ?
    N5 H5D . 0.8900 ?
    N6 Zn1 . 2.219(3) ?
    N6 H6C . 0.8900 ?
    N6 H6D . 0.8900 ?
    Zn2 Cl1 . 2.2546(10) ?
    Zn2 Cl2 . 2.2552(12) ?
    Zn2 Cl4 . 2.2654(9) ?
    Zn2 Cl3 . 2.2718(9) ?
loop_
    _geom_angle_atom_site_label_1
    _geom_angle_atom_site_label_2
    _geom_angle_atom_site_label_3
    _geom_angle_site_symmetry_1
    _geom_angle_site_symmetry_3
    _geom_angle
    _geom_angle_publ_flag
    C2 C1 N1 . . 110.6(3) ?
    C2 C1 H1A . . 109.5 ?
    N1 C1 H1A . . 109.5 ?
    C2 C1 H1B . . 109.5 ?
    N1 C1 H1B . . 109.5 ?
    H1A C1 H1B . . 108.1 ?
    N2 C2 C1 . . 110.2(3) ?
    N2 C2 H2A . . 109.6 ?
    C1 C2 H2A . . 109.6 ?
    N2 C2 H2B . . 109.6 ?
    C1 C2 H2B . . 109.6 ?
    H2A C2 H2B . . 108.1 ?
    N3 C3 C4 . . 109.5(3) ?
    N3 C3 H3A . . 109.8 ?
    C4 C3 H3A . . 109.8 ?
    N3 C3 H3B . . 109.8 ?
    C4 C3 H3B . . 109.8 ?
    H3A C3 H3B . . 108.2 ?
    N4 C4 C3 . . 110.6(3) ?
    N4 C4 H4A . . 109.5 ?
    C3 C4 H4A . . 109.5 ?
    N4 C4 H4B . . 109.5 ?
    C3 C4 H4B . . 109.5 ?
    H4A C4 H4B . . 108.1 ?
    N5 C5 C6 . . 109.4(3) ?
    N5 C5 H5A . . 109.8 ?
    C6 C5 H5A . . 109.8 ?
    N5 C5 H5B . . 109.8 ?
    C6 C5 H5B . . 109.8 ?
    H5A C5 H5B . . 108.2 ?
    N6 C6 C5 . . 109.5(3) ?
    N6 C6 H6A . . 109.8 ?
    C5 C6 H6A . . 109.8 ?
    N6 C6 H6B . . 109.8 ?
    C5 C6 H6B . . 109.8 ?
    H6A C6 H6B . . 108.2 ?
    C1 N1 Zn1 . . 105.6(2) ?
    C1 N1 H1C . . 110.6 ?
    Zn1 N1 H1C . . 110.6 ?
    C1 N1 H1D . . 110.6 ?
    Zn1 N1 H1D . . 110.6 ?
    H1C N1 H1D . . 108.8 ?
    C2 N2 Zn1 . . 109.9(2) ?
    C2 N2 H2C . . 109.7 ?
    Zn1 N2 H2C . . 109.7 ?
    C2 N2 H2D . . 109.7 ?
    Zn1 N2 H2D . . 109.7 ?
    H2C N2 H2D . . 108.2 ?
    C3 N3 Zn1 . . 107.77(19) ?
    C3 N3 H3C . . 110.2 ?
    Zn1 N3 H3C . . 110.2 ?
    C3 N3 H3D . . 110.2 ?
    Zn1 N3 H3D . . 110.2 ?
    H3C N3 H3D . . 108.5 ?
    C4 N4 Zn1 . . 108.9(2) ?
    C4 N4 H4C . . 109.9 ?
    Zn1 N4 H4C . . 109.9 ?
    C4 N4 H4D . . 109.9 ?
    Zn1 N4 H4D . . 109.9 ?
    H4C N4 H4D . . 108.3 ?
    C5 N5 Zn1 . . 108.9(2) ?
    C5 N5 H5C . . 109.9 ?
    Zn1 N5 H5C . . 109.9 ?
    C5 N5 H5D . . 109.9 ?
    Zn1 N5 H5D . . 109.9 ?
    H5C N5 H5D . . 108.3 ?
    C6 N6 Zn1 . . 107.1(2) ?
    C6 N6 H6C . . 110.3 ?
    Zn1 N6 H6C . . 110.3 ?
    C6 N6 H6D . . 110.3 ?
    Zn1 N6 H6D . . 110.3 ?
    H6C N6 H6D . . 108.6 ?
    N2 Zn1 N5 . . 171.16(11) ?
    N2 Zn1 N3 . . 95.43(10) ?
    N5 Zn1 N3 . . 91.72(10) ?
    N2 Zn1 N1 . . 79.79(12) ?
    N5 Zn1 N1 . . 94.79(11) ?
    N3 Zn1 N1 . . 92.04(11) ?
    N2 Zn1 N4 . . 92.64(11) ?
    N5 Zn1 N4 . . 93.80(10) ?
    N3 Zn1 N4 . . 79.26(10) ?
    N1 Zn1 N4 . . 167.95(11) ?
    N2 Zn1 N6 . . 94.08(11) ?
    N5 Zn1 N6 . . 79.69(10) ?
    N3 Zn1 N6 . . 167.09(10) ?
    N1 Zn1 N6 . . 98.21(11) ?
    N4 Zn1 N6 . . 91.62(10) ?
    Cl1 Zn2 Cl2 . . 111.51(5) ?
    Cl1 Zn2 Cl4 . . 113.03(4) ?
    Cl2 Zn2 Cl4 . . 110.45(4) ?
    Cl1 Zn2 Cl3 . . 106.75(4) ?
    Cl2 Zn2 Cl3 . . 108.28(5) ?
    Cl4 Zn2 Cl3 . . 106.52(4) ?
loop_
    _geom_torsion_atom_site_label_1
    _geom_torsion_atom_site_label_2
    _geom_torsion_atom_site_label_3
    _geom_torsion_atom_site_label_4
    _geom_torsion_site_symmetry_1
    _geom_torsion_site_symmetry_2
    _geom_torsion_site_symmetry_3
    _geom_torsion_site_symmetry_4
    _geom_torsion
    _geom_torsion_publ_flag
    N1 C1 C2 N2 . . . . -55.9(5) ?
    N3 C3 C4 N4 . . . . -55.4(4) ?
    N5 C5 C6 N6 . . . . -57.5(4) ?
    C2 C1 N1 Zn1 . . . . 44.6(4) ?
    C1 C2 N2 Zn1 . . . . 36.6(4) ?
    C4 C3 N3 Zn1 . . . . 45.2(3) ?
    C3 C4 N4 Zn1 . . . . 35.9(3) ?
    C6 C5 N5 Zn1 . . . . 41.1(4) ?
    C5 C6 N6 Zn1 . . . . 42.6(3) ?
loop_
    _geom_hbond_atom_site_label_D
    _geom_hbond_atom_site_label_H
    _geom_hbond_atom_site_label_A
    _geom_hbond_site_symmetry_A
    _geom_hbond_distance_DH
    _geom_hbond_distance_HA
    _geom_hbond_distance_DA
    _geom_hbond_angle_DHA
    _geom_hbond_publ_flag
    N1 H1D Cl1 1_455 0.89 2.88 3.617(3) 141.6 yes
    N1 H1D Cl3 1_455 0.89 2.95 3.677(3) 139.8 yes
    N2 H2C Cl1 3_767 0.89 2.56 3.426(3) 164.9 yes
    N2 H2D Cl3 4_576 0.89 2.51 3.395(3) 171.1 yes
    N3 H3C Cl1 3_767 0.89 2.67 3.500(3) 154.7 yes
    N3 H3D Cl1 1_455 0.89 2.99 3.670(3) 134.7 yes
    N3 H3D Cl2 1_455 0.89 2.85 3.600(3) 143.2 yes
    N4 H4C Cl4 2_656 0.89 2.63 3.437(3) 151.6 yes
    N4 H4D Cl2 4_576 0.89 2.76 3.581(3) 153.2 yes
    N5 H5C Cl4 2_656 0.89 2.58 3.431(3) 160.3 yes
    N5 H5D Cl3 1_455 0.89 2.50 3.360(3) 161.6 yes
    N6 H6C Cl2 4_476 0.89 2.91 3.646(3) 140.6 yes
    N6 H6D Cl3 4_576 0.89 2.91 3.652(3) 142.3 yes
    N6 H6D Cl4 4_576 0.89 2.90 3.609(3) 138.4 yes
    C3 H3B Cl3 . 0.97 2.82 3.662(3) 145.9 yes
_shelx_space_group_comment
;
The symmetry employed for this shelxl refinement is uniquely defined
by the following loop, which should always be used as a source of
symmetry information in preference to the above space-group names.
They are only intended as comments.
;
_shelx_estimated_absorpt_T_min     0.513
_shelx_estimated_absorpt_T_max     0.720
_shelx_hkl_file
;
   0   0  -3 328.175 107.416   4
   0   0  -4 12370.9 512.223   8
   0   0   4 11681.6 477.574   1
   0   0  -4 12161.9 448.505   5
   0   0  -4 11544.5 358.868   4
   0   0  -5 261.266 103.908   4
   0   0  -5 356.599 210.259   8
   0   0  -5 204.576 127.021   5
   0   0  -6 10431.6 565.212   8
   0   0  -6 10280.1 392.581   4
   0   0  -6 10773.9 362.077   3
   0   0   7 61.2726 165.647   5
   0   0  -7-37.6268 89.9603   3
   0   0  -7 226.181 118.476   4
   0   0  -8 61855.7 1543.80   1
   0   0  -8 58817.5 986.567   3
   0   0  -8 57874.7 1033.52   4
   0   0   8 59399.7 1400.54   5
   0   0   9-41.9824 199.352   5
   0   0   9 227.444 212.118   7
   0   0  -9 124.782 256.312   1
   0   0  -9 92.1380 125.270   3
   0   0  -9 41.6683 107.121   4
   0   0  10 33638.6 1207.59   5
   0   0 -10 33532.7 893.335   3
   0   0  10 34046.8 1123.97   7
   0   0 -10 33915.3 865.882   4
   0   0 -10 34788.1 1299.16   1
   0   0 -11 165.922 165.273   3
   0   0 -11 110.659 117.877   4
   0   0  11 284.438 231.743   7
   0   0  11-59.4776 225.359   5
   0   0 -12 21317.9 752.538   4
   0   0  12 20107.3 1061.90   5
   0   0  12 22990.3 1023.30   7
   0   0  13 636.927 294.234   7
   0   0  13 285.872 286.568   5
   0   0  14 529.400 306.716   7
   0   0  14 360.997 361.232   5
   0   0  15 70.7435 270.673   7
   0   0  15 335.406 373.126   5
   0   0  16 12761.6 937.329   7
   0   0  16 12096.3 1008.02   5
   0   0  17-38.4441 379.400   5
   0   0  17-292.163 343.614   7
   0  -1  -3 55588.7 689.809   4
   0   1   4 46384.7 951.462   1
   0   1   4 44141.2 744.645   4
   0  -1  -4 44277.9 863.531   5
   0  -1  -4 43905.9 689.646   4
   0   1  -4 44799.7 830.295   5
   0  -1  -4 43868.0 915.082   8
   0  -1  -5 3161.26 301.582   8
   0   1   5 3729.63 332.924   1
   0  -1  -5 3084.35 215.215   4
   0  -1  -5 3228.95 287.044   5
   0   1  -5 2993.38 265.475   5
   0  -1   6 72529.3 1314.16   5
   0  -1  -6 73175.5 1050.43   4
   0   1  -6 75017.0 1315.16   5
   0   1  -7 50284.7 1271.25   1
   0  -1  -7 46735.5 902.344   4
   0  -1   7 46562.6 1116.26   7
   0   1  -7 48214.3 957.658   4
   0  -1   7 46524.3 1151.72   5
   0   1  -8 2693.19 247.352   3
   0  -1  -8 3434.45 280.412   4
   0   1  -8 3063.21 391.601   1
   0  -1  -8 3619.24 269.697   3
   0  -1   8 3016.12 352.224   7
   0  -1  -8 2455.02 346.150   1
   0  -1   8 2660.91 348.840   5
   0   1   8 2922.20 362.870   5
   0   1  -8 3045.84 266.196   4
   0   1  -9 55178.5 1060.51   4
   0   1  -9 57997.5 1553.87   1
   0  -1  -9 54131.9 1095.02   4
   0   1   9 53765.6 1445.16   5
   0  -1   9 57405.5 1401.95   7
   0  -1  -9 56987.7 1065.26   3
   0  -1   9 53928.7 1421.51   5
   0   1  -9 53431.1 1104.41   3
   0   1 -10 1488.20 367.782   1
   0  -1 -10 1657.90 232.704   3
   0   1 -10 2083.95 240.447   4
   0   1 -10 1767.46 246.803   3
   0  -1  10 1430.43 315.007   5
   0   1  10 1572.48 347.204   5
   0  -1 -10 1623.43 224.767   4
   0  -1  10 2072.94 349.797   7
   0   1 -11 11654.3 593.550   3
   0   1 -11 12502.0 538.233   4
   0  -1 -11 12377.8 574.583   4
   0   1 -11 11854.7 823.810   1
   0   1  11 13448.0 734.059   7
   0  -1  11 11277.6 758.670   5
   0  -1 -11 12782.9 594.245   3
   0   1  11 12492.2 807.818   5
   0  -1  11 13195.4 772.458   7
   0   1  12 934.581 308.081   7
   0   1 -12 80.9457 123.785   4
   0   1 -12-323.276 387.656   1
   0   1  12 120.819 256.889   5
   0  -1  12 218.816 263.557   7
   0  -1  12 13.2659 289.555   5
   0   1 -13 6991.86 428.470   4
   0   1  13 6834.08 693.856   5
   0   1 -13 6535.44 713.190   1
   0   1  13 7721.54 631.627   7
   0  -1  13 7182.32 634.190   7
   0  -1  13 6965.22 676.661   5
   0  -1  14 22180.8 1223.66   5
   0  -1  14 23358.2 1173.68   7
   0   1  14 22750.1 1251.66   5
   0   1  14 23709.0 1128.97   7
   0  -1  15 5337.39 602.251   7
   0   1  15 5166.18 587.310   7
   0   1  15 4652.36 654.977   5
   0  -1  15 5535.53 702.051   5
   0  -1  16 1678.77 461.992   5
   0  -1  16 2379.44 471.032   7
   0   1  16 1373.04 384.020   7
   0   1  16 1431.88 448.299   5
   0  -1  17 839.402 400.836   7
   0   1  17 784.944 471.803   5
   0  -1  17 1093.45 486.714   5
   0   1  17 485.402 331.313   7
   0  -1  18 635.017 352.203   7
   0  -2   3 79267.0 987.834   5
   0  -2  -3 81598.0 1056.14   5
   0   2   4 8242.65 346.659   4
   0   2  -4 8565.68 372.941   5
   0  -2   4 8768.63 377.674   5
   0  -2  -4 8841.36 402.532   5
   0   2   4 8343.21 436.734   1
   0  -2  -4 7701.55 399.720   8
   0  -2  -5 1999.14 197.637   4
   0   2  -5 1972.52 216.335   5
   0  -2  -5 2011.46 253.568   8
   0  -2   5 2126.86 232.020   5
   0   2   5 2575.51 277.670   1
   0   2   5 2514.90 224.680   4
   0  -2  -5 2125.00 246.785   5
   0  -2  -6 2184.27 207.990   4
   0  -2   6 2177.08 262.325   5
   0   2   6 2259.28 224.915   4
   0   2  -6 2181.60 246.649   5
   0   2  -7 57.8898 194.331   1
   0   2   7 575.479 181.626   4
   0  -2  -7 409.446 144.079   4
   0  -2   7 135.140 166.618   5
   0  -2   7 416.498 217.530   7
   0   2  -8 70951.5 1619.60   1
   0   2   8 68963.8 1557.56   5
   0  -2  -8 67720.3 1221.91   4
   0  -2   8 69020.4 1518.21   7
   0  -2   8 67610.9 1481.39   5
   0  -2   9 3834.38 419.452   7
   0  -2   9 3534.71 404.562   5
   0   2  -9 3252.07 315.632   3
   0   2   9 3572.84 426.182   5
   0   2  -9 3550.38 321.618   4
   0   2  -9 3683.65 457.959   1
   0  -2  10 43387.5 1338.24   7
   0   2 -10 42533.8 1426.95   1
   0   2  10 41948.2 1377.91   5
   0   2 -10 42925.1 1008.07   4
   0  -2  10 41275.3 1332.74   5
   0   2 -11 1921.04 244.944   4
   0  -2  11 1758.19 360.144   7
   0   2  11 1927.90 397.552   5
   0  -2  11 1560.25 363.297   5
   0   2 -11 1749.14 410.184   1
   0   2 -12 8216.17 754.874   1
   0   2  12 9093.90 745.671   5
   0  -2  12 8349.35 696.842   5
   0   2 -12 9052.85 483.175   4
   0  -2  12 8386.92 674.076   7
   0   2  12 9894.58 651.410   7
   0  -2  13 5080.04 605.635   5
   0   2  13 5055.43 613.716   5
   0   2  13 6211.94 579.093   7
   0  -2  13 5520.66 583.992   7
   0   2 -13 5885.95 685.558   1
   0  -2  14 7523.56 745.419   5
   0   2 -14 7642.92 801.973   1
   0   2  14 8111.87 664.455   7
   0  -2  14 7950.37 735.074   7
   0   2  14 7446.92 762.970   5
   0   2  15 3600.63 620.525   5
   0   2  15 3886.43 514.917   7
   0  -2  15 3444.74 555.657   5
   0  -2  15 3466.86 541.155   7
   0  -2  16 7586.37 781.299   7
   0   2  16 7398.05 837.780   5
   0   2  16 6873.85 674.054   7
   0  -2  16 7105.12 817.403   5
   0  -2  17 1571.11 497.555   5
   0  -2  17 1589.32 424.691   7
   0   2  17 2119.55 571.838   5
   0  -2  18 311.666 404.018   5
   0  -2  18 60.3053 295.648   7
   0  -3   1 805.921 115.485   2
   0  -3   2 183.386 81.4679   2
   0   3  -2 265.617 80.6358   5
   0  -3  -3 28322.8 661.995   5
   0  -3   3 28473.0 609.141   5
   0   3  -3 28356.0 728.735   7
   0   3  -3 29339.0 585.678   5
   0   3   3 28062.6 647.701   4
   0  -3   3 28589.2 701.609   2
   0   3   4 1258.91 211.334   1
   0  -3   4 1321.65 204.334   2
   0  -3   4 1439.74 182.862   5
   0   3  -4 1313.75 161.525   5
   0  -3  -4 1283.71 174.652   5
   0   3   4 1374.61 171.290   4
   0   3  -4 1417.00 205.286   7
   0   3  -5 1567.15 196.002   5
   0  -3   5 1655.76 221.500   5
   0  -3  -5 1671.75 220.785   5
   0   3  -6 159407. 1933.75   5
   0  -3   6 158382. 1975.07   5
   0   3   6 159533. 1815.50   4
   0  -3   7 50219.2 1257.66   7
   0  -3   7 47388.9 1175.40   5
   0   3  -7 48738.5 1225.62   1
   0   3   7 47857.4 1075.51   4
   0   3   7 48584.6 1329.16   8
   0  -3   8 33988.4 1070.98   5
   0   3   8 35012.1 1127.62   5
   0  -3   8 34011.1 1106.01   7
   0   3  -8 33478.0 1096.97   1
   0   3   8 32642.8 1168.01   8
   0   3  -9 154526. 2529.98   1
   0  -3   9 149592. 2364.52   5
   0   3   9 151747. 2478.18   5
   0  -3   9 155162. 2470.99   7
   0  -3  10 2746.99 388.124   7
   0   3  10 3123.70 432.712   5
   0  -3  10 3019.54 410.710   5
   0   3 -10 3282.37 468.241   1
   0  -3  11 11207.3 757.756   5
   0   3  11 11310.0 790.289   5
   0   3 -11 11770.5 561.542   4
   0   3 -11 10996.0 786.310   1
   0  -3  11 10901.6 751.616   7
   0   3 -12 31476.4 898.049   4
   0  -3  12 32779.8 1312.14   7
   0   3  12 32083.6 1363.45   5
   0  -3  12 30135.6 1288.91   5
   0   3 -12 32070.6 1390.86   1
   0   3 -13-306.926 351.449   1
   0   3  13 342.992 318.462   5
   0  -3  13 226.203 304.239   5
   0  -3  13-75.4509 278.552   7
   0  -3  14 132.230 324.117   5
   0  -3  14-28.8922 264.117   7
   0   3  14 379.276 270.463   7
   0   3 -14-533.572 423.761   1
   0   3  14 189.578 311.235   5
   0  -3  15-87.1165 317.458   7
   0   3 -15-485.898 460.098   1
   0  -3  15 7.13522 320.564   5
   0   3  15 223.040 309.394   5
   0   3  15 339.381 272.824   7
   0   3  16 11868.4 1021.91   5
   0  -3  16 13522.2 1077.35   5
   0  -3  16 13650.9 1007.88   7
   0  -3  17 597.489 408.847   5
   0  -3  17 125.906 328.457   7
   0   3  17 273.531 360.187   5
   0  -3  18 182.725 329.002   7
   0  -3  18-31.2847 393.565   5
   0   4   0 5541.97 274.429   9
   0  -4   0 5729.43 277.273   9
   0   4  -1 1081.56 144.826   9
   0  -4  -1 936.896 153.673   9
   0  -4   1 1074.10 152.832   2
   0  -4   2 51370.9 903.032   2
   0   4  -2 50817.4 723.345   5
   0   4  -2 51162.6 983.854   7
   0   4  -3 120676. 1249.52   5
   0  -4   3 120785. 1490.64   2
   0   4  -3 121049. 1609.91   7
   0   4   4 4872.05 348.342   4
   0  -4   4 6508.27 397.208   2
   0  -4   4 6242.86 337.258   5
   0   4  -4 5941.22 312.947   5
   0  -4  -4 6427.41 380.498   5
   0   4  -4 6497.97 410.737   7
   0  -4   5 176511. 1953.79   5
   0  -4   5 172895. 2212.04   2
   0   4  -5 178355. 1842.19   5
   0   4   5 170066. 1957.92   4
   0   4   5 170849. 1151.11   6
   0   4  -6 26045.2 777.798   5
   0  -4   6 25900.4 827.013   5
   0  -4   7 191.395 186.865   5
   0   4   7 131.633 234.029   8
   0   4   7-158.648 206.147   5
   0  -4   7-90.2852 212.484   7
   0  -4   8 5581.27 474.414   5
   0   4  -8 5829.09 491.418   1
   0   4   8 5633.64 555.525   8
   0   4   8 6125.83 523.027   5
   0  -4   8 5847.80 513.300   7
   0   4   9 402.261 232.459   5
   0  -4   9 452.774 246.195   5
   0  -4   9 409.096 245.112   7
   0   4  -9 689.383 297.084   1
   0   4   9 1217.27 411.505   8
   0   4 -10 18043.8 933.488   1
   0  -4  10 17816.2 900.984   5
   0   4  10 18449.0 939.837   5
   0  -4  10 17575.5 928.530   7
   0   4 -11 530.130 342.719   1
   0  -4  11 132.606 223.700   7
   0   4  11 301.324 307.831   5
   0  -4  11 244.780 258.051   5
   0  -4  12 6417.57 641.538   5
   0   4 -12 6344.59 683.377   1
   0  -4  12 6488.61 629.292   7
   0   4 -12 6865.45 464.953   4
   0   4  12 6322.75 646.623   5
   0   4  13 13649.3 968.970   5
   0   4 -13 12809.1 952.924   1
   0  -4  13 12011.8 880.063   5
   0  -4  13 12757.5 911.525   7
   0  -4  14 3262.08 540.978   5
   0   4  14 3479.68 461.800   7
   0   4 -14 2797.46 556.699   1
   0  -4  14 3008.19 524.605   7
   0   4  14 2817.60 544.284   5
   0  -4  15 517.638 324.483   7
   0   4 -15 103.281 408.697   1
   0  -4  15 804.481 382.694   5
   0   4  15-112.217 380.549   5
   0   4  16 42.3870 388.761   5
   0  -4  16-338.818 339.765   7
   0  -4  16 239.222 322.217   5
   0   4 -16-188.169 392.122   1
   0  -4  17 393.767 333.296   5
   0  -4  17-132.743 351.547   7
   0   4  17-337.997 447.773   5
   0  -4  18 1670.65 489.555   7
   0  -4  18 2456.53 573.715   5
   0   5   0 325.115 107.169   9
   0  -5   0 89.6919 106.231   9
   0   5  -1 804.934 138.187   9
   0  -5  -1 914.681 172.710   9
   0   5   2 19955.2 540.936   5
   0   5  -2 20802.6 687.378   7
   0  -5   2 21570.8 646.739   2
   0   5  -3 3152.44 293.542   2
   0   5  -3 2460.28 195.410   5
   0   5  -3 2349.57 258.855   7
   0  -5   3 2921.24 268.155   2
   0   5   3 2972.25 243.493   5
   0  -5   4 324956. 2841.06   2
   0   5   4 314994. 2573.50   5
   0   5  -4 320234. 2302.91   5
   0   5   5 2219.59 258.542   5
   0   5  -5 2654.51 250.118   5
   0  -5   6 4629.44 373.794   5
   0   5   6 4484.39 381.095   5
   0   5   6 5531.40 481.104   8
   0   5   6 4113.34 205.510   6
   0   5  -6 4517.68 335.447   5
   0  -5   7 18181.8 847.235   7
   0   5   7 17487.9 375.615   3
   0   5   7 17867.6 785.751   5
   0   5   7 19416.1 889.165   8
   0  -5   7 18085.1 754.681   5
   0  -5   8 101813. 1901.89   5
   0  -5   8 103095. 2080.38   7
   0   5   8 102544. 1972.08   5
   0   5   8 103511. 2136.52   8
   0  -5   9 1975.05 332.259   5
   0   5  -9 1847.15 364.600   1
   0   5   9 1654.39 347.102   5
   0  -5   9 1799.58 349.986   7
   0   5   9 2258.64 443.055   8
   0  -5  10 21204.9 993.987   5
   0   5 -10 23879.6 1059.70   1
   0   5  10 21770.5 1039.50   5
   0  -5  10 23306.4 1080.94   7
   0   5  10 22266.1 1146.31   8
   0   5  11-225.082 284.526   5
   0  -5  11-101.409 266.979   7
   0   5 -11 125.491 285.634   1
   0  -5  11 168.554 226.259   5
   0   5  12 1778.62 430.567   5
   0  -5  12 1934.31 409.869   5
   0  -5  12 1421.58 402.308   7
   0   5 -12 1953.16 439.133   1
   0   5  13 3403.99 568.886   5
   0   5 -13 3727.73 579.523   1
   0  -5  13 3331.58 519.934   7
   0  -5  13 3254.37 518.973   5
   0   5 -14 19727.8 1203.75   1
   0  -5  14 19090.5 1150.28   5
   0  -5  14 18960.0 1156.71   7
   0   5  14 19635.1 1210.43   5
   0   5  15-118.245 384.865   5
   0  -5  15-172.890 322.122   7
   0   5 -15-205.526 398.751   1
   0  -5  15-156.775 271.661   5
   0  -5  16 2914.27 528.069   7
   0  -5  16 3023.78 561.576   5
   0   5 -16 2174.49 512.947   1
   0   5  16 2930.22 605.175   5
   0  -5  17-121.230 358.817   5
   0   5 -17-1010.91 539.229   1
   0  -5  18 3031.91 610.215   5
   0  -6   0 4282.55 300.768   9
   0   6   0 3915.52 291.769   9
   0   6  -1 18300.5 594.208   9
   0  -6  -1 18189.1 624.107   9
   0   6  -1 17020.9 610.269   2
   0   6  -2 33607.0 867.781   2
   0  -6  -2 35798.8 935.795   9
   0  -6   2 34658.4 892.197   2
   0   6   2 33243.6 736.907   5
   0   6  -3 134665. 1431.27   5
   0  -6   3 136924. 1844.62   2
   0   6  -3 131650. 1784.49   2
   0   6   3 133269. 1583.55   5
   0   6  -4 34112.7 776.965   5
   0   6   4 33955.2 873.162   5
   0   6  -4 33387.3 966.305   2
   0   6   5 85577.4 1503.64   5
   0   6  -5 84566.2 1315.82   5
   0   6   6 32432.3 984.605   5
   0   6   6 34462.1 1122.04   8
   0   6  -6 32398.9 881.992   5
   0  -6   7 34419.4 1191.58   7
   0   6   7 35748.2 1218.82   8
   0   6   7 34575.2 1094.21   5
   0   6   7 31662.1 580.233   6
   0  -6   7 34398.5 1065.57   5
   0  -6   8 7783.02 612.844   7
   0   6   8 7872.63 646.889   8
   0   6   8 6845.61 226.662   3
   0  -6   8 7271.71 547.117   5
   0   6   8 7899.30 586.114   5
   0  -6   9-182.658 221.584   5
   0   6   9 348.655 343.025   8
   0   6   9 34.0300 248.443   5
   0  -6   9-143.004 272.315   7
   0   6 -10 5764.62 588.645   1
   0   6  10 6653.27 705.538   8
   0   6  10 5715.73 557.347   5
   0  -6  10 6347.89 567.528   5
   0  -6  10 6406.59 608.635   7
   0   6  11 4622.13 569.169   5
   0   6 -11 4771.24 575.292   1
   0  -6  11 4295.18 544.570   7
   0  -6  11 4379.16 521.629   5
   0   6  11 5667.21 713.719   8
   0  -6  12 16814.3 1046.05   7
   0   6  12 17944.3 1058.15   5
   0   6 -12 18815.8 1074.99   1
   0  -6  12 16935.0 998.456   5
   0  -6  13 3627.75 548.813   7
   0  -6  13 3642.25 546.081   5
   0   6  13 3822.94 580.026   5
   0   6 -13 4158.87 613.349   1
   0  -6  14 945.615 351.967   5
   0  -6  14 555.894 366.644   7
   0   6 -14 1109.52 460.725   1
   0   6  14 1512.68 487.134   5
   0   6 -15 4235.06 644.013   1
   0  -6  15 4821.89 661.395   5
   0   6  15 3752.16 632.100   5
   0   6 -16 72.8711 415.748   1
   0  -6  16 185.297 321.279   5
   0   6  16 826.325 461.667   5
   0   6 -17-444.394 450.961   1
   0  -6  17 173.417 334.441   5
   0  -6  18 611.963 395.219   5
   0   7   0 1169.44 246.233   2
   0   7  -1 1229.02 191.872   9
   0   7  -1 1242.80 213.501   2
   0  -7  -1 1186.60 198.921   9
   0  -7  -2 61149.7 1299.53   9
   0   7  -2 62654.9 1201.30   9
   0   7   2 58003.9 1027.59   5
   0   7  -2 59309.2 1231.73   2
   0   7  -3 477.142 120.935   5
   0   7  -3 242.785 160.263   2
   0   7   3 408.945 147.252   5
   0   7  -4 1511.73 197.817   5
   0   7  -4 2123.72 343.433   2
   0   7   4 1466.94 242.322   5
   0   7   5 131.061 161.573   5
   0   7  -5 18.6717 107.237   5
   0   7   6 178864. 2362.99   5
   0   7   6 183110. 2672.69   8
   0   7   7 4401.90 429.862   5
   0   7   7 4263.22 491.562   8
   0   7   7 4304.78 271.658   6
   0   7   8 243.938 70.8510   6
   0   7   8 165.897 226.257   5
   0   7   9 23412.7 1043.77   5
   0   7   9 24990.1 1174.54   8
   0   7  10 2941.57 428.334   5
   0   7  10 3266.65 531.529   8
   0  -7  10 3318.53 441.216   5
   0   7 -10 3517.31 480.099   1
   0   7 -11 9051.35 755.678   1
   0   7  11 8082.99 711.541   5
   0   7  11 8771.88 844.470   8
   0  -7  11 7840.77 685.220   5
   0   7  12 46356.9 1684.22   5
   0  -7  12 43719.4 1634.85   5
   0   7 -12 47311.5 1674.67   1
   0   7  12 43762.2 1803.01   8
   0   7  13 508.787 356.670   5
   0   7 -13 925.042 427.411   1
   0  -7  13 216.125 309.370   5
   0   7 -14 204.819 341.789   1
   0   7  14 378.021 348.132   5
   0  -7  14 663.923 285.917   5
   0   7  15 163.160 302.388   5
   0  -7  15-444.357 389.870   5
   0   7 -15-79.0849 391.751   1
   0   7 -16 5804.20 789.359   1
   0  -7  16 4832.16 660.573   5
   0   7  16 5484.36 726.300   5
   0   7 -17-343.817 434.547   1
   0  -7  17-790.870 482.429   5
   0   8   0 5875.65 428.120   2
   0   8  -1 30497.7 956.301   2
   0  -8  -1 29214.9 913.502   9
   0   8  -1 29670.4 894.467   9
   0   8  -2 63762.8 1302.98   9
   0  -8  -2 64150.7 1412.27   9
   0   8  -2 65069.1 1382.89   2
   0   8   2 60507.8 1097.70   5
   0   8   3 11870.8 531.226   5
   0   8  -3 12558.6 486.878   5
   0   8  -3 13462.7 657.023   2
   0  -8  -3 12943.0 682.614   9
   0   8  -4 660.252 259.759   2
   0   8   4 479.405 184.567   5
   0   8  -4 152.205 111.661   5
   0   8  -5 36617.2 892.744   5
   0   8   5 38852.2 1073.37   5
   0   8  -6 1848.13 232.307   5
   0   8   6 1399.50 298.559   8
   0   8   6 2023.74 324.978   5
   0   8   7 7712.24 627.529   8
   0   8   7 8047.09 573.018   5
   0   8   8 15905.9 918.507   8
   0   8   8 15517.1 820.964   5
   0   8   8 14170.1 484.821   6
   0   8   9 7786.63 636.313   5
   0   8   9 8251.82 733.668   8
   0   8  10 20156.8 1147.17   8
   0   8  10 18636.3 1003.01   5
   0   8  11 528.062 410.635   8
   0   8  11-207.295 317.730   5
   0   8 -11 481.967 307.293   1
   0   8  12 6861.80 688.216   5
   0   8 -12 7975.47 744.721   1
   0   8  12 7118.35 824.031   8
   0   8  13 9832.24 977.331   8
   0   8 -13 10038.7 876.451   1
   0   8  13 9319.08 839.512   5
   0   8  14-126.403 334.301   5
   0   8 -14 285.983 358.163   1
   0   8 -15 470.251 416.529   1
   0   8  15 464.066 433.959   5
   0   8 -16 271.294 346.372   1
   0   8 -17 856.647 473.287   1
   0   9   0-206.949 195.389   2
   0  -9  -1 18.2216 160.938   9
   0   9  -1 148.604 196.453   2
   0   9   1-32.8599 108.639   5
   0   9   2-65.1979 146.362   5
   0   9  -2-184.784 205.030   2
   0  -9  -2 32.9905 173.579   9
   0   9   3 26625.8 812.542   5
   0   9  -3 26841.0 964.358   2
   0  -9  -3 27663.8 1035.61   9
   0   9   4 146850. 2040.21   5
   0  -9  -4 144426. 2469.16   9
   0   9  -4 143588. 1734.60   5
   0   9  -4 148659. 2329.58   2
   0   9  -5 4323.99 479.936   2
   0   9   5 4311.07 395.015   5
   0   9  -5 3705.46 316.637   5
   0   9   6 5095.42 463.054   5
   0   9   7 2201.36 392.110   8
   0   9   7 2756.20 387.531   5
   0   9   8 1862.39 223.200   6
   0   9   8 2096.44 372.674   5
   0   9   8 1891.26 375.836   8
   0   9   9 18435.0 1060.40   8
   0   9   9 17616.5 938.766   5
   0   9  10 83.9582 333.552   8
   0   9  10-226.726 284.490   5
   0   9  11 575.638 427.533   8
   0   9  11 255.977 318.253   5
   0   9 -11 979.969 373.525   1
   0   9  12 667.304 469.601   8
   0   9 -12 697.075 364.002   1
   0   9  12 168.198 305.200   5
   0   9  13 5290.00 767.759   8
   0   9 -13 4941.94 668.348   1
   0   9  13 4656.38 643.336   5
   0   9 -14 14842.2 1107.64   1
   0   9  14 14156.5 1060.60   5
   0   9  15 622.138 405.022   5
   0   9 -15 465.930 350.069   1
   0   9 -16 130.501 373.770   1
   0  10   0 290482. 3327.79   2
   0  10  -1-39.7358 222.086   2
   0 -10  -1 391.714 239.574   9
   0  10   1 77.2028 109.239   5
   0 -10  -2 347.772 209.142   9
   0  10   2 391.013 138.752   5
   0  10  -3 27883.6 1038.39   2
   0  10  -3 26837.0 750.349   5
   0 -10  -3 28292.6 1103.63   9
   0  10   3 28767.2 874.082   5
   0  10   4 2924.48 335.649   5
   0 -10  -4 2891.51 391.673   9
   0  10  -4 3305.77 418.629   2
   0  10  -4 2998.27 279.833   5
   0  10  -5 11691.9 741.516   2
   0  10  -5 9520.18 480.531   5
   0 -10  -5 9968.79 718.495   9
   0  10   5 10064.9 606.801   5
   0  10   6 2105.63 335.472   5
   0  10   7 9266.05 715.600   8
   0  10   7 11119.4 694.686   5
   0  10   8 3801.97 475.695   5
   0  10   8 3836.01 520.016   8
   0  10   9 3165.53 461.238   5
   0  10   9 3360.37 538.395   8
   0  10  10 14433.8 1028.09   8
   0  10  10 13703.1 910.127   5
   0  10  11 1676.05 427.796   5
   0  10  11 1409.57 516.290   8
   0  10  12 3623.05 647.012   8
   0  10  12 3906.70 585.394   5
   0  10 -12 4087.87 580.052   1
   0  10  13-90.0210 424.242   8
   0  10  13 466.636 373.421   5
   0  10 -13-43.5908 323.467   1
   0  10 -14 448.598 375.300   1
   0  10  14 279.125 319.013   5
   0  10  14 735.223 508.275   8
   0  10  15 520.115 356.890   5
   0  11   0 1091.99 301.023   2
   0  11   1 30602.4 1177.49   2
   0  11   1 30661.4 859.323   5
   0  11  -1 31322.7 1153.79   2
   0  11  -2 10426.2 677.591   2
   0  11   2 12108.8 570.822   5
   0 -11  -2 12199.4 731.194   9
   0 -11  -3 30.9847 222.884   9
   0  11  -3 1.56639 112.473   5
   0  11   3 49.5506 147.114   5
   0  11  -3-115.387 255.999   2
   0 -11  -4 26131.3 1152.36   9
   0  11   4 26814.6 936.041   5
   0  11  -4 26638.5 1109.15   2
   0 -11  -5-251.540 285.385   9
   0  11   5 207.755 192.025   5
   0 -11  -6 7925.43 713.437   9
   0  11   6 8927.45 623.660   5
   0  11   7 20838.6 1098.70   8
   0  11   7 22178.0 998.814   5
   0  11   8 6712.67 666.846   8
   0  11   8 8166.47 650.352   5
   0  11   9 2260.12 498.601   8
   0  11   9 2248.53 408.042   5
   0  11  10 144.373 358.175   8
   0  11  10 457.636 293.380   5
   0  11  11 13145.8 949.042   5
   0  11  11 13136.8 1047.69   8
   0  11  12 2135.05 568.452   8
   0  11 -12 2476.77 517.522   1
   0  11  12 2108.66 477.974   5
   0  11  13 2237.83 619.420   8
   0  11  13 1665.21 459.189   5
   0  11  14 2022.05 502.851   5
   0  12   0 3811.48 320.963   5
   0  12   0 4533.71 507.025   2
   0  12  -1 12845.2 798.796   2
   0  12   1 12291.8 570.001   5
   0  12   1 11658.7 768.784   2
   0  12  -2 51007.6 1538.60   2
   0  12   2 52359.3 1216.46   5
   0 -12  -2 51923.6 1555.94   9
   0 -12  -3 4109.33 496.577   9
   0  12   3 4237.60 392.300   5
   0  12  -3 3420.58 423.662   2
   0  12  -4 377.725 240.048   2
   0  12   4 271.789 202.425   5
   0 -12  -4 320.299 261.270   9
   0  12  -5 16553.4 951.206   2
   0 -12  -5 16400.2 993.958   9
   0  12   5 17452.0 828.754   5
   0  12   6 1987.67 361.201   5
   0 -12  -6 1103.69 350.940   9
   0 -12  -7 431.338 262.185   9
   0  12   7 475.616 271.931   5
   0  12   7-38.2848 383.835   8
   0  12   8 10112.5 750.846   5
   0  12   8 9188.70 802.106   8
   0  12   9 44.7100 268.960   5
   0  12   9-206.489 371.827   8
   0  12  10 13733.5 1047.73   8
   0  12  10 14804.1 990.235   5
   0  12  11 2759.37 584.332   8
   0  12  11 3121.73 524.476   5
   0  12  12 2929.77 655.248   8
   0  12  12 2430.34 478.256   5
   0  12  13 1170.77 532.990   8
   0  12  13 281.126 308.261   5
   0  12  14 1819.61 506.464   5
   0  13   0-402.349 278.583   2
   0  13   0 52.7316 128.657   5
   0  13   1 6607.36 446.103   5
   0  13   1 5524.08 588.252   2
   0  13  -1 6641.51 626.836   2
   0  13  -2 6045.00 576.261   2
   0  13   2 7092.63 492.451   5
   0  13   2 5418.89 575.924   2
   0  13  -3 603.953 276.280   2
   0  13   3 534.714 199.088   5
   0 -13  -3 710.448 324.521   9
   0  13   4 3484.11 407.530   5
   0  13  -4 3029.05 472.197   2
   0 -13  -4 3488.31 495.804   9
   0 -13  -5 26.5801 259.737   9
   0  13  -5 688.477 365.386   2
   0  13   5-1.79022 216.796   5
   0  13   6 25696.4 1079.69   5
   0 -13  -6 23328.1 1257.18   9
   0  13  -6 25988.3 1247.75   2
   0 -13  -7 4135.95 587.689   9
   0  13   7 3402.92 534.354   8
   0  13   7 5350.26 554.258   5
   0  13   8 1853.95 423.883   8
   0 -13  -8 1914.34 488.968   9
   0  13   8 2455.15 424.283   5
   0  13   9 33527.2 1431.81   5
   0  13   9 33649.9 1590.89   8
   0  13  10 297.736 407.629   8
   0  13  10 607.442 316.125   5
   0  13  11 577.473 472.744   8
   0  13  11 190.063 314.574   5
   0  13  12 1747.21 602.688   8
   0  13  12 1085.56 434.187   5
   0  13  13 287.938 351.881   5
   0  14   0 20170.0 1088.69   2
   0  14  -1 1100.15 357.885   2
   0  14   1 968.085 324.338   2
   0  14   2 373.339 269.742   2
   0  14  -2 82.6865 300.711   2
   0  14  -3 1030.04 330.349   2
   0 -14  -3 1408.06 375.979   9
   0  14   3 1514.13 286.074   5
   0 -14  -4 5577.14 639.816   9
   0  14  -4 5860.30 634.739   2
   0  14   4 6246.80 521.295   5
   0 -14  -5 5450.20 644.870   9
   0  14   5 6315.89 559.170   5
   0  14  -5 6531.18 691.107   2
   0 -14  -6 2587.97 504.673   9
   0  14   6 2473.16 416.486   5
   0  14   7-89.7968 248.668   5
   0 -14  -7 95.7162 287.751   9
   0 -14  -8 4048.07 652.174   9
   0  14   8 3598.78 604.651   8
   0  14   8 3804.02 514.879   5
   0  14   9 1772.25 395.081   5
   0  14   9 1967.32 476.800   8
   0 -14  -9 1528.72 443.450   9
   0  14  10 155.781 361.130   8
   0  14  10 75.7729 240.815   5
   0 -14 -10 134.135 360.500   9
   0  14  11 265.224 405.289   8
   0 -14 -11-232.200 352.184   9
   0  14  11-233.874 279.709   5
   0  14  12 1406.81 433.864   5
   0  14  13 1835.10 484.264   5
   0  15   0 192.621 273.827   2
   0  15  -1 3519.87 540.430   2
   0  15   1 3658.97 545.624   2
   0  15  -2 8489.68 736.820   2
   0  15   2 8369.14 778.489   2
   0  15   3 2990.62 488.667   2
   0  15  -3 3660.51 512.749   2
   0 -15  -4 6596.75 719.741   9
   0  15  -4 6197.28 674.635   2
   0  15  -5 675.115 404.607   2
   0 -15  -5 77.1145 284.931   9
   0  15  -6 1674.46 511.539   2
   0 -15  -6-1.54745 287.162   9
   0 -15  -7 8209.01 858.932   9
   0  15   7 7823.48 781.488   8
   0 -15  -8 9252.38 926.333   9
   0  15   8 8299.52 843.833   8
   0  15   9 69.3004 333.600   8
   0 -15  -9-402.701 377.683   9
   0 -15 -10 1128.10 459.923   9
   0  15  10 1452.17 485.092   8
   0 -15 -11 1045.54 478.646   9
   0  16   0-74.8821 269.592   2
   0  16  -1-448.278 413.017   2
   0  16   1 306.866 300.037   2
   0  16   2 4107.35 588.523   2
   0  16  -2 3978.82 534.363   2
   0  16  -3 9221.74 811.071   2
   0  16   3 8782.44 822.807   2
   0  16  -4 2131.08 477.320   2
   0  16   4 1836.19 415.881   2
   0 -16  -5 700.387 399.212   9
   0  16  -5 707.743 415.464   2
   0  16  -6 3559.13 631.518   2
   0 -16  -6 2365.32 516.991   9
   0 -16  -7 3800.10 624.383   9
   0  16   7 3495.51 577.687   8
   0  16   8 166.548 328.416   8
   0 -16  -8 609.324 374.653   9
   0 -16  -9-207.733 366.656   9
   0 -16 -10 916.534 458.773   9
   0  17   0 828.575 409.086   2
   0  17  -1 1026.72 344.371   2
   0  17   1 1614.64 450.539   2
   0  17   2 2325.50 491.885   2
   0  17  -2 2214.97 459.010   2
   0  17  -3 718.958 355.863   2
   0  17   3 58.4307 305.208   2
   0  17   4-397.912 407.579   2
   0  17  -4 452.184 373.831   2
   0  17  -5 981.383 473.178   2
   0 -17  -5 664.456 404.418   9
   0 -17  -6 8441.32 898.264   9
   0  17   7-144.823 464.532   8
   0 -17  -7 849.483 408.477   9
   0 -17  -8 17.8499 314.480   9
   0 -17  -9 1019.58 461.161   9
   0  18   0 3953.24 616.360   2
   0  18   1 5856.12 758.263   2
   0  18  -1 3242.12 563.280   2
   0  18   2 1494.23 430.680   2
   0  18  -2 905.656 389.801   2
   0  18   3 227.168 341.110   2
   0  18  -3 325.118 319.882   2
   0  18  -4 918.844 417.356   2
   0  18   4 318.685 314.738   2
   0  18  -5 2929.10 635.324   2
   0  18   5 1368.41 454.064   2
   0  18   6-661.689 487.728   2
   0 -18  -8 1283.10 497.519   9
   0  19   0-1031.55 535.636   2
   0  19  -1-101.146 365.203   2
   0  19   1 504.463 399.125   2
   0  19  -2-72.3364 324.431   2
   0  19   2 454.974 341.374   2
   0  19   3 982.374 420.958   2
  -1   0  18-94.8081 330.131   7
  -1   0  17 129.587 311.705   7
  -1   0  17-190.578 345.787   5
  -1   0  16-187.159 317.202   7
  -1   0  16 127.895 306.962   5
  -1   0  15 13856.3 961.848   7
  -1   0  15 13646.0 1018.02   5
  -1   0  14-118.521 248.723   7
  -1   0  14 18.6396 258.051   5
   1   0 -14-628.264 490.054   1
  -1   0  13 8352.63 729.995   5
   1   0 -13 8758.40 820.984   1
  -1   0  13 10122.6 765.525   7
   1   0 -12 29.7145 343.127   1
  -1   0  12 10.0347 258.472   5
   1   0 -11 14890.6 773.990   3
   1   0 -11 14607.5 933.896   1
  -1   0  11 14493.0 852.372   5
   1   0 -10 79.3631 198.841   3
   1   0 -10 110.608 312.441   1
  -1   0  10 77.7697 234.754   5
   1   0  -9 160611. 2677.81   1
   1   0  -9 161262. 2187.98   3
   1   0  -8-123.898 244.620   1
  -1   0   8-75.4633 187.290   5
   1   0  -8 94.6534 154.705   3
  -1   0   7 42858.5 1098.50   5
   1   0  -7 45987.0 1032.16   3
  -1   0   6 83.3095 153.129   5
   1   0  -6-27.2378 108.314   3
   1   0  -5 12098.8 471.830   3
  -1   0   5 11079.2 395.068   3
   1   0  -5 11758.9 494.819   5
   1   0  -5 10982.6 459.918   8
  -1   0   4 139.226 148.701   8
   1   0  -4-198.351 118.841   8
   1   0  -4-70.6328 107.076   5
  -1   0   4 13.6987 94.1294   3
   1   0  -4 85.0617 110.848   3
  -1   0   3 60106.9 822.548   8
   1   0  -3 63333.0 939.829   3
   1   0   3 570855. 2860.42   1
  -1   0  -4 399.869 122.796   5
   1   0   4-0.51428 92.4453   7
   1   0   4 96.4972 138.189   1
  -1   0  -5 11706.3 525.206   5
   1   0   5 11330.3 525.066   1
   1   0   5 10917.3 417.006   7
   1   0   6 43.6843 110.291   7
  -1   0  -6 269.711 199.025   4
  -1   0  -7 137537. 2012.19   4
   1   0   7 133192. 1728.38   7
   1   0   8-5.00154 211.428   5
   1   0   8 106.788 141.869   7
  -1   0  -8-6.28041 159.201   4
  -1   0  -9 21025.8 824.904   4
   1   0   9 21961.3 813.199   7
  -1   0 -10 318.752 229.534   4
   1   0  10-11.2861 169.999   7
   1   0  10 129.213 276.419   5
  -1   0 -10-84.5397 116.781   3
  -1   0 -11 15269.8 736.342   4
   1   0  11 15139.6 768.512   7
   1   0  11 15096.0 890.512   5
  -1   0 -11 13669.9 522.571   3
  -1   0 -12 51.7472 191.412   4
   1   0  12 7.66307 203.950   7
   1   0  12-40.3804 279.381   5
  -1   0 -13 26318.2 1009.44   4
   1   0  13 28630.7 1148.01   7
   1   0  13 27681.6 1318.48   5
   1   0  14 182.339 373.634   5
  -1   0 -14-317.092 227.051   4
   1   0  14 85.0691 223.435   7
   1   0  15 19831.9 1248.70   5
   1   0  15 20299.0 1061.82   7
   1   0  16 667.162 393.275   5
   1   0  16 300.040 284.282   7
   1   0  17 3601.35 674.243   5
  -1  -1  18 997.524 423.618   5
  -1  -1  18 732.390 389.772   7
  -1   1  18 226.773 290.681   7
  -1  -1  17 513.736 352.909   7
  -1   1  17-144.003 356.967   5
  -1  -1  17 620.697 398.951   5
  -1   1  17 278.611 342.012   7
  -1  -1  16-72.2231 318.865   5
  -1   1  16 209.103 294.228   7
  -1   1  16-24.3443 315.596   5
  -1  -1  16-340.111 322.619   7
  -1  -1  15 1736.43 482.615   5
  -1  -1  15 1082.67 396.245   7
   1   1 -15 1056.82 415.961   1
  -1   1  15 1415.31 392.643   7
  -1   1  15 1098.30 408.915   5
  -1  -1  14 1975.21 460.662   5
  -1  -1  14 2017.11 435.599   7
  -1   1  14 965.955 338.526   5
  -1   1  14 1872.80 422.520   7
   1   1 -14 1513.82 419.350   1
  -1   1  13 1136.69 386.146   5
  -1  -1  13 1754.67 427.323   5
   1  -1 -13 764.126 421.687   1
  -1  -1  13 1650.11 412.093   7
   1   1 -13 930.405 370.850   1
  -1   1  12 13191.8 882.599   5
  -1  -1  12 12533.2 833.818   5
   1  -1 -12 12400.9 925.366   1
   1   1 -12 13012.1 922.776   1
  -1  -1  12 13074.6 835.127   7
  -1  -1  11 53267.1 1571.21   5
   1  -1 -11 52259.0 1741.54   1
  -1   1  11 50301.0 1573.97   5
  -1  -1  11 53287.6 1566.98   7
   1  -1 -11 54079.9 1347.15   6
   1   1 -11 52951.8 1723.83   1
   1  -1 -10 44102.7 1520.86   1
  -1   1  10 44958.4 1389.94   5
  -1  -1  10 44216.1 1355.64   5
   1   1 -10 45916.8 1540.70   1
   1   1  -9 4889.71 546.282   1
  -1  -1   9 5761.43 490.978   5
   1  -1  -9 5159.21 537.093   1
  -1   1   9 4660.32 465.797   5
   1   1  -9 5126.23 406.414   3
   1  -1  -8 57882.1 1320.60   3
   1   1  -8 55603.4 1204.48   3
  -1  -1   8 57154.4 1352.89   5
   1   1  -8 56331.4 681.677   4
   1   1  -8 58680.6 1512.56   1
   1  -1  -8 58763.4 1552.73   1
  -1   1   8 56810.4 1389.52   5
   1  -1  -7 3215.80 299.880   3
  -1   1   7 3470.55 250.507   4
   1   1  -7 2992.74 282.048   3
  -1   1   7 2848.94 321.028   5
  -1  -1   7 2621.24 299.343   5
   1   1  -7 2820.01 140.262   4
  -1   1   7 3320.37 397.908   8
   1   1  -6 12927.9 557.294   8
   1  -1  -6 13345.6 561.885   8
  -1   1   6 12555.1 417.176   3
  -1   1   6 13593.0 613.726   8
  -1  -1   6 12770.4 555.235   5
  -1   1   6 13061.5 391.095   4
   1   1  -6 13164.5 510.631   3
   1   1  -6 12746.9 544.788   5
   1   1  -6 12342.5 246.165   4
  -1   1   5 1981.07 175.348   3
  -1   1   5 1972.63 248.628   8
  -1   1   5 1810.34 138.339   4
   1   1  -5 1838.04 198.969   5
   1  -1  -5 1894.65 227.971   5
   1   1  -5 1622.31 185.803   3
   1   1  -5 2128.09 225.763   8
  -1  -1   5 1814.41 208.805   5
  -1   1   4 5924.55 332.257   8
   1  -1  -4 5614.75 326.032   5
  -1   1   4 5284.00 210.804   4
   1   1  -4 5728.10 298.411   5
  -1   1   4 6194.88 285.868   3
  -1  -1   4 6169.82 312.399   5
   1   1  -4 6177.56 318.771   8
   1   1  -3 32545.4 652.710   3
   1   1  -3 31189.0 562.068   8
  -1  -1   3 32717.1 595.692   5
  -1  -1  -2 25006.4 480.273   6
   1  -1   3 879.900 137.823   1
  -1   1  -3 887.575 127.846   7
  -1  -1  -3 1160.49 143.452   6
  -1  -1  -3 962.345 148.228   5
   1   1   3 821.616 85.9634   7
  -1   1  -4 4097.22 309.994   5
   1  -1   4 3252.56 261.527   1
  -1  -1  -4 3967.16 357.544   8
  -1  -1  -4 3587.05 191.835   6
   1   1   4 3398.95 192.671   7
  -1   1  -4 3731.24 268.236   7
  -1  -1  -4 3714.56 304.131   4
  -1  -1  -4 3460.45 276.980   5
  -1  -1  -5 22664.4 733.067   4
   1  -1   5 21970.5 697.075   1
  -1  -1  -5 22827.5 843.795   8
   1  -1   5 20778.7 619.737   7
  -1  -1  -5 21078.5 443.072   6
  -1   1  -5 22955.6 667.860   7
  -1  -1  -5 21625.5 729.695   5
  -1   1  -5 22644.8 730.388   5
   1   1   5 21510.9 747.314   1
   1   1   5 21504.7 530.932   7
   1  -1   6 18220.5 640.042   7
  -1   1  -6 18756.1 714.077   1
   1   1   6 18706.7 561.920   7
  -1  -1  -6 19949.4 717.490   4
   1  -1   6 18541.1 708.193   1
  -1  -1  -7 137179. 1914.89   4
   1  -1   7 135230. 2061.31   5
   1   1   7 132355. 1628.56   7
   1  -1   7 133653. 1830.79   7
  -1   1  -7 135844. 2052.93   1
   1  -1   8 35457.6 1022.92   7
   1   1   8 36581.9 1161.28   5
   1   1   8 33988.1 902.015   7
  -1  -1  -8 34426.7 998.984   4
   1  -1   8 34682.5 1121.68   5
  -1   1  -8 35803.4 1138.64   1
  -1  -1  -9 78760.6 1556.61   4
  -1   1  -9 78338.5 1645.72   4
   1   1   9 77240.2 1782.60   5
   1   1   9 82192.9 1503.26   7
   1  -1   9 77833.7 1765.98   5
   1  -1   9 79693.8 1622.70   7
  -1   1 -10 6702.66 513.027   4
   1   1  10 5792.15 561.807   5
  -1  -1 -10 5854.27 468.171   4
   1  -1  10 6418.21 581.652   5
   1   1  10 6314.77 464.534   7
   1  -1  10 6131.28 495.564   7
   1  -1  11 10685.1 770.808   5
  -1   1 -11 11902.3 668.670   4
   1  -1  11 11273.9 693.485   7
  -1  -1 -11 11049.5 637.246   4
   1   1  11 10559.8 760.119   5
  -1  -1 -11 10503.6 409.715   6
   1   1  11 12090.4 675.858   7
  -1   1 -11 10743.8 513.468   3
   1   1  12 974.120 258.491   7
  -1   1 -12 1204.19 278.826   4
   1  -1  12 957.934 319.802   5
   1   1  12 1116.51 333.103   5
   1  -1  12 995.178 284.981   7
  -1  -1 -12 614.366 211.989   4
  -1  -1 -13 138.655 172.841   4
   1   1  13 459.939 363.463   5
  -1   1 -13 256.842 189.499   4
   1  -1  13 63.0757 220.064   7
   1   1  13 75.5341 221.503   7
   1  -1  13 134.355 321.735   5
   1   1  14 7866.99 787.584   5
   1  -1  14 7284.97 647.714   7
   1  -1  14 6942.51 747.014   5
  -1  -1 -14 7092.83 568.193   4
   1   1  14 6897.53 609.781   7
  -1   1 -14 7247.56 543.261   4
   1   1  15 1687.13 361.438   7
   1  -1  15 1480.15 367.500   7
   1   1  15 2243.77 554.581   5
   1  -1  15 1909.78 486.568   5
   1  -1  16 12321.5 901.828   7
   1   1  16 11549.3 1032.09   5
   1  -1  16 13364.7 1084.52   5
   1  -1  17 9597.10 815.905   7
   1   1  17 9851.16 1003.55   5
   1  -1  17 9655.48 995.055   5
  -1  -2  18 527.100 430.702   5
  -1  -2  18 331.960 356.799   7
  -1   2  17 15677.8 1064.30   7
  -1   2  17 15069.7 1181.03   5
  -1  -2  17 15179.8 1117.91   7
  -1  -2  17 14377.4 1130.02   5
  -1   2  16 3436.65 553.505   7
  -1  -2  16 3301.35 565.628   7
  -1  -2  16 3727.49 624.398   5
  -1   2  16 3669.02 627.598   5
   1   2 -16 2958.72 600.194   1
   1   2 -15-398.877 440.491   1
  -1   2  15 152.793 348.231   5
  -1  -2  15 298.850 307.621   7
  -1  -2  15 198.085 277.150   5
  -1   2  15 257.837 318.352   7
  -1  -2  14 14184.6 975.466   7
   1   2 -14 13473.0 1054.77   1
  -1  -2  14 14245.5 981.448   5
  -1   2  14 12615.1 964.195   5
   1   2 -13 25.5456 329.333   1
  -1  -2  13 408.765 317.970   5
  -1   2  13 5.46294 267.589   5
  -1  -2  13 226.036 301.758   7
  -1   2  12 15071.4 940.918   5
  -1  -2  12 14871.6 914.908   7
  -1  -2  12 14863.1 893.697   5
   1   2 -12 15270.5 1017.34   1
  -1   2  11 41128.0 1437.91   5
   1  -2 -11 43962.8 1086.10   6
  -1  -2  11 40595.5 1379.54   5
   1  -2 -11 41764.4 1586.31   1
   1   2 -11 42698.5 1566.30   1
  -1  -2  11 43422.9 1442.53   7
   1  -2 -10 180.522 167.425   6
   1   2 -10 518.218 337.525   1
  -1  -2  10 451.355 304.008   7
   1   2 -10-31.8575 64.8224   4
   1  -2 -10-6.86969 381.071   1
  -1   2  10 224.173 278.352   5
  -1  -2  10 94.7348 201.917   5
   1   2  -9 103.594 53.6845   4
   1  -2  -9 165.434 145.272   6
  -1   2   9 59.0857 239.243   5
  -1  -2   9 219.290 236.292   7
  -1  -2   9 413.479 223.182   5
   1  -2  -9-94.9476 260.905   1
   1   2  -9 117.770 252.308   1
   1  -2  -8 3579.29 318.168   6
  -1  -2   8 3806.40 376.743   5
  -1   2   8 3621.77 397.797   5
  -1   2   8 3645.99 287.500   4
   1   2  -8 3897.56 179.187   4
   1   2  -8 3505.79 421.715   1
   1  -2  -8 4028.43 477.407   1
  -1   2   8 3646.89 442.448   8
  -1   2   7 77374.4 1003.25   3
  -1  -2   7 76248.4 1417.89   5
   1   2  -7 78753.7 1390.63   3
   1   2  -7 77693.5 1495.20   8
  -1   2   7 79134.9 1129.86   4
   1   2  -7 76203.8 741.001   4
   1  -2  -7 73889.6 1278.31   6
  -1   2   7 78928.5 1605.83   8
  -1   2   6 746.429 135.049   3
   1   2  -6 684.927 154.533   5
  -1   2   6 659.291 215.612   8
   1   2  -6 825.478 208.806   8
  -1  -2   6 964.543 192.795   5
  -1   2   6 591.099 116.009   4
   1   2  -6 596.151 137.558   3
   1   2  -5 55522.3 1048.08   3
  -1   2   5 57008.4 1128.27   8
  -1   2   5 57185.5 873.082   3
   1   2  -5 54997.6 990.681   5
  -1   2   5 54955.1 1169.35   1
  -1   2   5 55549.4 844.861   4
   1  -2  -5 56727.2 1141.08   5
  -1  -2   5 54455.7 982.519   5
  -1  -2   4 29680.9 638.294   5
   1   2  -4 30397.0 647.349   5
  -1   2   4 31583.8 798.267   1
   1   2  -4 30121.6 726.032   3
  -1   2   3 33754.4 686.883   6
   1   2  -3 31198.8 704.373   3
  -1   2   3 33727.7 733.962   1
  -1  -2   3 33357.6 779.679   2
  -1  -2   3 32155.3 550.300   5
   1   2  -3 33272.3 555.378   5
   1   2  -2 10314.9 244.335   5
  -1  -2   2 10087.9 243.745   5
   1  -2  -1 22452.5 404.382   1
  -1  -2  -2 383129. 2073.33   5
  -1  -2  -2 383926. 1531.51   3
  -1   2  -2 387976. 1552.41   1
   1   2   3 128140. 1017.42   6
  -1  -2  -3 131724. 1407.02   5
  -1   2  -3 129487. 1456.81   7
  -1   2  -3 130894. 1191.62   1
  -1   2  -3 130451. 1513.11   5
  -1  -2  -3 129305. 1541.06   8
   1   2   3 128861. 1486.70   4
  -1  -2  -4 670781. 3614.35   4
   1   2   4 672053. 3678.94   4
  -1   2  -4 665593. 3202.36   1
  -1  -2  -4 698137. 3662.38   5
  -1   2  -4 698512. 3743.03   5
  -1  -2  -4 681506. 3989.14   8
  -1   2  -5 129369. 1610.14   1
  -1  -2  -5 130726. 1939.04   8
  -1   2  -5 130497. 1776.36   5
  -1   2  -5 133180. 1729.73   7
  -1  -2  -5 127331. 1682.24   4
  -1  -2  -5 131432. 1742.32   5
  -1   2  -6 11719.5 554.012   7
  -1   2  -6 10827.3 536.556   1
   1  -2   6 10574.1 522.233   7
  -1  -2  -6 11836.5 545.572   4
   1  -2   6 11323.2 591.169   5
  -1   2  -7 74329.1 1481.15   1
   1  -2   7 76177.1 1568.10   5
   1  -2   7 78038.2 1469.70   7
  -1  -2  -7 75583.7 1422.85   4
   1   2   8 1167.59 285.781   5
   1  -2   8 2134.22 356.936   5
  -1  -2  -8 1089.40 230.874   4
   1   2   8 1367.51 226.536   7
   1  -2   8 1645.60 315.882   7
  -1   2  -8 1203.14 310.987   1
   1  -2   9 7658.86 553.133   7
   1   2   9 7462.66 590.704   5
  -1  -2  -9 6632.95 480.998   4
  -1   2  -9 6914.84 563.547   1
   1   2   9 6976.50 446.617   7
   1  -2   9 6598.11 564.350   5
   1   2  10 843.264 304.124   5
   1  -2  10 606.128 225.418   7
  -1  -2 -10 1029.21 246.805   4
   1  -2  10 1209.56 308.937   5
  -1   2 -10 556.085 263.778   1
   1   2  10 1085.93 235.432   7
  -1  -2 -11 16014.7 778.609   4
  -1   2 -11 16951.3 826.492   4
  -1   2 -11 16968.0 962.866   1
   1  -2  11 15192.0 822.639   7
   1   2  11 16608.1 950.335   5
   1  -2  11 16533.4 930.693   5
   1   2  11 16146.6 748.009   7
   1   2  12 171.421 200.520   7
  -1  -2 -12-62.7290 188.621   4
   1  -2  12 82.4662 250.963   5
   1  -2  12-222.206 261.515   7
   1   2  12-173.805 272.202   5
  -1   2 -12 237.029 221.059   4
  -1  -2 -13 13140.8 754.610   4
   1   2  13 11955.0 908.878   5
   1   2  13 13854.4 772.748   7
  -1   2 -13 12804.5 708.412   4
   1  -2  13 11996.9 913.900   5
   1  -2  13 13262.5 849.317   7
   1   2  14 304.138 232.855   7
   1  -2  14 617.870 367.244   5
   1   2  14 315.148 367.741   5
   1  -2  14-179.147 301.754   7
   1   2  15 1271.47 331.994   7
   1   2  15 686.971 358.884   5
   1  -2  15 1362.82 460.386   5
   1  -2  15 1206.39 357.796   7
   1  -2  16 352.814 405.922   5
   1  -2  16 82.0745 292.194   7
   1   2  16 272.957 412.474   5
   1   2  17 4459.68 700.811   5
   1  -2  17 5379.12 776.531   5
  -1  -3  18 1271.34 449.392   7
  -1  -3  18 2412.18 594.978   5
  -1   3  17-92.1896 347.920   5
  -1  -3  17 494.057 375.696   5
  -1  -3  17 69.0230 308.003   7
   1   3 -17-609.718 540.291   1
  -1  -3  16 468.839 399.781   5
  -1   3  16 40.6198 227.641   7
  -1  -3  16 131.130 328.587   7
   1   3 -16 77.4571 362.823   1
  -1   3  16-395.758 348.103   5
  -1   3  15 3695.91 606.193   5
   1   3 -15 3258.13 595.525   1
  -1  -3  15 4313.34 611.859   5
  -1  -3  15 3817.87 579.559   7
  -1  -3  14 793.513 338.095   5
   1   3 -14 605.043 404.982   1
  -1  -3  14-46.6025 269.681   7
  -1   3  14 558.626 374.316   5
  -1  -3  13 28143.7 1306.72   7
  -1   3  13 26003.4 1296.02   5
   1   3 -13 29523.1 1419.51   1
  -1  -3  13 27577.2 1264.15   5
   1   3 -12 216.774 338.763   1
  -1   3  12-239.581 312.971   5
  -1  -3  12 40.8886 252.722   7
  -1  -3  12-96.2800 250.973   5
  -1  -3  11-1.34670 262.179   5
   1   3 -11 483.549 88.9669   4
   1   3 -11 661.483 321.486   1
  -1   3  11 440.594 281.011   5
  -1  -3  11 726.233 298.556   7
  -1   3  10 4776.88 507.579   5
  -1  -3  10 5369.72 547.783   7
   1   3 -10 5082.16 563.428   1
  -1  -3  10 4492.57 456.567   5
   1   3 -10 4613.74 224.978   4
  -1   3  10 5345.23 608.402   8
  -1   3   9 36882.8 963.852   4
  -1   3   9 39543.1 1352.76   8
  -1   3   9 39565.9 1255.53   5
  -1  -3   9 38675.2 1281.86   7
   1   3  -9 39228.3 1309.57   1
  -1  -3   9 37742.8 1162.89   5
   1   3  -9 37727.0 643.735   4
  -1  -3   8 26154.0 902.215   5
  -1   3   8 26367.2 759.795   4
  -1   3   8 26247.8 1034.43   8
  -1  -3   8 27896.8 1046.83   7
  -1   3   8 27009.6 992.385   5
  -1   3   8 26689.6 580.591   3
  -1   3   7 35454.9 682.255   3
  -1   3   7 36412.5 840.598   4
  -1   3   7 36625.2 1107.20   8
  -1  -3   7 35329.4 954.500   5
  -1  -3   7 37639.9 1136.67   7
   1   3  -6 109935. 1521.47   5
  -1   3   6 111225. 1785.61   8
  -1   3   6 108702. 1253.86   3
  -1   3   6 106384. 1394.05   4
  -1  -3   6 107240. 1514.75   5
   1   3  -6 109051. 1661.20   3
   1   3  -5 1845.13 203.241   5
  -1   3   5 1904.54 184.145   6
  -1   3   5 1800.15 245.641   1
  -1  -3   5 2012.52 200.562   5
  -1  -3   4 7171.09 430.848   2
   1   3  -4 6686.49 296.259   5
  -1   3   4 7970.53 433.322   1
  -1  -3   4 7257.17 318.666   5
  -1   3   4 7075.62 351.353   6
  -1   3   3 155711. 1517.96   6
   1   3  -3 156312. 1139.95   5
  -1  -3   3 156593. 1754.99   2
  -1   3   3 154881. 1653.65   1
  -1  -3   3 153780. 1161.56   5
  -1  -3   2 213858. 1869.03   2
  -1   3   2 213206. 1648.33   1
  -1  -3   2 210620. 995.988   5
   1   3  -2 211024. 942.766   5
  -1  -3   0 101250. 951.410   7
   1   3   1 6417.53 224.509   5
  -1   3  -1 6086.71 213.813   2
   1   3   1 5900.77 182.379   7
  -1  -3  -2 12399.6 376.293   5
   1   3   2 12160.7 319.619   3
   1   3   3 7222.57 220.755   3
   1  -3   3 8272.67 344.937   2
  -1   3  -3 7602.85 376.724   5
  -1  -3  -3 7761.81 351.837   5
   1   3   3 7930.25 391.019   4
  -1   3  -3 7838.96 396.840   7
  -1   3  -4 29604.4 800.863   5
  -1   3  -4 28882.7 657.460   1
   1   3   4 28831.1 465.335   6
   1   3   4 28964.9 791.363   4
  -1  -3  -4 29733.6 844.601   8
  -1  -3  -4 29237.8 755.644   5
  -1   3  -4 30243.5 839.095   7
  -1  -3  -5 74594.1 1332.61   5
   1  -3   5 77710.4 1413.27   5
   1   3   5 73902.6 1344.96   4
  -1   3  -5 79165.3 1389.33   5
  -1  -3  -5 75038.6 1336.60   4
  -1   3  -5 79515.4 1429.25   7
  -1   3  -5 74520.0 1200.19   1
   1  -3   6 38245.3 1056.16   5
  -1  -3  -6 38377.7 1001.51   4
  -1   3  -6 39799.1 991.509   1
   1  -3   7 68364.6 1454.34   7
   1  -3   7 67639.8 1494.38   5
   1   3   7 68513.3 1480.97   5
  -1  -3  -7 65212.9 1369.12   4
  -1   3  -7 65782.5 1386.88   1
   1  -3   8 82456.9 1782.84   5
  -1   3  -8 85814.7 1701.04   1
   1  -3   8 87169.9 1719.60   7
   1   3   8 88676.2 1807.41   5
  -1  -3  -8 82797.4 1610.88   4
   1   3   9 33451.2 1199.54   5
  -1   3  -9 33943.3 1157.93   1
   1  -3   9 33607.1 1205.16   5
   1  -3   9 34941.0 1146.81   7
  -1  -3  -9 33346.0 1080.24   4
   1   3  10 10364.7 554.330   7
  -1   3 -10 10263.1 707.006   1
   1  -3  10 9941.97 708.888   5
  -1  -3 -10 9768.38 613.159   4
   1  -3  10 10663.5 676.402   7
   1   3  10 10450.2 739.452   5
  -1  -3 -11 4028.30 418.784   4
   1  -3  11 3976.96 464.570   7
   1   3  11 4722.60 573.433   5
   1   3  11 4364.13 398.573   7
  -1   3 -11 3554.23 466.155   1
   1  -3  11 3680.64 493.373   5
  -1   3 -12 9075.96 756.171   1
   1   3  12 9248.96 767.926   5
   1  -3  12 9565.73 762.560   5
  -1  -3 -12 9426.65 643.062   4
   1   3  12 9951.78 621.679   7
  -1   3 -12 9825.78 663.546   4
   1  -3  12 10013.2 725.012   7
   1   3  13 8971.78 614.600   7
   1   3  13 9499.06 829.564   5
  -1   3 -13 9194.34 628.613   4
   1  -3  13 8511.11 782.345   5
   1  -3  13 8659.60 713.516   7
   1   3  14 3714.47 431.430   7
   1  -3  14 3919.72 590.510   5
   1  -3  14 3350.39 488.292   7
   1   3  14 3122.62 524.330   5
   1  -3  15 13455.9 941.698   7
   1  -3  15 11178.5 960.039   5
   1   3  15 12569.3 1020.54   5
   1   3  16 1448.43 445.363   5
   1  -3  16 1588.03 465.221   5
   1   3  17 550.388 443.329   5
   1  -3  17 208.795 346.790   5
  -1  -4  18 179.197 378.578   5
  -1  -4  17 293.055 351.843   7
  -1  -4  17 544.980 417.916   5
  -1   4  17 732.385 378.564   5
   1   4 -17-131.132 480.143   1
  -1  -4  16 1477.43 460.769   5
  -1   4  16 1029.17 451.051   5
   1   4 -16 363.706 379.062   1
  -1  -4  16 817.892 398.976   7
  -1  -4  15 3282.72 544.572   5
  -1   4  15 2410.93 538.766   5
  -1  -4  15 2646.98 521.153   7
   1   4 -15 2949.56 598.393   1
  -1   4  14 13638.1 1014.46   5
   1   4 -14 15225.6 1108.52   1
  -1  -4  14 15096.2 1047.90   7
  -1  -4  14 15910.0 1025.98   5
  -1  -4  13 1241.57 375.447   5
  -1   4  13 1272.47 396.760   5
  -1  -4  13 731.342 362.474   7
   1   4 -13 1040.28 452.667   1
  -1   4  12 4472.10 566.817   5
   1   4 -12 4692.70 630.239   1
  -1  -4  12 4293.90 516.995   5
  -1  -4  12 5032.80 597.488   7
  -1  -4  11 2889.38 423.246   5
  -1  -4  11 2887.80 462.996   7
  -1   4  11 3282.51 546.004   8
  -1   4  11 2806.64 454.364   5
   1   4 -11 3143.60 509.380   1
   1   4 -11 2599.59 193.812   4
   1   4 -10 5333.78 570.868   1
  -1  -4  10 5726.18 571.333   7
  -1  -4  10 5758.86 503.223   5
  -1   4  10 6711.59 660.512   8
  -1   4  10 5405.95 537.445   5
  -1   4   9 68881.6 1674.75   5
  -1   4   9 67881.2 887.925   3
  -1   4   9 67514.4 1774.64   8
  -1  -4   9 70085.5 1766.86   7
  -1  -4   9 65907.1 1525.67   5
  -1  -4   8 1023.98 274.864   7
  -1   4   8 714.579 284.574   8
  -1   4   8 1034.99 271.529   5
  -1   4   8 1340.14 160.955   3
  -1  -4   8 1030.97 219.403   5
  -1  -4   7 47628.7 1332.69   7
  -1   4   7 43587.9 830.366   3
  -1  -4   7 43507.0 1067.88   5
  -1   4   7 44292.5 1258.91   8
  -1   4   7 45291.1 1207.60   5
  -1   4   6 3945.68 378.884   8
  -1   4   6 3785.30 256.486   6
  -1   4   6 3799.91 293.099   4
  -1  -4   6 3755.48 310.031   5
   1   4  -6 4365.79 307.807   5
  -1   4   5 31991.3 757.798   6
  -1  -4   5 33350.3 763.198   5
   1   4  -5 33460.5 726.514   5
  -1   4   4 18581.4 578.189   6
   1   4  -4 19159.2 475.877   5
  -1  -4   4 19365.6 717.511   2
  -1   4   4 19246.7 672.443   1
  -1  -4   4 18862.7 504.716   5
  -1  -4   3 52022.3 1071.52   2
   1   4  -3 53181.0 626.646   5
  -1  -4   3 53303.0 694.921   5
  -1   4   3 52070.3 992.107   1
   1   4  -2 56831.9 1004.51   7
  -1  -4   2 57857.3 1062.30   2
  -1  -4   1 213104. 1982.23   2
   1   4  -1 217742. 1753.94   7
  -1  -4   1 215664. 1821.17   7
   1  -4   0 11149.2 298.706   9
   1   4   0 11318.6 216.209   5
   1   4   0 11585.7 422.355   4
   1   4   0 11258.5 450.354   9
   1   4   0 11127.4 363.219   7
   1   4   1 67785.9 1091.69   4
  -1   4  -1 66290.9 832.460   2
  -1   4  -1 67882.7 680.658   9
   1   4   1 66616.0 740.473   5
   1   4   1 67107.3 770.568   7
   1   4   2 219120. 2023.74   4
   1  -4   2 216981. 1638.39   2
  -1  -4  -2 215909. 1613.25   5
  -1   4  -2 213971. 1588.01   2
   1   4   2 218003. 1621.58   5
   1   4   3 746.527 149.133   5
  -1   4  -3 566.785 136.125   5
  -1  -4  -3 1011.21 148.007   5
   1  -4   3 634.465 120.014   2
   1   4   3 738.648 157.388   4
   1   4   4 20103.5 388.375   3
   1   4   4 21440.5 706.603   4
  -1  -4  -4 21064.7 658.604   5
   1   4   4 20680.0 649.123   5
   1  -4   4 21980.7 660.735   2
  -1   4  -4 21124.9 695.719   5
   1   4   5 50981.5 1118.66   5
  -1   4  -5 52253.8 1156.08   5
   1  -4   5 52076.8 1158.67   2
  -1  -4  -5 49233.7 1148.06   4
  -1   4  -5 50297.3 969.988   1
   1  -4   6 34381.8 1032.06   5
  -1  -4  -6 34584.7 995.684   4
  -1   4  -6 34555.2 908.904   1
   1   4   6 35052.2 1014.77   5
   1   4   7 88300.1 1718.11   5
  -1   4  -7 86189.1 1559.40   1
   1  -4   7 87858.8 1755.96   5
   1   4   7 88473.5 1858.65   8
  -1  -4  -7 83557.3 1614.59   4
  -1   4  -8 23532.6 894.424   1
   1   4   8 23618.8 948.610   5
   1  -4   8 21458.4 916.702   5
  -1  -4  -8 22656.0 874.987   4
   1   4   9 24978.5 1051.55   5
   1  -4   9 24176.9 1031.74   5
   1  -4   9 24860.4 1016.09   7
  -1  -4  -9 25533.4 971.216   4
  -1   4  -9 26960.0 1024.52   1
   1  -4  10 9142.60 664.841   7
   1  -4  10 9613.55 690.501   5
   1   4  10 10648.7 740.509   5
  -1   4 -10 10674.9 709.275   1
  -1   4 -11 2267.49 413.401   1
   1  -4  11 1926.73 372.182   7
   1   4  11 3171.24 353.366   7
   1  -4  11 2572.89 442.256   5
   1   4  11 2543.09 439.238   5
   1   4  12 1050.85 415.750   5
  -1   4 -12 116.315 296.898   1
   1  -4  12 699.824 336.124   5
   1  -4  12 376.279 273.285   7
   1   4  12 797.820 262.756   7
  -1   4 -13 3736.16 547.979   1
  -1   4 -13 4157.62 471.717   4
   1   4  13 4393.19 585.395   5
   1  -4  13 3660.47 542.493   5
   1   4  13 4305.58 441.499   7
   1   4  14 1919.82 494.176   5
   1  -4  14 2279.42 489.394   5
   1  -4  15 8294.93 820.630   5
   1   4  15 9465.64 904.214   5
   1  -4  16-93.1359 373.658   5
   1   4  16 297.284 375.880   5
   1  -4  17-745.747 465.261   5
  -1  -5  18 329.183 338.389   5
   1   5 -17-302.249 403.666   1
  -1  -5  17-26.6688 388.885   7
  -1  -5  17-221.643 362.002   5
   1   5 -16 1955.23 539.578   1
  -1   5  16 2435.73 556.323   5
  -1  -5  16 1871.49 466.256   7
  -1  -5  16 2556.28 523.374   5
  -1   5  15 3693.94 610.243   5
  -1  -5  15 3821.89 575.518   5
  -1  -5  15 3194.88 565.477   7
   1   5 -15 4029.39 654.832   1
  -1  -5  14-141.019 351.987   7
   1   5 -14 95.9925 337.461   1
  -1   5  14 391.940 317.051   5
  -1  -5  14 276.351 276.819   5
  -1  -5  13 15690.8 1051.00   7
   1   5 -13 16007.2 1087.45   1
  -1  -5  13 15648.8 986.845   5
  -1   5  13 15877.3 1030.66   5
  -1   5  12 484.901 308.202   5
   1   5 -12 599.064 362.686   1
  -1  -5  12 310.635 269.383   5
  -1  -5  12 52.9106 300.913   7
   1   5 -11 29966.6 1297.48   1
  -1  -5  11 30906.6 1329.45   7
  -1   5  11 29571.5 1250.09   5
  -1   5  11 28311.8 1340.89   8
  -1  -5  11 29889.7 1183.92   5
  -1  -5  10 1788.26 330.707   5
  -1   5  10 1526.30 356.942   5
  -1  -5  10 1947.97 391.910   7
  -1   5  10 2434.25 491.357   8
  -1   5   9 1474.66 346.160   5
  -1   5   9 1417.31 374.204   8
  -1  -5   9 846.548 296.956   7
  -1   5   9 1230.79 142.529   3
  -1  -5   9 1592.13 294.578   5
  -1   5   8 9501.66 623.015   5
  -1  -5   8 10169.6 694.786   7
  -1   5   8 10202.2 686.246   8
  -1  -5   8 9807.33 576.712   5
  -1   5   8 10370.1 407.750   3
  -1   5   7 103145. 1856.05   5
  -1   5   7 100682. 1205.37   6
  -1   5   7 103259. 1968.59   8
  -1  -5   7 103098. 2017.13   7
  -1  -5   7 101061. 1649.75   5
  -1  -5   6 346.614 157.440   5
   1   5  -6 221.170 111.801   5
  -1   5   6 75.8298 251.968   8
  -1   5   6 242.792 181.609   5
  -1   5   6 290.138 157.444   6
  -1  -5   6 163.326 205.086   7
  -1   5   5 593010. 3390.40   6
  -1  -5   5 600369. 3310.91   5
  -1   5   5 594464. 3947.65   5
   1   5  -5 590138. 2982.90   5
  -1   5   4 51544.5 1138.27   1
   1   5  -4 52046.4 757.686   5
  -1  -5   4 50546.0 834.881   5
  -1  -5   3 148.077 142.646   2
   1   5  -3 287.696 147.934   7
   1   5  -3 218.992 63.9205   5
  -1  -5   2 3975.43 315.385   7
  -1  -5   2 4268.63 324.633   2
   1   5  -2 5037.81 334.284   7
   1   5  -1 5100.70 334.465   9
   1   5  -1 5260.19 319.685   7
   1   5   0 5515.47 348.143   9
   1   5   0 5637.06 177.604   5
   1  -5   0 5173.42 244.687   9
   1   5   0 5369.15 289.909   7
  -1   5  -1 12750.5 429.867   2
   1   5   1 13326.3 349.220   5
   1   5   1 13309.1 527.018   4
  -1   5  -1 12823.4 366.740   9
   1   5   2 8805.33 446.212   4
   1   5   2 8692.89 347.775   5
   1  -5   2 8314.67 369.107   2
  -1   5  -2 8019.15 347.324   2
  -1  -5  -2 8832.68 351.672   5
   1   5   3 763.192 161.305   5
   1  -5   3 632.501 137.060   2
  -1  -5  -3 590.611 133.004   5
  -1   5  -3 746.767 177.131   2
   1  -5   4 4638.35 329.167   2
  -1  -5  -4 5005.15 339.706   5
  -1   5  -4 4540.21 352.635   5
   1   5   4 5008.12 337.576   5
  -1   5  -5 20070.8 736.917   5
   1  -5   5 21183.3 754.386   2
   1   5   5 19726.1 406.867   3
   1   5   5 20557.9 727.768   5
   1   5   6 4816.95 166.226   3
   1   5   6 5320.27 417.242   5
   1   5   6 5978.95 505.794   8
   1   5   7 26700.5 1061.13   8
   1   5   7 25582.2 949.591   5
  -1   5  -7 24257.7 843.740   1
   1   5   8 2334.87 350.628   5
   1  -5   8 2073.37 308.819   5
   1   5   8 3073.06 491.299   8
  -1   5  -8 3082.66 372.410   1
   1   5   9 1906.48 367.778   5
  -1   5  -9 1818.92 345.423   1
   1   5   9 2868.72 533.044   8
   1  -5   9 1546.96 306.727   5
   1  -5  10 4075.17 485.818   5
   1   5  10 4264.42 508.406   5
  -1   5 -10 5005.48 518.549   1
   1   5  11 105071. 2373.22   5
   1  -5  11 100205. 2335.40   5
  -1   5 -11 106562. 2288.99   1
   1  -5  12-59.8568 274.437   5
   1   5  12 212.858 184.343   7
  -1   5 -12-241.510 310.185   1
   1   5  12 93.9164 282.227   5
   1   5  13 40727.7 1652.84   5
  -1   5 -13 41618.5 1611.37   1
   1  -5  13 40350.7 1641.04   5
   1   5  14 2442.71 522.650   5
   1  -5  14 2730.62 511.963   5
  -1   5 -14 2959.63 535.842   1
   1  -5  15 348.619 305.434   5
   1   5  15-168.531 346.390   5
   1  -5  16-222.458 405.327   5
   1   5  16 262.145 368.084   5
   1  -5  17 3096.04 598.799   5
  -1  -6  18 1518.39 508.280   5
  -1  -6  17 2114.56 508.097   5
   1   6 -17 1703.44 576.566   1
   1   6 -16 3732.66 676.314   1
  -1  -6  16 3928.93 603.941   5
  -1  -6  16 3023.73 604.979   7
  -1   6  16 3226.03 609.685   5
  -1  -6  15 1348.38 426.392   7
   1   6 -15 1392.99 492.360   1
  -1   6  15 1143.12 484.252   5
  -1  -6  15 1789.75 439.921   5
  -1  -6  14 1802.28 455.669   7
   1   6 -14 1733.83 509.457   1
  -1   6  14 1952.52 480.303   5
  -1  -6  14 2244.93 465.878   5
  -1  -6  13 1819.69 414.240   5
   1   6 -13 1449.14 455.991   1
  -1  -6  13 1813.13 488.553   7
  -1   6  13 1276.96 404.755   5
  -1   6  13 2159.39 525.223   8
   1   6 -12 12667.0 934.450   1
  -1   6  12 11105.6 844.201   5
  -1  -6  12 12330.5 838.145   5
  -1  -6  12 12182.4 930.458   7
  -1   6  12 12111.7 964.433   8
  -1   6  11 620.572 288.021   5
   1   6 -11 1360.92 396.477   1
  -1  -6  11 1776.69 343.226   5
  -1  -6  11 1231.61 383.811   7
  -1   6  11 1475.87 476.365   8
  -1   6  10 3229.85 453.772   5
  -1   6  10 3738.89 558.907   8
  -1  -6  10 3521.58 524.710   7
  -1  -6  10 3264.17 410.921   5
  -1  -6   9 24058.7 963.654   5
  -1   6   9 24014.9 608.628   3
  -1  -6   9 24481.9 1135.99   7
  -1   6   9 23669.7 1109.17   8
  -1   6   9 23776.1 1032.97   5
  -1   6   8 4236.87 455.228   5
  -1  -6   8 3847.81 481.675   7
  -1   6   8 3205.30 434.810   8
  -1  -6   8 3704.34 370.222   5
   1   6  -7 44773.7 1016.91   5
  -1  -6   7 45597.5 1417.05   7
  -1  -6   7 46028.1 1148.72   5
  -1   6   7 46739.5 1283.73   5
  -1   6   7 46255.5 961.698   6
  -1   6   7 45220.6 1356.55   8
  -1  -6   6 30314.0 848.063   5
  -1   6   6 31621.7 1017.46   5
   1   6  -6 30853.4 764.574   5
  -1  -6   6 30349.7 1100.45   7
  -1   6   6 30808.9 828.495   6
  -1  -6   5 45901.7 1294.31   7
   1   6  -5 47681.1 833.706   5
  -1  -6   5 46240.6 938.265   5
  -1   6   5 48525.6 1165.57   5
  -1   6   4 51696.5 1142.15   5
   1   6  -4 52207.7 746.332   5
  -1  -6   4 49720.5 1279.29   7
   1   6  -4 54116.6 1293.40   2
   1   6  -3 36479.5 512.110   5
  -1  -6   3 35239.2 1016.21   7
   1   6  -2 2075.24 247.977   7
   1   6  -1 3245.70 120.066   5
   1   6  -1 3326.73 275.078   7
   1   6  -1 3293.09 296.220   9
   1  -6  -1 3512.32 268.401   9
   1   6   0 2233.08 258.084   9
   1  -6   0 2267.55 193.556   9
   1   6   0 2387.60 134.664   5
   1   6   0 2126.03 212.200   7
  -1   6  -1 23259.3 565.514   9
  -1   6  -1 22610.8 638.408   2
   1   6   1 24282.5 501.588   5
  -1  -6  -1 22302.7 763.673   9
   1   6   2 55480.3 891.459   5
  -1  -6  -2 55986.2 1257.92   9
  -1   6  -2 56471.7 1013.18   2
  -1   6  -2 58051.0 900.640   9
   1  -6   3 62694.4 1153.53   2
   1   6   3 62762.0 1072.46   5
  -1  -6  -3 64946.6 1122.44   5
  -1   6  -3 63682.3 1134.27   2
  -1  -6  -3 64020.2 1418.02   9
   1   6   4 58957.3 1148.20   5
  -1  -6  -4 61029.0 1187.21   5
   1  -6   4 58463.1 1181.95   2
  -1   6  -4 58103.7 1194.64   5
   1   6   5 50231.9 1295.77   8
   1  -6   5 48432.9 1160.02   2
   1   6   5 49733.2 1145.09   5
   1   6   6 11778.8 620.990   5
   1   6   6 10383.4 311.905   3
   1   6   6 11361.2 679.253   8
   1   6   7 22567.6 984.064   8
   1   6   7 21074.6 871.880   5
  -1   6  -8 2989.65 374.994   1
   1   6   8 2611.19 377.417   5
   1   6   8 3011.10 472.676   8
   1   6   9 2789.67 400.835   5
   1   6   9 2560.32 508.651   8
  -1   6  -9 2542.65 382.575   1
   1   6  10 18839.3 980.153   5
  -1   6 -10 18126.5 929.136   1
   1   6  10 19185.9 1135.56   8
   1  -6  10 18141.6 978.383   5
   1  -6  11 6307.19 635.434   5
   1   6  11 6231.97 652.243   5
  -1   6 -11 5849.26 606.612   1
  -1   6 -12 214.238 322.377   1
   1  -6  12 622.094 313.325   5
   1   6  12 442.022 307.896   5
   1  -6  13 6606.62 694.839   5
   1   6  13 7972.70 794.351   5
  -1   6 -13 8635.60 784.585   1
   1   6  14 236.690 387.896   5
  -1   6 -14-114.394 355.902   1
   1  -6  14-94.3202 325.238   5
   1   6  15 1384.39 433.541   5
  -1   6 -15 1727.58 452.757   1
   1  -6  15 1525.28 419.495   5
   1  -6  16-153.619 401.872   5
   1   6  16 54.7875 352.064   5
   1  -6  17-197.689 407.228   5
   1   7 -17-216.151 463.147   1
  -1   7  16-104.373 345.542   5
  -1  -7  16-52.4542 327.966   5
  -1  -7  16-361.342 429.175   7
   1   7 -16 101.223 437.698   1
  -1  -7  15 3365.71 553.059   5
  -1  -7  15 3475.66 608.384   7
  -1   7  15 2968.46 569.701   5
   1   7 -15 4163.77 718.400   1
   1   7 -14 3504.88 636.098   1
  -1  -7  14 2406.70 525.782   7
  -1  -7  14 2499.19 478.958   5
  -1   7  14 2403.71 536.787   5
  -1   7  13 14462.2 1003.81   5
  -1  -7  13 17153.6 1031.75   5
  -1  -7  13 15137.2 1075.83   7
   1   7 -13 17212.1 1139.11   1
  -1   7  13 16430.9 1186.77   8
   1   7 -12 867.242 383.468   1
  -1   7  12 1437.88 502.991   8
  -1  -7  12 217.351 333.506   7
  -1   7  12 550.529 333.891   5
  -1  -7  12 468.005 276.630   5
  -1   7  11 4366.49 538.889   5
  -1  -7  11 4551.30 580.953   7
  -1  -7  11 4450.05 489.694   5
  -1   7  11 3940.25 574.067   8
  -1   7  10 1162.19 420.358   8
  -1   7  10 769.405 282.254   5
  -1  -7  10 325.240 253.653   7
  -1  -7  10 773.332 265.590   5
  -1   7   9 12183.6 774.475   5
  -1   7   9 12254.9 505.022   3
  -1  -7   9 11514.2 822.082   7
  -1  -7   9 12795.3 722.062   5
  -1   7   9 12141.5 840.830   8
  -1   7   8 15412.3 815.741   5
  -1  -7   8 15718.5 742.114   5
  -1   7   8 15613.2 557.610   6
  -1  -7   8 14324.3 870.189   7
  -1   7   8 14797.2 854.643   8
   1   7  -7 24869.7 753.698   5
  -1   7   7 25199.0 977.442   5
  -1   7   7 24785.8 1041.47   8
  -1  -7   7 24887.4 856.858   5
  -1  -7   7 23719.3 1064.41   7
  -1   7   7 24791.0 790.076   6
  -1  -7   6 29036.0 1128.15   7
  -1   7   6 29633.3 857.263   6
   1   7  -6 30181.4 741.596   5
  -1   7   6 30644.3 1019.61   5
   1   7  -5 27115.6 633.798   5
  -1  -7   5 26770.1 1024.86   7
  -1   7   5 27739.1 925.096   5
   1   7  -4 40043.7 656.898   5
   1   7  -4 41836.1 1191.76   2
  -1   7   4 41194.4 1063.44   5
   1   7  -3 190838. 2455.50   2
   1   7  -3 183140. 1169.43   5
   1   7  -2 960.411 209.701   2
   1   7  -2 1722.92 108.872   5
   1  -7  -1 23557.5 704.449   9
   1   7  -1 24737.8 789.896   7
   1   7  -1 23542.0 373.098   5
   1   7   0 11817.7 325.577   5
   1  -7   0 10847.1 443.114   9
  -1  -7  -1 62311.7 1348.59   9
  -1   7  -1 61114.0 1155.43   2
   1   7   1 63889.5 872.994   5
  -1   7  -2 1086.09 159.825   2
   1   7   2 1722.13 190.107   5
  -1   7  -2 1511.02 174.326   9
  -1  -7  -2 1408.33 267.079   9
   1   7   3 414.874 145.110   5
   1  -7   3 161.748 119.294   2
  -1  -7  -3 88.7192 211.222   9
  -1   7  -4 7427.83 475.972   2
  -1   7  -4 6970.18 436.343   5
   1   7   4 6956.86 429.318   5
   1  -7   4 7007.03 443.392   2
   1   7   5 52659.5 1210.79   5
   1   7   5 52146.7 1359.86   8
   1   7   6 377.397 221.907   8
   1   7   6 341.921 205.645   5
   1   7   7 9970.22 702.740   8
   1   7   7 9361.74 605.869   5
   1   7   8 4334.27 472.289   5
   1   7   8 5429.58 604.427   8
  -1   7  -8 4078.52 430.376   1
   1   7   9 39498.5 1361.84   5
  -1   7  -9 41883.4 1302.66   1
   1   7   9 41725.3 1555.91   8
   1   7  10 17311.1 958.218   5
   1   7  10 18991.7 1130.02   8
  -1   7 -10 17777.7 913.125   1
   1   7  11 11594.9 942.470   8
   1   7  11 10417.5 811.229   5
  -1   7 -11 10420.6 751.175   1
  -1   7 -12 4281.17 552.028   1
   1   7  12 3295.67 549.513   5
   1   7  13 8039.56 793.617   5
  -1   7 -13 8002.90 756.984   1
   1   7  14 3623.69 585.215   5
  -1   7 -14 2914.87 531.139   1
  -1   7 -15 2995.87 574.341   1
   1   7  15 3038.12 591.630   5
   1   7  16 112.441 345.675   5
   1   8 -16 1559.80 526.879   1
  -1  -8  15 7.44799 336.792   5
   1   8 -15 611.772 471.004   1
  -1   8  15 830.955 448.699   5
  -1   8  14 19347.3 1330.50   8
  -1   8  14 20292.7 1242.64   5
  -1  -8  14 20729.8 1331.55   7
  -1  -8  14 20331.3 1201.80   5
   1   8 -14 21873.2 1352.39   1
   1   8 -13 2106.68 517.236   1
  -1   8  13 1859.95 494.426   5
  -1   8  13 1903.31 525.947   8
  -1  -8  13 1388.42 380.956   5
  -1  -8  13 1665.02 446.448   7
   1   8 -12 1225.64 403.594   1
  -1   8  12 1423.45 509.275   8
  -1  -8  12 892.644 326.695   5
  -1   8  12 1016.77 352.209   5
  -1  -8  12 1161.14 431.210   7
  -1  -8  11 10402.2 751.631   5
  -1  -8  11 10769.1 895.926   7
  -1   8  11 10493.2 802.611   5
  -1   8  11 10553.9 903.204   8
  -1   8  10-495.323 397.099   8
  -1   8  10 74.6393 277.573   5
  -1  -8  10-84.7572 253.244   5
  -1  -8  10-113.303 300.576   7
  -1  -8   9 241.330 288.014   7
  -1   8   9 876.775 302.177   5
  -1   8   9 376.674 350.438   8
  -1   8   8 92.3778 215.400   5
  -1   8   8-462.225 390.220   8
  -1   8   8 90.0034 168.322   6
  -1  -8   8 119.913 225.999   7
   1   8  -7 18153.5 640.682   5
  -1   8   7 18244.0 720.990   6
  -1  -8   7 18061.8 966.931   7
  -1   8   7 18467.9 864.327   5
  -1   8   6 18381.6 815.777   5
   1   8  -6 17610.9 568.574   5
   1   8  -5 73468.0 1734.02   2
  -1   8   5 70418.5 1493.02   5
   1   8  -4 20442.8 892.005   2
  -1   8   4 19443.5 760.339   5
   1   8  -4 18443.0 446.985   5
   1   8  -3 153.615 53.7966   5
   1   8  -3-287.371 253.228   2
   1  -8  -2 157.157 149.030   9
   1   8  -2 239.129 61.4331   5
   1  -8  -1 14140.4 581.051   9
   1   8  -1 13950.0 706.174   2
   1   8  -1 13784.8 320.775   5
   1   8   0-149.992 218.253   2
   1   8   0 160.726 67.9140   5
  -1   8   0-57.9501 169.979   2
   1   8   1 69921.1 1284.59   7
  -1   8  -1 65536.8 1292.31   2
  -1  -8  -1 68130.3 1488.19   9
   1   8   1 68894.8 965.370   5
  -1   8  -2 94948.9 1553.61   2
   1   8   2 96709.5 1285.55   5
  -1   8  -2 97976.4 1412.93   9
  -1  -8  -2 98781.4 1855.68   9
   1   8   3 59324.4 1113.42   5
  -1  -8  -3 59650.5 1523.20   9
  -1   8  -3 59216.7 1123.23   9
  -1   8  -3 58714.6 1257.00   2
  -1   8  -4 181261. 2288.88   2
  -1  -8  -4 180288. 2736.74   9
   1   8   4 175987. 2111.82   5
   1   8   5 49498.1 1208.92   5
   1   8   5 47319.7 1344.86   8
   1   8   6-134.842 299.957   8
   1   8   6 161.915 193.705   5
   1   8   7 9544.04 365.546   3
   1   8   7 11358.8 750.696   8
   1   8   7 11533.9 689.449   5
   1   8   8 208.160 245.736   5
   1   8   8 442.043 339.661   8
   1   8   9 763.278 269.572   5
   1   8   9 1189.98 449.017   8
  -1   8  -9 888.104 288.719   1
  -1   8 -10 2793.00 406.865   1
   1   8  10 2332.22 427.471   5
   1   8  10 3422.15 585.857   8
   1   8  11 20584.5 1118.21   5
   1   8  11 22590.2 1293.43   8
  -1   8 -11 21684.4 1067.75   1
   1   8  12 1713.46 451.076   5
  -1   8 -12 1085.20 363.833   1
  -1   8 -13 3442.03 550.519   1
   1   8  13 3158.19 558.488   5
   1   8  14 826.684 376.347   5
  -1   8 -14 672.750 367.815   1
  -1   8 -15 726.249 371.324   1
   1   8  15 867.279 389.873   5
   1   9 -16 626.258 436.719   1
   1   9 -15 803.054 438.614   1
  -1   9  15 707.304 387.737   5
   1   9 -14 405.092 407.491   1
  -1   9  14 390.015 384.292   5
  -1   9  14 1208.81 572.410   8
   1   9 -13 4979.32 700.758   1
  -1   9  13 4038.44 620.033   5
  -1   9  13 4001.46 698.465   8
  -1   9  12 2036.08 500.354   8
  -1   9  12 1383.46 404.104   5
  -1   9  11 13007.1 909.260   5
  -1   9  11 13561.2 1017.48   8
  -1   9  10 6997.77 709.318   8
  -1   9  10 6897.48 655.027   5
  -1   9   9 140.443 253.395   5
  -1   9   9 72.2113 342.745   8
  -1   9   8 7898.30 672.033   8
  -1   9   8 8948.18 543.906   6
  -1   9   8 9024.51 671.081   5
  -1   9   7 1189.44 227.277   6
  -1   9   7 2021.56 349.886   5
   1   9  -6 16097.8 532.468   5
  -1   9   6 16026.8 787.971   5
   1   9  -5 39445.2 743.710   5
   1   9  -5 41984.9 1376.94   2
  -1   9   5 41620.1 1184.25   5
   1   9  -4 4268.10 469.188   2
  -1   9   4 3447.31 356.253   5
   1   9  -3 10190.8 299.831   5
  -1   9   3 10196.0 552.676   5
   1  -9  -3 11069.8 639.700   9
   1   9  -3 10911.5 665.770   2
   1  -9  -2 43910.8 1165.94   9
   1   9  -2 40637.1 603.879   5
   1   9  -2 44659.1 1299.39   2
   1   9  -1 45185.8 1300.86   2
   1   9  -1 43585.0 624.288   5
   1  -9  -1 44280.5 1080.79   9
  -1   9   0 46031.2 1175.56   2
   1   9   0 48071.3 757.497   5
   1   9   0 49434.5 1374.01   2
   1   9   1 1695.10 270.716   2
   1   9   1 2284.17 208.405   5
  -1   9  -1 2351.73 298.547   2
  -1  -9  -1 2219.36 331.249   9
  -1  -9  -2 5284.74 488.255   9
  -1   9  -2 5481.99 370.262   9
  -1   9  -2 5264.16 401.457   2
   1   9   2 5590.88 341.217   5
   1   9   3 11.3651 132.660   5
  -1  -9  -3-44.7895 200.951   9
  -1   9  -3 75.1736 108.267   9
  -1   9  -3-14.9861 182.579   2
  -1   9  -4 4577.97 435.327   2
  -1   9  -4 3862.86 323.808   9
   1   9   4 4505.31 364.590   5
  -1  -9  -4 4080.69 467.673   9
  -1  -9  -5 2087.53 385.569   9
   1   9   5 1912.06 317.100   8
   1   9   5 2574.62 330.701   5
   1   9   6 11487.8 672.748   5
   1   9   6 10979.5 733.359   8
   1   9   7 15279.8 899.036   8
   1   9   7 15600.6 813.862   5
   1   9   8 24170.5 1168.88   8
   1   9   8 23853.0 1053.61   5
   1   9   9 6461.90 610.928   5
  -1   9  -9 6968.86 565.703   1
   1   9   9 6544.71 711.603   8
  -1   9 -10 5047.30 532.595   1
   1   9  10 4662.31 567.846   5
   1   9  10 4688.49 661.758   8
  -1   9 -11 15956.6 942.782   1
   1   9  11 15139.1 1112.41   8
   1   9  11 14740.5 968.740   5
   1   9  12 4818.73 725.890   8
   1   9  12 4142.24 577.003   5
  -1   9 -12 4419.60 577.232   1
  -1   9 -13 1515.22 428.797   1
   1   9  13 1735.54 449.855   5
   1   9  14-58.8784 352.457   5
   1   9  15 131.462 408.073   5
   1  10 -16 206.690 436.510   1
   1  10 -15 7809.19 899.199   1
  -1  10  14 708.119 414.278   5
  -1  10  14 1505.19 498.446   8
   1  10 -14 1149.25 495.860   1
   1  10 -13 2335.70 540.843   1
  -1  10  13 2003.00 579.125   8
  -1  10  13 1703.33 466.610   5
  -1  10  12 10349.2 958.547   8
  -1  10  12 9637.10 848.951   5
  -1  10  11 1743.80 522.212   8
  -1  10  11 1482.96 407.463   5
  -1  10  10 358.336 301.983   5
  -1  10  10 218.968 350.239   8
  -1  10   9 23207.9 1109.00   5
  -1  10   9 22463.8 1205.20   8
  -1  10   8 39.1912 369.607   8
  -1  10   8 705.008 315.653   5
  -1  10   7 30167.0 1161.68   5
  -1  10   6 196.960 210.777   5
   1  10  -5 6046.58 291.961   5
  -1  10   5 6720.03 508.401   5
   1 -10  -4 9305.34 643.679   9
   1  10  -4 9267.20 318.345   5
   1  10  -4 10856.9 732.379   2
  -1  10   4 9780.95 585.540   5
   1 -10  -3 1521.67 277.069   9
  -1  10   3 1380.96 244.349   5
   1  10  -3 872.450 260.108   2
   1  10  -3 1235.44 114.347   5
   1  10  -2 13142.9 340.945   5
   1 -10  -2 13958.6 696.025   9
   1  10  -2 12281.8 356.633   5
   1  10  -2 12754.8 756.750   2
   1  10  -1 33405.5 592.934   5
   1  10  -1 34826.3 1221.78   2
   1 -10  -1 34192.4 1017.00   9
  -1  10   0 7887.33 537.428   2
   1  10   0 7408.50 593.856   2
   1  10   0 8028.62 332.782   5
  -1  10  -1 727.621 224.282   2
   1  10   1 690.707 139.414   5
   1  10   1 135.801 256.272   2
  -1 -10  -2 6241.97 553.064   9
   1  10   2 6077.74 369.869   5
  -1  10  -2 5763.41 446.978   2
  -1  10  -3 131014. 2123.78   2
  -1 -10  -3 124915. 2418.69   9
   1  10   3 127821. 1763.93   5
  -1  10  -4 10588.9 651.053   2
   1  10   4 10325.0 563.844   5
  -1 -10  -4 9603.60 718.342   9
   1  10   5 269.109 191.020   5
  -1 -10  -5 199.364 232.626   9
   1  10   6 12425.5 708.075   5
   1  10   6 11050.3 739.913   8
  -1 -10  -6 11695.6 850.264   9
   1  10   7 14592.3 913.509   8
   1  10   7 15220.9 825.436   5
   1  10   8 15141.5 967.005   8
   1  10   8 15957.9 882.307   5
   1  10   9 5219.45 651.961   8
   1  10   9 5402.89 564.586   5
   1  10  10 4192.81 557.218   5
   1  10  10 4551.45 666.524   8
  -1  10 -10 4572.74 517.146   1
   1  10  11 5905.50 656.915   5
  -1  10 -11 6764.84 638.368   1
   1  10  11 6703.36 812.282   8
   1  10  12-301.677 423.616   8
   1  10  12-61.4212 272.370   5
   1  10  13 16245.7 1125.60   5
   1  10  13 15399.8 1207.64   8
   1  10  14 572.144 411.931   5
   1  10  15 2636.05 617.964   5
   1  11 -14 1542.59 508.586   1
  -1  11  14 737.559 404.675   5
   1  11 -13 849.103 415.021   1
  -1  11  13 966.996 400.102   5
  -1  11  13 987.185 514.791   8
  -1  11  12 3987.36 709.943   8
  -1  11  12 3235.97 560.648   5
  -1  11  11 13770.7 969.850   5
  -1  11  11 12519.7 1031.71   8
  -1  11  10 5314.55 688.460   8
  -1  11  10 5235.89 608.643   5
  -1  11   9 133.454 266.562   5
  -1  11   9 79.5938 358.986   8
  -1  11   8 11356.6 776.341   5
  -1  11   8 9934.09 837.295   8
  -1  11   7 5398.18 534.562   5
   1  11  -6 6432.80 689.318   2
  -1  11   6 4661.86 476.653   5
  -1  11   5 750.215 241.026   5
   1 -11  -5 523.547 217.243   9
  -1  11   4 4188.47 411.666   5
   1  11  -4 3943.12 478.046   2
   1 -11  -4 3426.24 424.536   9
   1 -11  -3 17642.8 861.937   9
  -1  11   3 18732.4 810.449   5
   1  11  -3 17701.4 924.544   2
   1 -11  -2 48925.4 1344.90   9
   1  11  -2 48764.9 679.626   5
   1  11  -2 46976.7 1482.11   2
   1  11  -2 44933.4 715.367   5
  -1  11   1 42558.5 1311.24   2
   1  11  -1 46114.3 739.888   5
   1  11  -1 45987.1 1474.70   2
   1  11   0 13654.7 832.250   2
  -1  11   0 13146.5 728.607   2
   1  11   0 14411.6 470.025   5
   1  11   1 186.953 247.264   2
   1  11   1 651.358 144.608   5
  -1  11  -1 720.804 231.360   2
   1  11   2 15372.5 595.893   5
  -1  11  -2 14267.7 746.481   2
  -1 -11  -2 15883.8 879.953   9
   1  11   3 796.078 190.892   5
  -1 -11  -3 569.482 287.544   9
  -1  11  -3 506.856 200.369   2
  -1  11  -4 15988.0 821.995   2
   1  11   4 15283.4 706.830   5
  -1 -11  -4 14356.4 893.611   9
  -1  11  -5 812.392 359.195   2
   1  11   5 151.284 202.517   5
  -1 -11  -5 239.120 240.986   9
   1  11   6 2748.39 417.418   8
  -1 -11  -6 3619.16 558.147   9
   1  11   6 3080.59 393.125   5
  -1 -11  -7 16686.2 1085.86   9
   1  11   7 17564.0 905.240   5
   1  11   7 16532.7 989.339   8
   1  11   8 15939.2 911.136   5
   1  11   8 15918.6 1004.62   8
   1  11   9 11972.9 825.420   5
   1  11   9 11506.0 934.646   8
   1  11  10 5788.23 639.072   5
   1  11  10 5770.94 719.834   8
   1  11  11-257.804 327.757   5
   1  11  11-100.372 368.244   8
   1  11  12 3779.99 670.180   8
   1  11  12 3354.10 539.703   5
   1  11  13 2355.18 525.525   5
   1  11  13 2598.42 681.678   8
   1  11  14 3732.91 661.519   5
  -1  12  13 660.682 421.423   8
  -1  12  13 871.801 430.711   5
  -1  12  12 1004.06 396.260   5
  -1  12  12 1338.50 504.046   8
  -1  12  11 10055.4 977.982   8
  -1  12  11 9328.04 833.264   5
  -1  12  10 2854.64 496.654   5
  -1  12  10 2938.35 601.716   8
  -1  12   9 122.156 291.522   5
  -1  12   9-600.687 438.274   8
  -1  12   8 501.945 308.532   5
  -1  12   8-492.467 396.539   8
  -1  12   7 13529.8 834.364   5
  -1  12   6-75.1641 224.679   5
   1 -12  -6 393.844 238.355   9
   1 -12  -5 9009.62 725.275   9
   1  12  -5 9386.39 775.843   2
  -1  12   5 8878.54 629.858   5
  -1  12   4 2790.02 357.463   5
   1 -12  -4 2739.82 397.189   9
   1  12  -4 2652.19 456.726   2
   1 -12  -3 1641.39 322.301   9
  -1  12   3 1674.40 295.962   5
   1  12  -3 1030.38 292.013   2
  -1  12   2 6419.51 490.667   5
   1 -12  -2 5968.89 534.843   9
   1  12  -2 5378.62 544.175   2
   1  12  -1 3921.74 501.177   2
   1  12  -1 3445.02 223.194   5
  -1  12   1 3112.47 408.959   2
   1  12   0 8093.86 679.293   2
   1  12   0 9826.86 413.117   5
  -1  12   0 9221.90 649.832   2
   1  12   1 61528.0 1115.28   5
   1  12   1 59758.6 1791.89   2
  -1  12  -1 58676.0 1584.27   2
  -1  12  -2-558.564 319.428   2
   1  12   2-344.521 336.768   2
   1  12   2-70.1785 132.617   5
  -1 -12  -3 14706.9 918.991   9
   1  12   3 15129.6 664.058   5
  -1  12  -3 13771.0 775.115   2
   1  12   4 1596.05 276.347   5
  -1  12  -4 1764.93 376.990   2
  -1 -12  -4 1506.94 366.576   9
  -1  12  -5 30319.7 1203.35   2
  -1 -12  -5 26261.1 1290.94   9
   1  12   5 28795.8 1046.00   5
   1  12   6 7264.03 575.157   5
  -1 -12  -6 6162.52 683.074   9
   1  12   6 6018.91 604.731   8
  -1 -12  -7 4497.82 627.182   9
   1  12   7 4711.08 584.187   8
   1  12   7 4883.49 521.600   5
   1  12   8 5421.98 583.504   5
   1  12   8 4777.23 605.640   8
  -1 -12  -8 4800.34 648.614   9
   1  12   9 701.435 400.021   8
   1  12   9 330.382 306.988   5
  -1 -12  -9-157.301 359.269   9
   1  12  10 3973.13 662.486   8
   1  12  10 3231.95 506.161   5
   1  12  11 8438.37 799.685   5
   1  12  11 7023.39 840.891   8
   1  12  12 761.268 435.028   8
   1  12  12 177.675 333.552   5
   1  12  13 4308.84 779.088   8
   1  12  13 3410.34 592.596   5
   1  12  14 41.2574 372.847   5
  -1  13  13 2301.20 530.005   5
  -1  13  12 258.223 359.299   5
  -1  13  12 147.835 440.205   8
  -1  13  11 590.242 343.405   5
  -1  13  11 381.883 362.411   8
  -1  13  10 5459.81 654.426   5
  -1  13  10 5412.23 722.286   8
  -1  13   9 9112.21 875.135   8
  -1  13   9 9506.84 786.870   5
  -1  13   8 476.560 322.085   5
   1 -13  -7 656.041 279.477   9
  -1  13   7 1431.14 350.078   5
  -1  13   6 9852.86 710.452   5
   1 -13  -6 9859.73 807.712   9
   1  13  -6 10768.2 894.638   2
  -1  13   5 4404.70 483.903   5
   1  13  -5 4936.72 616.583   2
   1 -13  -5 4702.68 548.618   9
  -1  13   4 2007.83 327.403   5
   1 -13  -4 1994.45 388.450   9
   1  13  -4 2338.10 445.221   2
  -1  13   3 15578.3 785.071   5
   1 -13  -3 15620.8 886.556   9
   1  13  -3 14605.4 932.720   2
  -1  13   2 1734.04 298.648   5
   1 -13  -2 1802.63 343.337   9
  -1  13   2 1355.12 317.714   2
   1  13  -1 2630.41 465.436   2
  -1  13   1 1899.11 346.215   2
  -1  13   0 6619.04 590.444   2
   1  13   0 6180.42 633.705   2
  -1  13  -1 7912.61 637.757   2
   1  13   1 8045.80 710.943   2
   1  13   2 5258.13 588.945   2
  -1  13  -2 5267.91 519.267   2
  -1 -13  -3 372.894 279.920   9
   1  13   3 222.101 169.380   5
  -1  13  -3 581.072 249.675   2
  -1 -13  -4 4697.35 598.550   9
  -1  13  -4 4640.11 527.893   2
   1  13   4 4380.27 425.952   5
   1  13   5 14053.9 769.193   5
  -1  13  -5 14911.3 905.588   2
  -1 -13  -6-20.5010 286.418   9
   1  13   6-61.6327 234.004   5
   1  13   6-219.981 344.742   8
   1  13   7 3644.57 462.531   5
   1  13   7 2827.00 503.271   8
  -1 -13  -7 3229.33 559.725   9
   1  13   8 5947.41 624.695   5
   1  13   8 6346.07 744.696   8
  -1 -13  -8 5480.41 727.521   9
   1  13   9 3172.35 506.765   5
   1  13   9 2862.94 588.463   8
  -1 -13  -9 2715.74 557.662   9
   1  13  10 293.746 398.265   8
   1  13  10 356.394 321.669   5
  -1 -13 -10 264.948 360.003   9
   1  13  11 1558.33 568.390   8
   1  13  11 1322.19 421.506   5
  -1 -13 -11 1170.30 471.886   9
   1  13  12 3998.96 608.996   5
   1  13  12 2956.50 708.372   8
   1  13  13 2081.40 539.873   5
  -1  14  12 102.162 360.749   5
  -1  14  11 160.815 303.849   5
  -1  14  11 459.444 434.129   8
  -1  14  10 1892.02 550.520   8
  -1  14  10 1934.39 461.684   5
  -1  14   9 14598.1 1099.46   8
   1 -14  -9 13936.7 1119.29   9
  -1  14   9 14915.9 999.333   5
  -1  14   8 221.344 273.517   5
   1 -14  -8-59.0542 282.382   9
   1 -14  -7 563.406 316.380   9
  -1  14   7 1044.26 334.291   5
   1 -14  -6-327.021 337.362   9
  -1  14   6-111.631 235.317   5
   1  14  -5 1069.01 439.952   2
  -1  14   5 734.775 273.673   5
   1 -14  -5 746.782 322.473   9
   1  14  -4 502.421 328.103   2
  -1  14   4 396.799 230.921   5
   1 -14  -4 323.349 250.172   9
   1 -14  -3 4455.97 541.956   9
  -1  14   3 4706.46 469.122   5
   1  14  -3 4269.44 566.403   2
   1  14  -2 19616.3 1113.87   2
  -1  14   2 21651.9 931.661   5
  -1  14   2 18740.9 1045.23   2
  -1  14   1 26825.5 1219.86   2
   1  14  -1 28991.3 1346.43   2
  -1  14   1 29399.1 1043.77   5
  -1  14   0 107.450 226.232   2
   1  14   0 484.529 314.658   2
   1  14   1 3295.91 523.628   2
  -1  14  -1 3409.93 468.611   2
   1  14   2 4859.08 612.018   2
  -1  14  -2 5217.45 552.306   2
  -1  14  -3-65.1189 267.504   2
   1  14   3-388.164 400.076   2
  -1  14  -4 3843.54 525.461   2
  -1 -14  -4 3682.02 575.333   9
  -1  14  -5 5568.85 629.126   2
  -1 -14  -5 3704.61 586.776   9
   1  14   6-301.735 369.675   8
  -1 -14  -6 26.9934 278.020   9
   1  14   7 11694.6 935.502   8
  -1 -14  -7 11685.2 999.860   9
   1  14   8 8873.02 865.672   8
  -1 -14  -8 9412.38 943.228   9
   1  14   8 9666.20 778.340   5
   1  14   9 9522.78 916.351   8
   1  14   9 9626.41 812.185   5
  -1 -14  -9 9228.95 963.301   9
   1  14  10-1.13580 343.224   8
   1  14  10 69.2393 302.168   5
  -1 -14 -10-85.2564 360.404   9
  -1 -14 -11 869.566 423.263   9
   1  14  11 1505.48 537.411   8
   1  14  11 896.936 388.282   5
   1  14  12-35.5509 341.327   5
   1  14  13 416.262 372.596   5
  -1  15  12 31.9240 358.139   5
  -1  15  11 1818.43 451.608   5
   1 -15 -11 2132.25 548.655   9
  -1  15  10 344.712 312.767   5
   1 -15 -10-156.842 395.491   9
  -1  15   9 120.803 304.700   5
   1 -15  -9-184.956 388.847   9
  -1  15   9-795.152 510.198   8
  -1  15   8 4957.46 595.879   5
  -1  15   8 4236.10 627.512   8
   1 -15  -8 4851.42 678.610   9
   1 -15  -7 3523.10 564.814   9
  -1  15   7 3493.95 505.449   5
  -1  15   6 3341.53 479.191   5
   1  15  -6 3853.23 673.121   2
   1 -15  -6 2487.97 492.324   9
   1  15  -5 29412.5 1453.76   2
  -1  15   5 26259.0 1160.52   5
   1 -15  -5 25776.0 1302.87   9
   1 -15  -4 1517.32 371.261   9
   1  15  -4 1836.72 458.248   2
  -1  15   3 1564.88 378.508   2
   1  15  -3 1572.28 401.373   2
  -1  15   2 2880.49 478.201   2
   1  15  -2 2519.65 472.973   2
  -1  15   1 5849.38 619.466   2
   1  15  -1 5872.06 668.929   2
   1  15   0 630.204 363.109   2
  -1  15   0-12.9125 229.472   2
   1  15   1 409.187 326.489   2
  -1  15  -1 597.476 245.758   2
  -1  15  -2 1338.21 341.596   2
   1  15   2 1243.29 380.327   2
   1  15   3-189.994 333.794   2
  -1  15  -3 26.1415 287.178   2
  -1 -15  -4 900.601 396.415   9
   1  15   4 385.637 263.084   2
  -1  15  -5 3964.49 595.453   2
  -1 -15  -5 2973.17 582.580   9
  -1 -15  -6-231.679 281.918   9
   1  15   6-245.345 353.306   8
  -1 -15  -7 5311.56 725.608   9
   1  15   7 5554.88 684.413   8
   1  15   8 346.313 322.777   8
  -1 -15  -8 671.051 372.830   9
  -1 -15  -9 660.744 392.854   9
   1  15   9 674.819 395.611   8
  -1 -15 -10 403.171 395.828   9
   1  15  10 1184.95 490.801   8
  -1 -15 -11 4129.33 753.507   9
   1 -16 -11-148.951 408.552   9
   1 -16 -10 259.492 323.227   9
   1 -16  -9 325.513 308.838   9
  -1  16   8 1116.37 439.689   8
   1 -16  -8 2076.34 506.543   9
   1 -16  -7 2682.51 531.182   9
   1  16  -6 3459.27 679.275   2
   1 -16  -6 2150.84 471.225   9
   1 -16  -5 441.336 316.877   9
   1  16  -5 862.865 442.756   2
   1  16  -4 7248.63 785.439   2
   1 -16  -4 7284.93 728.180   9
  -1  16   4 5571.10 665.502   2
  -1  16   3 564.962 264.395   2
   1  16  -3 535.788 313.433   2
   1  16  -2-388.638 413.448   2
  -1  16   2-3.06571 279.783   2
  -1  16   1 57.8184 257.290   2
   1  16  -1-938.647 490.505   2
  -1  16   0 9315.67 800.241   2
   1  16   0 8996.93 859.275   2
   1  16   1 3330.03 572.932   2
  -1  16  -1 3184.17 454.136   2
   1  16   2 106.772 328.349   2
  -1  16  -2-180.826 311.331   2
  -1  16  -3 1438.99 406.043   2
   1  16   3 904.254 339.120   2
   1  16   4 1047.14 395.795   2
  -1  16  -4 1845.61 461.077   2
  -1  16  -5 3953.44 604.403   2
  -1 -16  -5 2726.82 551.485   9
   1  16   6 5789.59 691.657   8
  -1 -16  -6 6495.31 796.517   9
   1  16   7-402.679 430.531   8
  -1 -16  -7 266.959 336.084   9
   1  16   8-331.245 431.597   8
  -1 -16  -8-57.0361 338.161   9
   1  16   9-110.278 359.276   8
  -1 -16  -9 103.622 369.006   9
  -1 -16 -10 2648.25 630.645   9
   1  17  -6 2380.99 635.833   2
   1  17  -5 2443.35 599.025   2
  -1  17   4 3303.13 543.889   2
   1  17  -4 4269.45 681.819   2
   1  17  -3 7621.77 808.443   2
  -1  17   3 7498.28 767.656   2
  -1  17   2 1736.11 429.444   2
   1  17  -2 1377.71 377.259   2
  -1  17   1 5289.00 643.330   2
   1  17  -1 4892.62 637.944   2
  -1  17   0 5775.24 675.902   2
   1  17   0 6157.10 739.342   2
   1  17   1 5499.20 711.712   2
  -1  17  -1 2622.15 461.416   2
  -1  17  -2 268.651 305.247   2
   1  17   2 544.960 382.179   2
   1  17   3 116.888 294.084   2
  -1  17  -3-44.1651 278.080   2
   1  17   4-224.092 376.549   2
   1  17   5 1852.54 437.257   2
  -1 -17  -6 4956.73 748.580   9
   1  17   6 4397.91 640.821   8
  -1 -17  -7 2080.08 552.205   9
   1  17   7 1423.71 488.466   8
  -1 -17  -8 210.959 325.434   9
  -1 -17  -9 2289.25 627.008   9
   1  18  -6 1668.19 628.047   2
   1  18  -5 3261.73 666.442   2
  -1  18   5 890.327 360.873   2
   1  18  -4 2046.20 559.551   2
  -1  18   4 1021.51 383.131   2
  -1  18   3-120.845 301.152   2
   1  18  -3 147.695 367.822   2
  -1  18   2 1596.12 437.552   2
   1  18  -2 1901.54 498.080   2
   1  18  -1-349.275 435.313   2
  -1  18   1 329.717 324.373   2
   1  18   0 1036.91 428.570   2
  -1  18   0 735.332 363.663   2
   1  18   1 1204.47 415.003   2
   1  18   2 3598.27 641.586   2
   1  18   3 893.120 445.634   2
   1  18   4 5593.19 751.385   2
   1  18   5 470.637 373.846   8
  -1 -18  -7 585.056 423.330   9
  -1  19   4-267.446 348.403   2
   1  19  -4 473.614 450.110   2
   1  19  -3 907.141 486.166   2
   1  19  -2-401.360 449.438   2
   1  19  -1 2227.26 492.636   2
   1  19   0-132.940 485.008   2
   1  19   1 46.8421 323.548   2
  -2   0  18 1385.59 457.551   7
  -2   0  17 518.736 335.782   7
  -2   0  17-235.201 358.966   5
   2   0 -16 4827.85 771.263   1
  -2   0  16 6943.16 777.001   7
  -2   0  16 6605.59 773.277   5
   2   0 -15-682.584 527.888   1
  -2   0  15-13.9755 260.621   7
  -2   0  15 109.926 300.158   5
   2   0 -14 44.4396 389.035   1
  -2   0  14-109.203 299.613   5
  -2   0  13 58.3254 278.963   5
   2   0 -13 280.601 330.718   1
  -2   0  12 74054.6 1975.75   5
   2   0 -12 73116.8 2197.13   1
  -2   0  11 28.9636 227.963   5
   2   0 -11-178.063 395.376   1
   2   0 -10 107984. 2411.19   1
  -2   0  10 104691. 2103.32   5
   2   0  -9 1.18248 281.931   1
  -2   0   9 303.931 246.132   5
  -2   0   8 5298.55 454.580   5
   2   0  -8 5921.33 575.373   1
   2   0  -8 5672.55 500.940   3
   2   0  -7 158.506 232.436   1
   2   0  -7 78.2957 186.529   3
  -2   0   7 139.428 179.574   5
  -2   0   7 257.899 140.002   3
  -2   0   6 15537.8 640.399   5
   2   0  -6 16258.5 739.757   3
  -2   0   6 15439.9 614.825   8
  -2   0   6 15143.6 588.785   3
  -2   0   5-5.23235 123.059   5
  -2   0   5 103.078 132.658   8
  -2   0   5 310.385 170.070   3
   2   0  -5-28.2046 164.097   3
   2   0  -4 1652.17 254.710   3
  -2   0   4 2031.16 232.415   5
  -2   0   4 1753.67 176.976   8
   2   0  -3 279.632 175.512   6
   2   0  -2 239480. 2407.49   6
   2   0   0 55848.6 640.264   2
  -2   0  -2 67559.5 1119.32   5
   2   0   2 65964.8 1167.73   6
  -2   0  -2 67708.0 1225.65   6
  -2   0  -3 183.710 143.670   5
  -2   0  -3 134.987 185.775   6
  -2   0  -4 10868.0 539.372   5
  -2   0  -4 11431.4 402.895   7
  -2   0  -4 10937.2 494.356   6
  -2   0  -5-1.27205 156.716   6
   2   0   5-30.7627 161.467   1
  -2   0  -6 999999. 4569.30   6
  -2   0  -7 31.2808 145.134   6
   2   0   7-117.489 214.105   5
   2   0   8 87184.4 1878.42   5
  -2   0  -8 82201.4 1929.30   4
   2   0   9-546.617 216.443   7
   2   0   9-342.151 297.923   5
  -2   0  -9 243.476 263.181   4
  -2   0 -10 10517.9 541.716   6
   2   0  10 10357.4 749.495   5
   2   0  10 10701.7 594.446   7
  -2   0 -10 11056.9 733.326   4
   2   0  11-275.274 231.729   7
  -2   0 -11 66.7055 152.523   6
   2   0  11-34.7620 275.003   5
  -2   0 -11 262.344 273.408   4
  -2   0 -12 512.903 301.742   4
   2   0  12 176.195 198.563   7
   2   0  12 611.800 344.730   5
  -2   0 -12 417.043 200.401   6
   2   0  13 66.3349 313.479   5
  -2   0 -13 198.004 218.797   4
  -2   0 -14 6928.10 633.669   4
   2   0  14 7170.61 773.157   5
   2   0  15 200.096 399.839   5
   2   0  16 7742.57 880.555   5
   2   0  17-12.9141 376.613   5
  -2  -1  18 4029.72 670.672   5
  -2   1  18 5079.72 721.014   7
  -2  -1  18 4127.90 679.149   7
  -2   1  17 2304.78 553.995   5
  -2  -1  17 2541.72 529.172   7
   2   1 -17 1920.84 603.531   1
  -2   1  17 2414.56 536.949   7
  -2  -1  17 2240.83 532.103   5
  -2  -1  16 2012.66 515.928   5
  -2   1  16 2238.65 546.589   5
   2   1 -16 2049.41 555.639   1
  -2   1  16 1982.32 485.145   7
  -2  -1  16 1853.21 472.299   7
  -2  -1  15-136.771 304.636   7
  -2   1  15-53.9967 293.851   5
  -2  -1  15-328.914 344.760   5
   2  -1 -15-297.034 433.174   1
   2   1 -15-279.459 409.868   1
  -2   1  14 258.975 325.914   5
  -2  -1  14 291.155 311.889   7
  -2  -1  14-36.3111 273.131   5
   2   1 -14 255.223 388.919   1
   2  -1 -14 231.155 328.730   1
   2  -1 -13-50.6532 321.119   1
   2   1 -13 468.902 395.777   1
  -2  -1  13 307.044 286.391   5
  -2   1  13 79.7751 255.916   5
  -2  -1  12 8118.15 678.460   5
   2  -1 -12 8213.11 781.184   1
   2   1 -12 9056.87 835.132   1
  -2   1  12 8932.28 735.127   5
  -2  -1  11 601.283 290.537   5
   2   1 -11 185.658 294.936   1
  -2   1  11 399.748 283.293   5
   2  -1 -11 376.074 339.006   1
   2  -1 -11 198.661 251.714   6
   2   1 -10 12983.9 886.977   1
  -2  -1  10 12569.9 747.722   5
   2  -1 -10 13800.2 819.111   6
   2  -1 -10 13276.1 890.941   1
  -2   1  10 12927.9 788.412   5
   2  -1  -9 29297.4 1225.36   1
  -2  -1   9 29447.1 1037.41   5
   2   1  -9 29575.3 1201.66   1
  -2   1   9 28685.1 1062.32   5
   2  -1  -9 30893.7 1159.14   6
  -2  -1   8 81690.9 1595.20   5
  -2   1   8 82651.8 1672.40   8
  -2   1   8 79666.3 1659.10   5
  -2   1   8 80345.2 966.139   4
   2  -1  -8 80070.3 1863.20   1
  -2   1   8 80477.9 1360.64   3
  -2   1   7 17598.7 749.431   5
  -2   1   7 18172.0 639.733   3
  -2  -1   7 17972.1 707.674   5
   2  -1  -7 18968.7 858.830   6
  -2   1   7 18725.6 743.746   8
  -2   1   7 17859.1 417.680   4
   2   1  -7 17184.9 630.195   8
   2  -1  -7 17583.0 832.486   1
  -2  -1   6 3445.56 307.065   3
  -2  -1   6 3862.58 328.478   5
   2   1  -6 3946.19 357.860   3
   2   1  -6 3426.28 267.041   8
  -2   1   6 3729.29 320.513   3
  -2   1   6 3904.41 187.642   4
   2  -1  -6 3636.79 380.130   1
  -2   1   6 3826.02 325.514   8
  -2   1   6 3720.37 339.054   5
   2  -1  -6 4002.64 402.167   6
  -2  -1   5 10956.4 477.540   5
   2   1  -5 11185.3 558.298   3
  -2   1   5 11565.5 528.099   3
  -2  -1   5 10550.3 497.452   3
  -2   1   5 12319.3 500.242   8
   2  -1  -5 11619.7 620.185   6
  -2  -1   4 6946.27 344.344   5
   2   1  -4 6857.48 434.122   3
  -2  -1   4 6972.87 314.576   8
   2  -1  -4 6907.81 481.981   6
  -2   1   4 6504.64 405.400   3
   2   1  -3 112225. 1612.93   3
  -2  -1   3 109986. 910.701   8
   2  -1  -3 107367. 1749.90   6
   2   1  -2 92195.3 1410.49   3
  -2  -1   2 88016.5 1154.77   2
   2  -1  -2 89522.9 1560.91   6
   2   1   0 33148.9 601.466   2
  -2   1   0 33565.0 378.052   2
   2   1   1 31289.2 656.935   9
  -2   1  -1 30532.4 480.219   9
  -2  -1  -2 73199.8 1134.98   5
  -2  -1  -2 74276.5 1232.59   6
   2   1   2 75836.8 1249.66   6
  -2  -1  -3 1334.04 198.487   5
  -2   1  -3 1256.48 195.074   5
   2   1   3 1234.59 196.695   6
  -2  -1  -3 1252.32 219.425   6
  -2   1  -4 1507.55 182.543   7
   2  -1   4 1554.39 186.477   1
  -2   1  -4 2197.42 254.307   5
  -2  -1  -4 1959.87 259.576   6
   2  -1   5 20491.2 692.693   1
  -2   1  -5 21400.7 666.689   7
  -2  -1  -5 20336.4 902.996   4
  -2  -1  -5 21010.0 674.480   6
   2  -1   6 5042.98 400.342   1
  -2  -1  -6 6088.03 543.481   4
  -2  -1  -6 5881.37 390.007   6
  -2   1  -6 5640.12 382.584   7
  -2  -1  -7 816.425 386.719   4
   2  -1   7 645.409 251.885   5
  -2  -1  -7 545.947 188.072   6
   2   1   7 329.838 258.562   5
   2  -1   8 19567.8 899.706   5
   2   1   8 19127.5 654.690   7
  -2  -1  -8 19421.4 919.856   4
  -2  -1  -8 20011.8 669.644   6
   2   1   8 19587.2 902.914   5
  -2  -1  -9 7942.42 442.586   6
   2   1   9 8187.67 645.561   5
   2  -1   9 7259.58 609.693   5
  -2  -1  -9 7680.88 623.691   4
   2   1   9 6984.47 433.090   7
   2  -1  10 29065.6 1214.29   5
   2   1  10 28966.3 920.059   7
  -2  -1 -10 29172.6 1139.30   4
   2   1  10 28449.1 1203.65   5
  -2   1 -10 29940.2 1224.65   4
  -2  -1 -10 29568.9 843.847   6
   2   1  11-100.323 216.249   7
   2  -1  11-47.7281 286.687   5
   2   1  11 106.120 293.750   5
  -2  -1 -11 231.733 238.813   4
  -2   1 -11 294.065 305.455   4
  -2  -1 -11 161.181 158.527   6
   2   1  12 22396.9 1185.47   5
   2  -1  12 20761.5 1131.24   5
   2   1  12 21836.8 903.863   7
  -2  -1 -12 22223.1 1047.12   4
  -2   1 -12 21373.7 1050.25   4
  -2   1 -13 4943.57 541.819   4
  -2  -1 -13 4560.96 517.976   4
   2  -1  13 4256.86 584.035   5
   2   1  13 4369.80 606.037   5
   2   1  13 4297.50 437.831   7
   2   1  14 714.928 253.435   7
  -2  -1 -14 1537.32 340.912   4
   2  -1  14 848.966 405.951   5
  -2   1 -14 1146.08 304.703   4
   2   1  14 1414.01 449.011   5
   2   1  15 11452.9 1006.46   5
  -2  -1 -15 11568.2 814.409   4
   2  -1  15 10167.7 938.981   5
   2  -1  16-119.316 397.573   5
   2   1  16 450.626 424.710   5
   2  -1  17 3461.65 649.156   5
   2   1  17 4190.90 732.754   5
  -2  -2  18 2482.58 602.569   7
  -2   2  18 3845.83 649.795   7
  -2  -2  18 2447.11 576.174   5
  -2   2  17 259.008 377.942   5
  -2  -2  17 101.638 312.595   5
  -2  -2  17 269.698 393.992   7
  -2   2  17 821.577 423.903   7
   2   2 -17-780.200 573.298   1
  -2   2  16 783.868 379.106   5
  -2  -2  16 918.572 413.538   7
  -2  -2  16 1066.04 403.306   5
   2   2 -16 348.256 390.071   1
   2   2 -15-191.360 420.060   1
  -2  -2  15-114.928 317.789   7
  -2   2  15 394.587 387.226   5
  -2  -2  15-3.49178 264.906   5
   2  -2 -14 14106.6 1099.73   1
   2   2 -14 14576.9 1107.81   1
  -2   2  14 13827.4 989.541   5
  -2  -2  14 13452.8 950.208   5
  -2  -2  14 14923.9 1028.53   7
  -2  -2  13 5973.78 625.364   5
   2  -2 -13 6029.84 713.968   1
   2   2 -13 6698.07 775.821   1
  -2   2  13 6472.89 681.085   5
  -2  -2  13 7010.26 709.354   7
   2   2 -12 1557.13 444.830   1
  -2   2  12 1233.49 362.423   5
  -2  -2  12 1571.55 377.859   5
   2  -2 -12 815.033 368.960   1
  -2  -2  12 1923.10 441.865   7
  -2  -2  11 8874.47 671.746   5
   2  -2 -11 9548.16 810.885   1
   2  -2 -11 10413.4 707.142   6
  -2   2  11 9310.67 709.975   5
   2   2 -11 8412.58 764.940   1
  -2   2  10 41281.2 1367.30   5
  -2  -2  10 41877.0 1297.97   5
   2  -2 -10 41146.1 1370.15   6
   2   2 -10 44124.6 1530.07   1
  -2   2  10 43252.7 1427.18   8
   2  -2 -10 41842.7 1531.32   1
  -2   2   9 29820.4 1111.22   8
  -2   2   9 27982.7 1069.80   5
  -2   2   9 27780.0 795.483   3
   2  -2  -9 26781.1 1169.89   1
  -2  -2   9 27196.2 997.275   5
   2  -2  -9 27149.6 1079.01   6
  -2  -2   8 46058.0 1185.71   5
  -2   2   8 46249.1 1001.82   3
  -2   2   8 46606.6 1287.76   5
  -2   2   8 46548.8 1281.44   8
   2  -2  -8 45657.9 1425.53   1
   2  -2  -8 46307.1 1361.51   6
  -2   2   8 45981.9 836.681   4
  -2  -2   7 17388.1 691.598   5
   2  -2  -7 18344.0 836.097   6
   2  -2  -7 17064.4 849.836   1
  -2   2   7 17196.1 501.435   4
  -2   2   7 16708.3 621.690   3
  -2   2   7 17086.9 753.695   5
  -2   2   7 18215.7 750.297   8
   2   2  -7 16862.5 612.925   8
  -2  -2   6 33386.8 865.886   5
  -2   2   6 31696.0 867.981   3
   2  -2  -6 32453.2 1072.27   6
   2  -2  -6 31433.6 1051.95   1
  -2   2   6 33683.9 933.988   8
   2   2  -6 32407.7 764.204   8
  -2   2   5 16800.1 653.917   3
   2   2  -5 16593.5 663.142   3
   2  -2  -5 17086.0 754.318   6
  -2  -2   5 16809.3 551.053   5
   2  -2  -5 16259.9 704.435   1
   2   2  -5 16479.2 473.627   8
   2   2  -4 178043. 2044.13   3
  -2   2   4 172013. 1999.91   6
   2  -2  -4 172297. 1990.65   1
   2  -2  -4 177487. 2292.05   6
  -2  -2   4 174106. 2075.26   2
  -2  -2   4 178823. 1605.91   5
   2   2  -4 175124. 1253.52   8
  -2  -2   3 3124.93 277.869   2
  -2   2   3 3110.41 327.566   6
   2  -2  -3 2650.19 255.485   1
  -2  -2   3 2958.09 148.917   4
   2  -2  -3 2654.30 309.774   6
  -2  -2   3 2973.33 202.447   5
   2   2  -3 3201.00 295.495   3
   2   2  -2 116846. 1535.44   3
  -2  -2   2 113315. 1065.16   4
   2  -2  -2 112242. 1673.83   6
  -2  -2   2 113972. 1393.57   2
  -2  -2   1 5692.94 302.807   2
   2  -2  -1 5256.82 360.862   6
   2   2   0 30070.4 700.920   9
   2   2   1 16392.3 552.863   3
  -2  -2  -1 15834.0 472.880   8
  -2  -2  -1 15837.0 461.946   5
   2   2   1 15491.9 514.645   9
  -2  -2  -1 15923.3 540.828   3
  -2  -2  -2 11981.7 458.897   3
  -2  -2  -2 12415.1 454.183   5
  -2  -2  -2 12365.8 508.500   8
   2   2   2 11818.8 495.241   6
  -2  -2  -3 307340. 2772.61   8
  -2  -2  -3 307920. 2488.99   5
   2   2   3 303769. 2421.39   6
  -2   2  -3 312037. 2678.72   5
  -2  -2  -4 170341. 1593.64   3
  -2   2  -4 170158. 2129.62   5
   2  -2   4 168577. 1637.52   1
   2   2   4 168573. 1719.72   6
  -2  -2  -4 175468. 2302.22   8
  -2  -2  -4 173585. 2035.88   5
  -2  -2  -5 7936.63 345.983   3
   2  -2   5 8476.09 432.370   1
  -2   2  -5 8695.39 470.988   7
  -2  -2  -5 8646.03 568.700   4
  -2  -2  -6 2630.08 343.779   4
   2  -2   6 1886.20 301.894   5
  -2  -2  -6 1895.71 174.708   3
   2  -2   6 2120.07 262.073   1
  -2  -2  -6 2011.24 205.037   6
   2  -2   7 38867.8 1223.73   5
  -2  -2  -7 37762.9 838.416   6
   2   2   7 41452.4 1208.48   5
  -2  -2  -7 40483.2 1238.64   4
   2   2   7 39165.4 793.404   7
  -2  -2  -7 37467.5 654.359   3
   2   2   8 154790. 2472.53   5
   2  -2   8 150610. 2469.56   5
   2   2   8 147995. 1700.58   7
  -2  -2  -8 150444. 2442.80   4
   2  -2   9 16874.1 892.631   5
   2   2   9 17026.4 896.344   5
  -2  -2  -9 16192.2 530.479   6
  -2  -2  -9 17192.1 860.087   4
   2   2   9 16216.9 618.937   7
   2   2  10 986.268 196.840   7
  -2  -2 -10 2126.62 357.888   4
   2   2  10 1821.24 410.955   5
   2  -2  10 1589.78 362.651   5
   2   2  11-320.007 203.586   7
   2  -2  11-87.7267 279.865   5
  -2  -2 -11 66.9126 202.977   4
   2   2  11 300.284 280.986   5
   2   2  12-360.232 208.332   7
  -2  -2 -12-48.1105 216.120   4
   2   2  12 95.3895 332.426   5
   2  -2  12-89.3897 311.542   5
  -2   2 -12 421.140 309.687   4
   2  -2  13 549.370 343.936   5
  -2   2 -13 781.412 297.508   4
  -2  -2 -13 815.812 292.854   4
   2   2  13 776.332 226.905   7
   2   2  13 1035.27 401.287   5
   2  -2  14 16373.6 1105.01   5
  -2   2 -14 18037.5 979.410   4
   2   2  14 18752.6 1195.43   5
  -2  -2 -14 18969.2 1029.15   4
  -2  -2 -15 106.718 227.964   4
   2  -2  15-109.487 376.923   5
   2   2  15 600.426 422.252   5
   2  -2  16 5822.48 763.376   5
   2   2  16 7066.88 856.719   5
   2   2  17-47.7839 299.417   5
   2  -2  17-148.774 372.186   5
  -2  -3  18 3161.29 642.618   5
   2   3 -17-220.646 470.497   1
  -2   3  17 173.335 344.544   5
  -2  -3  17 324.371 395.474   7
  -2  -3  17 1205.57 490.142   5
  -2  -3  16 650.089 391.958   7
   2   3 -16 180.139 359.410   1
  -2   3  16-108.425 392.796   5
  -2  -3  16 414.977 338.369   5
   2   3 -15 107.577 426.706   1
  -2   3  15 232.208 305.305   5
  -2  -3  15 110.117 302.922   5
  -2  -3  15 96.9127 284.147   7
  -2   3  14 32.2979 334.372   5
  -2  -3  14-132.496 280.812   5
  -2  -3  14-127.143 301.366   7
   2   3 -14-140.807 405.055   1
   2   3 -13 279.383 352.821   1
  -2  -3  13 350.473 355.856   7
  -2  -3  13-37.4903 256.046   5
  -2   3  13-324.220 357.123   5
   2   3 -12 3684.51 574.190   1
   2  -3 -12 2977.40 508.540   1
  -2   3  12 3407.56 504.316   5
  -2  -3  12 3630.73 533.327   7
  -2  -3  12 3257.72 449.255   5
   2  -3 -11-645.091 470.052   1
  -2   3  11 91.8535 263.189   5
  -2  -3  11-172.590 256.814   5
  -2   3  11 336.105 351.486   8
  -2  -3  11 424.635 314.536   7
   2   3 -11 207.906 335.497   1
  -2   3  10 73674.2 1819.77   5
  -2  -3  10 74747.6 1701.84   5
  -2   3  10 76830.8 1945.95   8
  -2   3  10 75235.1 1280.66   3
   2  -3 -10 77672.8 1568.03   6
   2  -3 -10 72846.1 2047.97   1
  -2  -3  10 77864.4 1954.58   7
  -2   3  10 71657.9 1290.12   4
  -2   3   9 4471.36 472.706   5
  -2  -3   9 4458.01 430.066   5
  -2   3   9 4446.74 322.321   4
   2  -3  -9 3852.92 491.511   1
   2  -3  -9 4171.10 397.924   6
  -2   3   9 4505.20 497.978   8
  -2   3   9 4352.85 331.326   3
   2  -3  -8 1620.06 344.710   1
  -2   3   8 1835.20 325.398   5
  -2   3   8 1440.92 316.298   8
  -2   3   8 1897.64 252.691   3
   2  -3  -8 1654.20 265.309   6
  -2   3   8 1871.83 201.569   4
  -2  -3   8 1764.33 272.506   5
  -2   3   7 1049.55 222.262   3
  -2   3   7 738.123 243.829   8
  -2   3   7 982.833 275.584   5
   2  -3  -7 691.189 191.619   6
   2   3  -7 932.548 196.504   8
   2  -3  -7 929.395 258.422   1
  -2  -3   7 569.492 182.655   5
  -2   3   6 68235.7 1327.45   3
   2  -3  -6 66669.7 1513.36   1
   2   3  -6 68610.0 1125.86   8
  -2   3   6 72556.3 1440.61   8
  -2  -3   6 67598.3 1183.33   5
   2   3  -6 71528.9 1224.75   5
   2  -3  -6 71532.3 1431.42   6
   2   3  -5 17643.1 510.647   8
   2  -3  -5 17512.4 697.865   6
  -2  -3   5 17022.6 535.259   5
   2  -3  -5 17606.1 729.626   1
  -2   3   5 17608.6 671.204   6
   2   3  -4 56555.4 1186.65   3
   2  -3  -4 56092.7 1197.66   6
   2  -3  -4 55818.5 1165.24   1
  -2  -3   4 55300.2 845.313   5
  -2   3   4 54439.1 1194.37   6
  -2  -3   3 398572. 1929.70   5
  -2   3   3 383908. 3231.74   6
   2   3  -3 400385. 2979.32   3
   2  -3  -3 385903. 2741.02   1
  -2  -3   3 399993. 2989.77   2
   2   3  -2 333417. 2604.57   3
  -2  -3   2 331578. 1974.89   4
   2   3  -2 329065. 2029.07   4
   2  -3  -2 327333. 2155.77   1
  -2  -3   2 329959. 2539.67   2
   2   3  -1 399270. 1295.53   8
   2   3  -1 397232. 2749.25   3
  -2  -3   1 401382. 2385.05   4
  -2  -3   1 400720. 2714.99   2
   2  -3  -1 405735. 1912.65   1
   2   3  -1 407137. 2451.60   4
   2   3   0 134000. 1517.20   4
   2   3   0 128883. 1510.30   3
   2   3   0 132011. 1598.13   9
   2   3   0 130165. 1017.56   8
   2   3   1 14039.5 492.019   3
  -2  -3  -1 13981.2 493.180   3
   2   3   1 14097.2 432.004   8
   2   3   1 13925.2 534.098   9
   2   3   1 15273.8 556.985   4
  -2  -3  -1 13772.8 404.907   5
  -2  -3  -1 13326.3 412.495   8
   2   3   2 22231.0 595.976   3
   2   3   2 22589.7 720.576   4
  -2  -3  -2 22361.0 592.282   5
  -2  -3  -2 22571.2 590.877   3
   2   3   2 21459.6 626.306   8
   2   3   2 20342.3 568.985   5
  -2  -3  -2 22594.7 637.520   8
  -2  -3  -3 67289.1 1135.66   5
   2   3   3 64776.0 1111.16   5
  -2  -3  -3 65442.0 942.529   3
  -2  -3  -3 66991.9 1247.23   8
   2   3   3 67269.5 1100.10   6
   2   3   3 68679.7 1324.42   4
   2   3   3 66282.4 1008.38   3
  -2  -3  -4 55123.5 1140.41   5
   2   3   4 53477.6 1099.04   5
   2   3   4 54825.4 996.423   6
  -2   3  -4 54159.5 1215.71   5
  -2  -3  -4 56239.9 1268.38   8
  -2  -3  -4 55626.2 793.497   3
   2   3   5 4088.55 364.453   5
  -2  -3  -5 4421.31 406.832   4
  -2  -3  -5 4288.47 206.001   3
   2   3   5 4431.14 288.405   6
   2   3   6 3709.06 371.762   5
   2   3   6 3641.87 192.909   7
  -2  -3  -6 4058.54 422.562   4
   2   3   7 3516.28 400.978   5
   2   3   7 3026.71 213.165   7
  -2  -3  -7 2996.14 396.113   4
   2  -3   7 2640.55 362.197   5
   2  -3   8 38335.1 1276.76   5
   2   3   8 40496.8 1268.86   5
   2   3   8 38734.3 812.942   7
  -2  -3  -8 37458.4 1232.84   4
   2  -3   9 792.102 252.460   5
  -2  -3  -9 1052.91 294.591   4
   2   3   9 658.809 153.399   7
   2   3   9 661.384 261.757   5
   2   3  10 13965.9 861.678   5
   2  -3  10 13056.5 843.092   5
  -2  -3 -10 13531.5 802.489   4
   2   3  10 12629.3 567.735   7
   2  -3  11 984.503 387.999   5
  -2  -3 -11 457.870 235.044   4
   2   3  11 581.671 171.855   7
   2   3  11 845.050 349.533   5
   2   3  12 30420.9 1372.70   5
   2  -3  12 30127.5 1366.08   5
  -2  -3 -12 31764.1 1284.06   4
   2   3  12 32273.0 1014.39   7
  -2   3 -13 13125.5 878.209   4
   2   3  13 12435.8 947.628   5
  -2  -3 -13 12111.2 838.003   4
   2  -3  13 11070.1 878.274   5
  -2   3 -14 529.986 293.933   4
   2  -3  14 39.8561 351.629   5
   2   3  14 445.303 318.979   5
  -2  -3 -14 131.313 254.259   4
   2   3  15 16317.2 1172.22   5
  -2  -3 -15 15233.6 975.207   4
   2  -3  15 14912.9 1113.79   5
   2  -3  16-47.1172 409.044   5
   2   3  16 116.774 438.285   5
   2  -3  17 1549.63 506.114   5
  -2  -4  18 90.5656 357.873   5
  -2  -4  17 2965.19 603.124   7
   2   4 -17 3856.16 735.092   1
  -2  -4  17 2803.51 577.900   5
  -2  -4  16 10992.4 933.929   5
  -2   4  16 9733.74 954.092   5
  -2  -4  16 10026.6 958.729   7
   2   4 -16 10048.8 1016.15   1
  -2  -4  15 4831.99 629.788   5
  -2  -4  15 5207.70 726.030   7
   2   4 -15 6092.08 824.461   1
  -2   4  15 5028.46 677.934   5
  -2  -4  14 5678.07 637.380   5
  -2   4  14 5917.78 692.748   5
   2   4 -14 6214.01 782.332   1
  -2  -4  14 5550.78 691.806   7
  -2  -4  13 3524.31 571.890   7
   2   4 -13 3881.82 631.943   1
  -2  -4  13 3872.77 523.312   5
  -2   4  13 3035.35 497.458   5
  -2   4  12 8482.60 728.235   5
  -2  -4  12 7906.80 667.747   5
  -2   4  12 8207.91 785.066   8
  -2  -4  12 8336.21 756.080   7
   2   4 -12 8653.71 804.955   1
  -2   4  11 1551.10 366.663   5
  -2   4  11 1427.82 191.889   3
  -2   4  11 2445.57 494.151   8
   2   4 -11 2258.98 484.178   1
  -2  -4  11 1921.67 446.280   7
  -2  -4  11 1966.34 338.649   5
  -2  -4  10 922.816 355.907   7
  -2   4  10 136.056 125.884   3
  -2  -4  10 144.213 188.315   5
  -2   4  10 292.079 240.932   5
  -2   4  10 478.155 361.460   8
  -2   4   9 1045.35 304.768   5
  -2   4   9 834.410 316.671   8
  -2  -4   9 1169.87 335.591   7
  -2  -4   9 784.244 225.513   5
  -2   4   9 1359.33 218.318   3
  -2   4   8 5267.67 483.619   5
  -2  -4   8 4685.71 404.127   5
   2  -4  -8 4895.32 500.038   1
  -2  -4   8 5362.49 533.876   7
  -2   4   8 5972.31 411.318   3
  -2   4   8 5107.34 496.301   8
  -2   4   7 77511.8 1639.04   5
  -2  -4   7 74585.9 1353.38   5
  -2   4   7 74395.9 1425.85   3
   2  -4  -7 73669.7 1733.85   1
   2   4  -7 73334.8 1322.33   8
  -2  -4   7 76410.2 1757.16   7
  -2   4   7 77058.9 1635.66   8
  -2  -4   6 49683.2 1329.14   7
  -2   4   6 50397.4 1137.43   6
  -2  -4   6 49267.9 994.685   5
   2   4  -6 52325.2 1024.81   5
   2  -4  -6 50978.8 1350.11   1
  -2  -4   5 9276.76 386.874   5
  -2   4   5 9229.19 550.277   6
   2  -4  -5 9227.99 550.192   1
  -2  -4   4 179817. 1427.93   5
   2   4  -4 180605. 1429.55   4
  -2   4   4 175732. 2289.05   6
   2  -4  -4 179005. 2116.09   1
  -2  -4   3 587.315 230.858   7
   2   4  -3 114.413 84.5228   4
  -2  -4   3 175.875 70.2954   5
  -2   4   3 377.954 143.741   1
  -2   4   3 187.973 204.935   6
   2   4  -2 93498.8 1170.59   4
  -2  -4   2 92533.1 1456.48   2
   2   4  -2 90932.6 1465.87   3
  -2  -4   2 90801.2 623.006   5
  -2   4   2 94364.4 1125.84   1
  -2   4   2 94478.8 1572.31   6
  -2  -4   2 91438.2 1381.28   7
  -2  -4   1 787.036 147.749   2
   2   4  -1 910.793 182.648   3
  -2  -4   1 954.499 177.476   7
   2   4  -1 1025.24 162.152   4
   2   4   0 30054.5 778.413   3
   2   4   0 30270.0 762.521   4
  -2  -4   0 26226.4 586.541   7
   2   4   0 28727.3 546.435   8
   2   4   0 27427.0 803.428   9
  -2  -4  -1 83374.4 852.113   7
   2   4   1 81735.4 958.100   5
   2   4   1 84462.1 1408.80   9
   2   4   1 83784.7 1316.65   4
   2   4   1 83239.7 1197.79   3
  -2   4  -1 83841.2 743.638   2
   2   4   1 81433.7 1064.87   8
  -2  -4  -2 8295.82 355.042   5
   2   4   2 8229.13 371.968   3
   2   4   2 7871.12 353.471   5
   2   4   2 8516.93 454.313   4
   2   4   2 8008.25 394.053   8
  -2  -4  -3 20057.3 621.621   5
   2   4   3 20245.1 556.161   3
   2  -4   3 19514.7 473.200   2
   2   4   3 20466.1 687.104   8
   2   4   3 19351.9 612.629   5
  -2   4  -3 19283.5 394.320   1
  -2   4  -4 95788.6 1084.18   1
   2   4   4 92259.4 1434.55   5
   2  -4   4 91183.9 1240.81   2
  -2  -4  -4 94166.1 1482.11   5
   2   4   4 95057.4 1173.18   3
   2   4   5 168158. 2129.93   5
  -2   4  -5 173038. 1717.27   1
   2   4   5 169855. 1722.94   6
  -2  -4  -5 170820. 2372.92   4
   2   4   6 47140.5 597.010   7
   2   4   6 47936.8 838.873   6
  -2  -4  -6 46524.8 1314.92   4
  -2   4  -6 46471.2 1031.63   1
  -2   4  -7 1410.72 240.202   1
   2   4   7 1603.91 148.049   7
  -2  -4  -7 1236.35 258.323   4
   2   4   7 1462.43 272.827   5
   2   4   8 11293.2 694.437   5
  -2   4  -8 11156.1 612.124   1
  -2  -4  -8 10884.1 703.470   4
   2   4   8 10754.4 398.928   7
  -2  -4  -9 14061.3 805.097   4
   2   4   9 13195.0 503.129   7
   2   4   9 14917.1 843.149   5
   2  -4   9 13862.0 844.485   5
   2   4  10 3612.11 492.750   5
   2  -4  10 3554.24 485.647   5
   2   4  10 3377.84 287.918   7
  -2  -4 -10 2781.54 402.157   4
   2  -4  11 45051.8 1632.32   5
   2   4  11 50640.0 1684.23   5
   2   4  11 46462.5 1096.68   7
  -2  -4 -11 48127.0 1564.66   4
   2   4  12 8722.01 785.739   5
   2  -4  12 7545.88 737.607   5
   2   4  12 7308.07 485.011   7
  -2  -4 -12 7518.58 672.877   4
   2  -4  13 874.685 356.803   5
  -2  -4 -13 941.133 316.255   4
   2   4  13 1296.08 445.688   5
   2  -4  14 766.297 400.281   5
   2   4  14 913.741 440.254   5
   2  -4  15-342.159 414.842   5
   2   4  15 218.373 330.480   5
   2   4  16 3561.04 647.613   5
   2  -4  16 3171.62 602.675   5
   2  -4  17 39.0887 340.203   5
  -2  -5  18-403.407 419.626   5
   2   5 -17 697.203 450.009   1
  -2  -5  17 1365.39 478.099   5
  -2  -5  17 1386.40 492.499   7
   2   5 -16 6159.10 863.522   1
  -2   5  16 6130.50 795.152   5
  -2  -5  16 5401.33 696.228   5
  -2  -5  16 6001.62 792.301   7
  -2  -5  15 179.574 313.578   5
  -2  -5  15 275.416 344.241   7
   2   5 -15 379.483 464.251   1
  -2   5  15 600.355 412.995   5
  -2   5  14 4199.47 597.927   5
  -2  -5  14 4688.60 583.263   5
   2   5 -14 5159.31 741.204   1
  -2  -5  14 3820.86 616.520   7
   2   5 -13 667.532 428.774   1
  -2   5  13-119.007 324.670   5
  -2  -5  13-82.1342 258.152   5
  -2  -5  13-214.392 361.845   7
  -2   5  13 913.221 498.205   8
  -2  -5  12 14550.3 859.010   5
  -2   5  12 14616.8 1028.17   8
  -2  -5  12 15084.1 1031.74   7
  -2   5  12 14385.1 941.163   5
   2   5 -12 15635.1 1051.24   1
  -2   5  11 386.244 362.736   8
  -2  -5  11-40.5271 276.423   7
  -2   5  11-248.698 276.415   5
  -2  -5  11-143.721 233.796   5
  -2   5  10 13363.0 831.640   5
  -2   5  10 14435.5 569.197   3
  -2  -5  10 12260.3 715.228   5
  -2   5  10 13151.5 862.827   8
  -2  -5  10 13322.5 889.902   7
  -2   5   9-214.215 258.517   8
  -2  -5   9 101.723 261.946   7
  -2   5   9-133.212 253.788   5
  -2  -5   9-37.9446 187.328   5
  -2   5   9 124.681 166.637   3
  -2   5   8 44881.3 1128.05   3
  -2  -5   8 42974.8 1121.18   5
  -2  -5   8 45315.0 1458.75   7
  -2   5   8 45159.3 1344.92   5
  -2   5   8 44049.4 1360.47   8
  -2   5   7 12560.8 698.460   5
  -2  -5   7 12407.4 562.144   5
   2   5  -7 13148.5 560.416   5
  -2  -5   7 12547.8 765.353   7
  -2   5   7 12964.1 599.616   6
   2   5  -7 11953.6 359.841   4
  -2   5   7 12366.5 710.963   8
  -2   5   6 27450.8 963.295   5
  -2  -5   6 27644.2 744.770   5
   2   5  -6 28917.9 742.344   5
  -2  -5   6 27083.0 1042.02   7
  -2   5   6 25845.4 910.798   6
   2   5  -6 27468.0 578.852   4
   2   5  -5 2763.13 204.862   4
  -2  -5   5 3170.20 372.262   7
  -2  -5   5 3146.00 237.469   5
  -2   5   5 3111.08 338.926   5
  -2   5   5 3567.84 400.166   6
  -2   5   4 58296.6 1309.44   6
  -2  -5   4 57810.3 781.165   5
  -2   5   4 58542.9 1196.14   1
   2   5  -4 59478.8 948.015   4
  -2  -5   4 57204.8 1345.48   7
  -2   5   3 323.446 145.873   1
  -2   5   3 42.6352 216.227   6
  -2  -5   3 178.895 45.5965   5
   2   5  -3 160.995 90.0250   4
   2   5  -2 266229. 2203.31   4
  -2  -5   2 262507. 2478.90   7
  -2   5   2 264783. 2021.39   1
  -2   5   1 21108.3 491.913   1
   2   5  -1 21293.2 713.043   3
  -2  -5   1 20833.9 639.790   7
   2   5  -1 21696.6 659.680   4
  -2  -5   0 1274.30 158.980   7
   2   5   0 1642.13 214.066   4
   2  -5   0 1388.70 106.017   9
   2   5   0 1454.76 200.754   3
  -2   5   0 1534.11 115.025   1
   2   5   1 30135.3 573.573   5
   2   5   1 31259.0 795.259   3
   2   5   1 30029.2 691.667   8
  -2   5  -1 30806.8 555.463   2
   2   5   1 31665.4 857.784   4
  -2  -5  -2 338510. 2180.89   5
  -2   5  -2 335135. 1911.66   2
   2   5   2 335870. 2213.65   5
   2   5   2 329007. 2454.92   3
   2   5   2 343030. 2568.34   8
  -2  -5  -3 3133.25 260.239   5
   2   5   3 2848.31 255.474   5
   2   5   3 3215.67 248.820   3
   2  -5   3 3202.22 215.543   2
   2   5   3 2933.13 302.159   8
  -2   5  -3 2997.77 164.484   1
  -2   5  -4 288.884 110.784   1
  -2  -5  -4 172.926 116.126   5
   2   5   4 78.8016 134.614   5
   2   5   4 416.705 125.975   3
   2  -5   4 168.254 97.6003   2
   2   5   4 437.173 240.203   8
   2   5   5 1470.87 337.105   8
  -2   5  -5 1228.74 176.929   1
   2   5   5 1006.22 143.819   3
   2  -5   5 1054.16 193.164   2
   2   5   5 1189.67 237.354   5
  -2  -5  -5 976.523 252.045   4
   2  -5   6 1029.03 246.588   2
  -2   5  -6 729.276 176.985   1
   2   5   6 590.964 215.628   5
   2   5   6 829.310 300.375   8
   2   5   6 792.210 83.5492   7
   2   5   6 843.057 154.028   6
  -2  -5  -6 807.462 242.954   4
   2   5   7 167.284 204.283   5
  -2   5  -7-13.9466 162.255   1
   2   5   7 210.939 79.5424   7
   2   5   7 180.208 82.2357   6
  -2  -5  -7 48.1847 205.835   4
   2   5   8 18029.1 874.387   5
   2   5   8 17301.8 474.791   7
  -2  -5  -8 17854.1 905.874   4
  -2   5  -8 17903.0 763.059   1
   2   5   9 263.683 247.257   5
  -2   5  -9 353.860 220.416   1
  -2  -5  -9 157.384 228.472   4
   2   5   9 345.540 120.685   7
   2   5  10 66268.9 1140.48   7
  -2  -5 -10 69086.6 1863.23   4
   2   5  10 68350.5 1881.66   5
  -2   5 -10 68088.9 1711.45   1
   2   5  11 1215.55 369.400   5
   2   5  11 1318.52 210.098   7
  -2  -5 -11 895.072 308.018   4
   2   5  12 6547.04 697.154   5
   2  -5  12 6144.31 681.919   5
   2  -5  13 251.033 329.535   5
   2   5  13 1124.27 414.481   5
   2  -5  14 14439.8 1076.51   5
   2   5  14 15545.7 1110.59   5
   2  -5  15 101.302 376.450   5
   2   5  15 448.111 417.550   5
   2   5  16 2543.70 557.216   5
  -2  -6  17 1558.44 448.448   5
  -2  -6  16 6446.99 771.956   5
  -2   6  16 6901.13 848.748   5
   2   6 -16 6838.00 877.448   1
  -2  -6  16 6112.50 810.141   7
  -2  -6  15 7563.18 865.053   7
  -2   6  15 6947.51 811.309   5
  -2  -6  15 7207.97 749.479   5
   2   6 -15 7705.83 901.482   1
  -2   6  14 5260.51 679.949   5
  -2  -6  14 4880.57 603.703   5
   2   6 -14 5693.49 764.715   1
  -2  -6  14 4805.34 674.639   7
   2   6 -13 7431.80 805.990   1
  -2   6  13 6658.59 723.070   5
  -2   6  13 7443.45 821.576   8
  -2  -6  13 6934.91 771.579   7
  -2  -6  13 7988.06 708.569   5
  -2   6  12 2024.21 432.482   5
  -2   6  12 3000.50 580.483   8
  -2  -6  12 2666.31 517.644   7
  -2  -6  12 1700.04 376.324   5
  -2   6  11 824.566 313.361   5
  -2   6  11 1244.92 411.506   8
  -2  -6  11 1274.07 373.900   7
  -2  -6  11 1612.24 339.722   5
  -2   6  10 2653.10 278.508   3
  -2  -6  10 2969.54 391.698   5
  -2   6  10 2264.15 394.110   5
  -2   6  10 2750.27 461.294   8
  -2  -6  10 2986.15 505.973   7
  -2   6   9 15851.9 687.430   3
   2   6  -9 13897.5 401.109   4
  -2  -6   9 15316.5 940.523   7
  -2   6   9 16137.2 884.576   5
  -2  -6   9 15707.5 741.137   5
  -2   6   9 15160.1 877.500   8
   2   6  -8 3089.40 208.074   4
  -2  -6   8 3300.78 336.332   5
  -2   6   8 2706.31 300.639   6
  -2   6   8 2806.69 392.312   5
  -2   6   8 2031.01 321.504   8
  -2  -6   8 2992.37 434.881   7
  -2   6   7 38594.5 1203.19   5
  -2  -6   7 37745.7 967.292   5
   2   6  -7 38975.0 929.830   5
  -2  -6   7 35716.7 1302.50   7
  -2   6   7 36503.2 1075.32   6
   2   6  -7 38442.9 761.439   4
  -2  -6   6 95083.4 1372.86   5
  -2  -6   6 92969.7 1995.72   7
   2   6  -6 95432.2 1260.16   4
  -2   6   6 94682.6 1801.60   5
  -2   6   6 93186.0 1787.30   6
  -2   6   5 25195.5 897.082   5
  -2  -6   5 25355.7 619.339   5
  -2  -6   5 25267.5 996.301   7
   2   6  -5 26336.4 682.622   4
  -2   6   5 24537.0 911.492   6
  -2  -6   4 47692.1 680.048   5
  -2  -6   4 49679.3 1315.45   7
   2   6  -4 53247.0 1380.15   2
  -2   6   4 50175.5 1266.42   6
   2   6  -4 51741.5 997.459   4
  -2  -6   3 4467.50 396.648   7
  -2   6   3 5092.13 347.525   1
   2   6  -3 4895.56 318.350   4
  -2  -6   2 60255.8 1280.45   7
  -2   6   2 60930.7 1031.35   1
  -2  -6   1 41656.5 970.057   7
   2   6  -1 44780.5 1017.96   4
  -2   6   1 43356.9 753.736   1
   2  -6   0 75317.9 830.345   9
  -2  -6  -1 17047.2 415.227   5
   2   6   1 17175.4 430.464   5
   2   6   1 17211.8 621.647   3
  -2   6  -1 17141.0 493.417   2
  -2  -6  -1 17159.4 729.815   9
  -2  -6  -2 33819.5 705.567   5
   2   6   2 33346.1 709.040   5
   2   6   2 34217.7 586.289   7
  -2   6  -2 34609.5 695.385   2
   2   6   2 32867.2 856.320   8
   2   6   2 33587.9 842.026   3
  -2  -6  -3 128794. 1566.08   5
   2   6   3 130820. 1556.82   3
   2   6   3 128800. 1809.24   8
   2  -6   3 129529. 1468.84   2
   2   6   3 129025. 1584.33   5
   2   6   3 128576. 972.526   7
  -2  -6  -4 47525.3 1060.61   5
   2   6   4 47191.2 1060.03   5
  -2   6  -4 47670.6 762.337   1
   2   6   4 44164.5 489.635   7
   2  -6   4 47624.5 965.227   2
   2   6   4 47414.7 1207.15   8
  -2  -6  -4 46103.5 1335.24   9
   2   6   4 46286.0 886.586   3
   2   6   5 1870.46 188.189   3
  -2   6  -5 1523.68 191.541   1
   2   6   5 2180.29 346.786   8
   2  -6   5 1617.61 218.231   2
   2   6   5 1486.50 240.874   5
   2   6   6 8153.50 538.694   5
   2   6   6 8406.05 347.839   3
  -2   6  -6 8318.75 437.107   1
   2  -6   6 7151.65 483.672   2
  -2  -6  -6 7743.11 587.403   4
   2   6   6 8795.47 638.498   8
   2   6   7 6202.29 517.964   5
   2   6   7 5994.38 590.020   8
  -2  -6  -7 5272.42 509.656   4
  -2   6  -7 6240.79 431.218   1
   2   6   8 23853.4 1015.58   5
  -2   6  -8 22364.8 850.530   1
   2   6   8 24452.1 1113.64   8
   2   6   8 21062.8 494.317   7
   2   6   9 35419.4 1305.40   5
  -2   6  -9 37608.7 1174.60   1
   2   6   9 35979.0 716.495   7
   2   6  10 16826.3 970.748   5
   2   6  10 16876.6 551.742   7
  -2   6 -10 17378.1 878.737   1
  -2   6 -11 29579.8 1209.93   1
   2   6  11 29925.1 1334.89   5
   2   6  12 4669.26 601.704   5
   2   6  13 8479.85 821.041   5
   2   6  14 628.555 420.835   5
   2   6  15 926.702 434.325   5
   2   6  16 1191.25 500.183   5
  -2  -7  16 1029.57 479.296   7
   2   7 -16 2690.64 675.262   1
  -2  -7  15 1001.03 478.210   7
  -2  -7  15 1051.14 389.574   5
   2   7 -15 1591.39 573.969   1
  -2   7  15 1255.02 468.176   5
   2   7 -14 2494.62 601.539   1
  -2   7  14 2586.62 597.804   8
  -2  -7  14 1945.88 538.013   7
  -2  -7  14 1849.26 411.125   5
  -2   7  14 2055.45 521.937   5
   2   7 -13 488.222 375.204   1
  -2   7  13 312.018 334.720   5
  -2  -7  13 865.752 432.480   7
  -2   7  13 519.848 473.760   8
  -2  -7  13 168.046 253.386   5
  -2   7  12 10114.2 824.762   5
  -2  -7  12 10626.7 774.636   5
  -2  -7  12 9894.19 876.857   7
  -2   7  12 10472.5 906.040   8
  -2  -7  11 1413.29 329.478   5
  -2   7  11 816.868 318.724   5
  -2   7  11 943.952 415.816   8
  -2  -7  11 1108.97 345.615   7
  -2  -7  10 19472.9 1129.34   7
  -2  -7  10 20380.3 923.229   5
  -2   7  10 18741.5 1069.67   8
  -2   7  10 18365.3 996.165   5
  -2   7   9 321.707 238.345   5
  -2   7   9-187.530 349.314   8
  -2  -7   9 100.727 183.776   5
  -2  -7   9-189.586 290.383   7
  -2   7   8 1387.43 325.283   5
  -2  -7   8 1347.62 242.367   5
  -2  -7   8 1112.26 323.131   7
  -2   7   8 833.788 282.487   8
  -2   7   8 1353.31 280.240   6
  -2   7   7 2714.99 369.719   5
  -2  -7   7 2897.11 296.742   5
  -2   7   7 2434.12 349.639   6
  -2  -7   7 2568.49 430.389   7
   2   7  -7 2585.34 245.039   5
  -2  -7   6 95509.9 1367.86   5
  -2   7   6 92509.0 1823.94   6
  -2  -7   6 94303.2 2087.39   7
  -2   7   6 97808.3 1886.92   5
  -2   7   5 27810.2 995.411   6
   2   7  -5 30699.7 1172.30   2
  -2   7   5 29463.4 1010.53   5
  -2  -7   5 27959.9 1098.83   7
   2   7  -4 48214.6 1382.13   2
  -2  -7   4 47831.3 1341.10   7
   2   7  -4 48661.5 1083.94   4
   2   7  -3 24123.0 955.647   2
  -2   7   3 24213.8 766.800   1
  -2  -7   3 23673.0 909.188   7
  -2   7   2 1563.00 201.976   1
  -2  -7   2 1348.71 224.337   7
   2   7  -2 1259.69 263.779   2
   2  -7  -1 65671.7 1050.78   9
   2  -7   0 186752. 1474.08   9
   2   7   0 185068. 1885.90   7
   2   7   1 9632.51 332.724   5
  -2  -7  -1 10073.0 609.838   9
   2   7   1 9584.48 402.798   7
  -2   7  -1 9599.76 418.774   2
   2   7   2 9292.26 391.786   5
  -2  -7  -2 8574.03 576.795   9
   2   7   2 9106.74 357.910   7
  -2   7  -2 8339.35 391.926   2
  -2  -7  -2 9140.42 385.233   5
  -2   7  -3 50805.5 997.462   2
   2   7   3 51674.0 1024.57   5
   2   7   3 52402.7 1229.57   8
  -2   7  -3 52171.2 772.807   9
   2   7   3 52340.2 753.579   7
   2   7   3 49749.1 1056.26   3
  -2  -7  -3 50977.2 1007.18   5
  -2  -7  -3 49596.1 1390.65   9
  -2  -7  -4 72659.3 1330.36   5
   2   7   4 70103.4 1187.19   3
  -2  -7  -4 73512.9 1760.34   9
   2   7   4 75237.2 1561.06   8
   2  -7   4 71495.7 1271.41   2
   2   7   4 72626.0 806.218   7
   2   7   4 73662.8 1346.34   5
   2  -7   5 10125.0 519.322   2
   2   7   5 9696.92 425.990   3
   2   7   5 10466.4 570.864   5
   2   7   5 10972.6 653.655   8
  -2   7  -5 10933.9 438.663   1
   2   7   6 453.361 314.241   8
  -2   7  -6 232.359 152.716   1
   2   7   6 192.305 100.790   3
   2   7   6 257.012 200.041   5
   2   7   7 858.807 134.847   3
   2   7   7 1423.14 391.241   8
   2   7   7 783.801 158.038   6
  -2   7  -7 1070.26 235.658   1
   2   7   7 1099.19 295.981   5
   2   7   8 21103.2 980.838   5
   2   7   8 23671.8 1147.37   8
  -2   7  -8 23923.2 873.267   1
   2   7   9-75.1462 250.748   5
  -2   7  -9-16.7283 220.363   1
   2   7  10 155.629 251.140   5
  -2   7 -10-40.5736 247.685   1
   2   7  11 1177.50 363.218   5
  -2   7 -11 1147.28 316.842   1
   2   7  12 42187.7 1670.18   5
  -2   7 -12 44300.0 1551.47   1
   2   7  13 2417.51 540.732   5
   2   7  14-354.650 387.138   5
   2   7  15 831.309 389.441   5
   2   8 -16 856.916 524.997   1
   2   8 -15 1097.55 467.403   1
  -2   8  15 1722.11 632.278   8
  -2  -8  15 1000.25 409.287   7
  -2   8  15 1379.19 496.538   5
  -2   8  14 15329.5 1122.92   5
   2   8 -14 16373.5 1219.80   1
  -2  -8  14 15794.5 1199.56   7
  -2   8  14 16058.9 1239.15   8
  -2  -8  13 3252.60 479.136   5
  -2   8  13 3012.47 545.930   5
  -2   8  13 3522.30 629.268   8
  -2  -8  13 2944.09 574.901   7
  -2  -8  12 135.226 217.948   5
  -2   8  12-1.48614 362.113   8
  -2  -8  12 3.99727 347.963   7
  -2   8  12 120.468 345.116   5
  -2  -8  11 13923.1 841.054   5
  -2  -8  11 14097.1 1044.58   7
  -2   8  11 13482.7 922.088   5
  -2   8  11 14244.5 991.722   8
  -2   8  10-629.289 410.473   8
  -2   8  10 85.0931 264.492   5
  -2  -8  10 87.3805 257.222   7
  -2  -8  10 19.5258 176.689   5
  -2   8   9-384.527 355.123   8
  -2   8   9 73.9824 242.320   5
  -2  -8   9 168.185 245.555   7
  -2  -8   9-173.505 239.051   5
  -2   8   8 6669.23 594.086   5
  -2   8   8 6365.15 521.993   6
  -2  -8   8 6051.30 446.850   5
  -2  -8   8 7147.66 679.785   7
  -2   8   7 16417.8 852.153   5
  -2   8   7 16678.9 825.024   6
  -2  -8   7 17381.0 976.950   7
   2   8  -7 17225.0 581.506   5
  -2   8   6 43215.9 1294.77   5
  -2   8   6 42078.0 1270.17   6
  -2  -8   6 41430.4 1435.35   7
   2   8  -6 45031.4 791.258   5
   2   8  -5 11451.0 781.300   2
  -2   8   5 9892.76 620.255   5
  -2  -8   5 10646.1 720.288   7
   2   8  -4 65987.8 1661.70   2
  -2  -8   4 61645.1 1587.92   7
   2   8  -3 5063.94 466.949   2
  -2   8   3 4885.63 369.893   1
   2   8  -2 13557.7 727.320   2
   2   8  -1 5683.42 505.781   2
   2  -8  -1 5411.04 335.676   9
   2   8   0 4910.81 180.682   5
   2   8   0 5480.16 369.092   7
  -2   8   0 4502.66 324.853   2
   2   8   0 4759.98 489.446   2
   2   8   1 20704.4 494.038   5
   2   8   1 20230.9 647.368   7
  -2   8  -1 20697.3 668.332   2
   2   8   2 583.730 131.577   7
  -2   8  -2 433.171 148.485   2
   2   8   2 587.033 136.052   5
  -2  -8  -2 542.243 208.583   9
  -2   8  -3 24813.6 752.861   2
   2   8   3 25080.4 733.501   5
  -2  -8  -3 23404.1 1017.63   9
  -2   8  -3 24878.8 591.670   9
   2   8   3 24776.2 883.566   8
   2   8   3 25449.9 613.853   7
  -2  -8  -3 24361.6 724.204   5
   2   8   4 31507.2 902.983   5
   2  -8   4 30002.4 883.448   2
   2   8   4 29931.2 830.205   3
   2   8   4 31710.7 629.191   7
   2   8   4 32551.2 1068.57   8
  -2  -8  -4 30444.6 1198.68   9
   2   8   5 11283.5 600.415   5
   2   8   5 10141.8 471.600   3
  -2  -8  -5 11115.9 757.931   9
   2   8   5 11546.3 704.471   8
   2   8   6 12988.8 691.468   5
   2   8   6 12278.8 480.880   3
   2   8   6 13591.7 801.325   8
  -2   8  -6 13160.8 553.006   1
   2   8   7 13955.5 478.056   3
   2   8   7 14672.8 778.340   5
  -2   8  -7 14207.9 631.819   1
   2   8   7 16077.4 912.519   8
   2   8   8 52093.0 1543.07   5
   2   8   8 53988.9 1725.87   8
  -2   8  -8 56245.4 1330.62   1
  -2   8  -9 2741.06 366.783   1
   2   8   9 2391.00 405.196   5
   2   8   9 3489.58 566.118   8
  -2   8 -10 565.125 254.375   1
   2   8  10 874.053 337.489   5
   2   8  10 754.720 442.256   8
   2   8  11 13088.2 932.750   5
  -2   8 -11 13477.2 826.911   1
   2   8  12 516.289 375.558   5
  -2   8 -12 280.792 282.747   1
   2   8  13-30.0338 312.522   5
   2   8  14 3913.47 629.353   5
   2   8  15 498.035 443.764   5
   2   9 -16 1510.31 585.054   1
   2   9 -15 1469.88 508.256   1
  -2   9  15 996.979 588.725   8
  -2  -9  15-41.1511 371.902   7
  -2   9  15 130.474 379.643   5
  -2   9  14 3567.20 590.934   5
  -2   9  14 4600.41 792.306   8
  -2  -9  14 2895.86 583.906   7
   2   9 -14 3470.05 639.311   1
  -2   9  13 404.704 430.250   8
  -2   9  13 351.555 379.532   5
  -2  -9  13 443.689 379.062   7
  -2   9  12 1103.03 430.130   5
  -2  -9  12 1191.65 399.021   7
  -2   9  12 1421.72 471.773   8
  -2   9  11 527.224 342.130   5
  -2  -9  11 593.526 229.923   5
  -2  -9  11 885.881 406.195   7
  -2   9  11 736.181 419.085   8
  -2  -9  10 3069.52 563.420   7
  -2   9  10 3339.75 515.081   5
  -2   9  10 3252.94 553.277   8
  -2   9   9 10342.3 763.551   5
  -2  -9   9 8883.92 813.931   7
  -2   9   9 8983.45 754.199   8
  -2   9   8 43578.0 1448.41   5
  -2  -9   8 41028.6 1599.45   7
  -2   9   8 42563.9 1319.95   6
  -2   9   7 6717.90 577.526   5
  -2   9   7 6725.16 567.644   6
  -2  -9   7 6863.08 653.489   7
  -2   9   6 858.791 258.224   5
  -2   9   6 514.497 246.082   6
  -2  -9   6 627.375 274.197   7
   2   9  -5 1413.52 413.450   2
  -2   9   5 293.013 211.982   5
   2   9  -4 144.028 239.282   2
   2   9  -3 29164.5 1143.66   2
   2  -9  -2 1082.40 196.462   9
   2   9  -2 501.353 289.792   2
   2  -9  -1 25416.0 754.502   9
   2   9  -1 26167.2 1066.18   2
   2   9   0 12777.7 300.880   5
   2   9   0 14274.8 809.299   2
  -2   9   0 12811.3 587.009   2
   2   9   1 10601.2 370.395   5
  -2   9  -1 10618.3 530.086   2
   2   9   1 10877.5 725.099   2
   2   9   1 10679.0 516.304   7
   2   9   2 197291. 2035.91   7
   2   9   2 200104. 1873.95   5
  -2   9  -2 197734. 2236.51   2
  -2   9  -3 15448.6 644.747   2
   2   9   3 15737.3 605.927   5
  -2  -9  -3 14524.8 849.102   9
   2   9   3 15208.4 533.521   7
   2   9   3 15221.7 734.938   8
  -2   9  -4 164.892 91.9772   9
  -2  -9  -4 101.952 228.922   9
   2   9   4 250.843 90.5287   7
   2   9   4 435.747 174.741   5
   2   9   5 30.4395 78.0020   7
   2   9   5-122.264 284.702   8
  -2  -9  -5 345.308 275.474   9
   2   9   5 164.902 182.290   5
  -2  -9  -6 849.046 314.766   9
   2   9   6 397.860 233.379   5
   2   9   6 752.312 302.067   8
   2   9   6 572.536 155.675   3
  -2   9  -7 375.860 209.593   1
   2   9   7 381.664 233.126   5
   2   9   7-39.5770 300.799   8
   2   9   8 209.474 240.957   5
  -2   9  -8 408.503 220.617   1
   2   9   8 560.074 385.325   8
   2   9   9 10682.9 776.623   5
  -2   9  -9 11937.7 690.127   1
   2   9   9 10270.8 882.869   8
   2   9  10 38106.3 1483.28   5
  -2   9 -10 42082.0 1344.92   1
   2   9  10 38610.3 1646.95   8
   2   9  11 1289.04 411.358   5
   2   9  12 2387.79 465.282   5
   2   9  13-372.494 391.718   5
   2   9  14 47.0409 337.501   5
   2   9  15 5486.65 761.559   5
   2  10 -15 668.215 405.225   1
  -2  10  14 454.901 476.587   8
   2  10 -14 385.495 429.945   1
  -2  10  14 274.023 303.034   5
  -2  10  13 1815.35 497.821   5
  -2  10  13 1617.28 470.285   8
  -2  10  12 23089.8 1277.96   5
  -2  10  12 23291.0 1393.80   8
  -2 -10  12 20761.5 1355.52   7
  -2  10  11 2267.96 491.000   5
  -2  10  11 1739.48 459.402   8
  -2 -10  11 2031.08 535.481   7
  -2  10  10 20421.3 1115.06   5
  -2  10  10 20435.7 1195.18   8
  -2 -10  10 20469.7 1257.67   7
  -2  10   9 384.561 336.105   8
  -2  10   9 1116.25 369.493   5
  -2  10   8 3520.71 472.121   5
  -2  10   8 3810.58 469.313   6
  -2  10   7 507.877 232.524   5
  -2  10   7 645.282 279.278   6
  -2  10   6 4413.71 470.661   5
   2  10  -6 6630.02 733.929   2
  -2  10   5 2980.61 391.933   5
   2  10  -5 3293.61 519.141   2
   2  10  -4 16568.9 932.561   2
   2 -10  -3 5998.20 463.832   9
   2  10  -3 5384.31 534.288   2
   2  10  -2 8386.74 631.537   2
   2 -10  -2 8523.87 514.062   9
   2  10  -1 1298.88 336.922   2
   2 -10  -1 1218.71 212.171   9
   2  10   0 821.182 91.1537   5
  -2  10   0 806.788 195.094   2
   2  10   0 707.009 299.372   2
  -2  10  -1 139.898 170.241   2
   2  10   1 43.1709 80.3681   5
   2  10   2 12941.1 504.757   5
  -2 -10  -2 12555.3 805.551   9
  -2  10  -2 12546.4 607.468   2
   2  10   3 19431.5 690.258   5
  -2 -10  -3 18656.5 1002.19   9
   2  10   3 19051.1 655.509   7
  -2  10  -3 19548.1 776.779   2
  -2  10  -4 2929.39 369.045   2
  -2  10  -4 1961.23 219.806   9
   2  10   4 1840.64 211.136   7
   2  10   4 1341.78 264.067   8
   2  10   4 2314.69 301.708   5
  -2 -10  -4 2368.95 443.465   9
   2  10   5-58.1800 292.252   8
  -2 -10  -5 245.861 295.480   9
   2  10   5 381.669 194.941   5
   2  10   6 124725. 2178.89   5
   2  10   6 120206. 2411.81   8
  -2 -10  -7-99.5942 305.493   9
  -2  10  -7 486.619 201.638   1
   2  10   7 219.829 248.699   5
   2  10   7 436.517 364.748   8
  -2 -10  -8 8217.85 785.322   9
   2  10   8 9939.78 721.459   5
  -2  10  -8 9952.21 595.911   1
   2  10   8 9737.73 796.287   8
   2  10   9 8589.72 830.499   8
   2  10   9 8956.69 720.998   5
   2  10  10 681.342 315.451   5
   2  10  10 1436.85 506.879   8
   2  10  11 803.193 424.207   8
   2  10  11 268.271 326.701   5
   2  10  12 982.056 376.325   5
   2  10  13 139.392 310.729   5
   2  10  14 1113.21 479.216   5
   2  11 -15 70.2989 401.023   1
  -2  11  14-283.830 350.583   5
  -2  11  13 1105.76 461.310   8
  -2  11  13 1521.49 483.666   5
  -2  11  12 1382.77 461.437   5
  -2  11  12 1437.82 521.898   8
  -2  11  11 365.014 337.618   5
  -2  11  11-69.3755 336.452   8
  -2  11  10 2532.97 475.674   5
  -2  11  10 2265.36 524.684   8
  -2  11   9 1536.27 399.544   5
  -2  11   9 770.934 343.857   8
  -2  11   8 11314.9 800.083   5
  -2  11   7 12207.2 796.327   5
  -2  11   7 12924.1 809.112   6
   2  11  -6 8392.62 799.717   2
  -2  11   6 5671.98 550.864   5
   2  11  -5 11371.2 866.809   2
  -2  11   5 10508.9 691.212   5
  -2  11   4-139.166 238.210   5
   2 -11  -4-215.023 227.401   9
   2  11  -4 124.896 245.614   2
   2 -11  -3 6476.75 511.431   9
   2  11  -3 5776.03 604.820   2
   2  11  -2 5106.32 521.591   2
   2 -11  -2 6452.38 466.850   9
  -2  11   1 28257.0 1009.46   2
   2  11  -1 29890.7 1256.03   2
   2  11   0 20273.5 1050.51   2
  -2  11   0 19057.7 819.741   2
   2  11   1 4949.85 272.116   5
  -2  11  -1 5000.94 434.589   2
   2  11   1 4513.17 522.078   2
   2  11   2 32864.8 813.687   5
   2  11   2 31669.1 1333.79   2
  -2  11  -2 32111.4 1040.00   2
   2  11   3 756.267 188.917   5
  -2 -11  -3 951.515 341.935   9
  -2  11  -3 477.250 202.984   2
   2  11   4 3603.07 370.160   5
  -2  11  -4 3678.39 441.465   2
  -2 -11  -4 2910.22 461.689   9
   2  11   5 13213.3 708.485   5
  -2 -11  -5 11757.8 881.427   9
   2  11   5 12327.3 779.127   8
   2  11   6 228.989 267.514   8
   2  11   6 164.258 223.116   5
  -2 -11  -6 224.434 302.099   9
   2  11   7 6290.17 575.802   5
   2  11   7 6361.89 670.513   8
  -2 -11  -7 5953.78 699.770   9
   2  11   8 1850.53 486.901   8
  -2 -11  -8 1443.68 467.155   9
   2  11   8 1731.56 365.342   5
  -2 -11  -9 276.538 322.039   9
   2  11   9 740.468 326.591   5
   2  11   9 747.106 454.165   8
   2  11  10 5649.76 641.784   5
   2  11  10 5311.06 704.742   8
   2  11  11 962.445 495.951   8
   2  11  11 335.016 340.493   5
   2  11  12 4859.92 671.336   5
   2  11  13 3193.37 585.538   5
   2  11  14 2864.70 603.629   5
  -2  12  13 1279.95 426.336   5
  -2  12  12 368.900 352.045   5
  -2  12  12 25.0391 346.769   8
  -2  12  11 449.130 354.567   5
  -2  12  11 21.5254 394.019   8
  -2  12  10 13376.3 972.634   5
  -2  12  10 11495.4 962.612   8
  -2  12   9 8527.29 760.002   5
  -2  12   9 7213.11 750.577   8
  -2  12   8 10604.1 810.602   5
  -2  12   7 3232.05 460.396   5
  -2  12   7 3230.41 462.466   6
  -2  12   6 4827.80 523.726   5
   2  12  -6 6404.98 718.223   2
   2  12  -5 5256.75 630.634   2
  -2  12   5 4945.26 507.955   5
   2 -12  -5 4635.19 517.093   9
   2  12  -4 13350.4 926.243   2
   2 -12  -4 13176.5 789.539   9
  -2  12   4 12884.5 778.964   5
   2 -12  -3-45.8038 173.103   9
   2  12  -3-301.995 373.374   2
   2 -12  -2 2029.47 331.936   9
   2  12  -2 771.731 321.868   2
  -2  12   1 423.261 203.422   2
   2  12  -1 923.526 371.390   2
   2  12   0 4516.09 569.029   2
  -2  12   0 4312.38 437.424   2
   2  12   1 21321.9 1136.03   2
  -2  12  -1 21224.3 907.240   2
   2  12   2 53.1849 295.889   2
  -2  12  -2-64.0675 230.138   2
   2  12   2 427.239 144.343   5
  -2  12  -3 6713.30 540.664   2
   2  12   3 7485.25 462.112   5
  -2 -12  -3 6698.08 679.911   9
   2  12   4 26172.0 917.031   5
  -2  12  -4 25765.4 1029.23   2
  -2 -12  -4 24400.5 1257.38   9
   2  12   4 22368.6 1035.21   8
   2  12   5 11054.4 660.105   5
  -2 -12  -5 9474.31 818.319   9
   2  12   5 9914.71 737.913   8
   2  12   6 5089.02 509.062   5
   2  12   6 4325.00 559.359   8
  -2 -12  -6 4797.18 644.165   9
   2  12   7 6468.88 589.225   5
  -2 -12  -7 6451.04 753.172   9
   2  12   7 6804.15 709.603   8
   2  12   8 23571.3 1130.20   5
   2  12   8 21923.0 1221.98   8
   2  12   9 1769.40 514.462   8
  -2 -12  -9 947.789 406.755   9
   2  12   9 806.315 325.766   5
   2  12  10 916.466 354.235   5
   2  12  10 954.688 414.218   8
  -2 -12 -10 1112.92 443.376   9
   2  12  11 6385.89 718.050   5
   2  12  11 6516.94 836.389   8
  -2 -12 -11 5885.55 804.067   9
   2  12  12-44.8706 311.404   5
   2  12  12 776.054 533.988   8
   2  12  13 530.282 379.256   5
   2  12  14 3856.09 646.062   5
  -2  13  12 579.270 397.758   5
  -2  13  11 482.669 316.963   5
  -2  13  11-529.821 412.320   8
  -2  13  10 6497.35 723.614   5
  -2  13  10 6668.23 776.757   8
  -2  13   9 799.834 363.196   5
  -2  13   9 311.396 350.329   8
  -2  13   8 1393.10 385.348   5
  -2  13   7 1739.82 367.602   5
  -2  13   6 6207.80 599.430   5
   2  13  -6 7980.85 839.399   2
   2 -13  -6 5906.23 644.284   9
  -2  13   5-40.8407 258.033   5
   2 -13  -5-139.110 254.768   9
   2  13  -5 473.479 403.069   2
  -2  13   4 2064.72 362.986   5
   2 -13  -4 1839.96 342.120   9
   2  13  -4 1944.61 448.429   2
   2  13  -3 46325.4 1707.29   2
   2 -13  -3 50512.5 1481.71   9
   2 -13  -2 7337.68 556.210   9
   2  13  -2 6481.19 653.540   2
  -2  13   1 18151.7 901.091   2
   2  13  -1 20096.4 1142.12   2
  -2  13   0 21271.6 973.731   2
   2  13   0 22248.9 1208.64   2
  -2  13  -1 347.303 217.935   2
   2  13   1-70.4355 316.752   2
   2  13   2-172.490 345.097   2
  -2  13  -2-274.129 264.143   2
   2  13   3 434.503 312.470   2
  -2  13  -3 1218.17 300.158   2
  -2 -13  -4 5215.91 656.430   9
  -2  13  -4 5694.77 578.395   2
   2  13   4 4100.40 478.560   8
   2  13   5 1896.74 395.014   8
  -2 -13  -5 2084.40 491.335   9
   2  13   6-51.5864 338.780   8
  -2 -13  -6 113.801 343.351   9
   2  13   6 270.940 253.343   5
   2  13   7 4818.66 553.381   5
  -2 -13  -7 4727.04 692.241   9
   2  13   7 4522.10 599.133   8
  -2 -13  -8 3673.75 617.540   9
   2  13   8 4422.46 556.441   5
   2  13   8 4726.35 665.977   8
  -2 -13  -9 46.3012 317.075   9
   2  13   9-26.1605 379.099   8
   2  13   9-152.741 310.970   5
  -2 -13 -10 2473.91 572.215   9
   2  13  10 2868.17 587.875   8
   2  13  10 2049.30 442.783   5
   2  13  11 580.199 476.566   8
   2  13  11 108.312 325.659   5
  -2 -13 -11 173.434 390.073   9
   2  13  12 5681.96 870.720   8
   2  13  12 5155.24 711.860   5
  -2 -13 -12 4628.73 801.136   9
   2  13  13 361.871 406.442   5
  -2  14  12 2837.69 573.057   5
  -2  14  11 3571.52 599.034   5
  -2  14  10 248.822 403.138   8
  -2  14  10 604.014 339.366   5
  -2  14   9 540.420 335.242   5
  -2  14   9-250.610 446.962   8
  -2  14   8-23.5574 290.381   5
   2 -14  -8-101.160 319.708   9
  -2  14   7 11067.9 830.576   5
   2 -14  -7 10597.3 865.159   9
   2  14  -6 8969.23 915.229   2
   2 -14  -6 7185.05 706.463   9
  -2  14   6 8107.47 695.596   5
  -2  14   5 98.3961 248.762   5
   2 -14  -5 210.208 257.232   9
   2  14  -5 757.781 421.907   2
  -2  14   4 1508.83 313.178   5
   2  14  -4 1370.86 427.594   2
   2 -14  -4 1646.53 341.708   9
   2 -14  -3 6618.05 574.121   9
   2  14  -3 5682.58 667.635   2
  -2  14   3 6758.06 600.528   5
  -2  14   2 2813.51 423.708   2
   2  14  -2 2233.13 432.483   2
  -2  14   1 1721.82 342.755   2
   2  14  -1 3340.04 590.468   2
   2  14   0 2099.24 491.407   2
  -2  14   0 1796.34 362.792   2
   2  14   1 8256.76 793.327   2
  -2  14  -1 9544.22 686.885   2
   2  14   2 3411.89 535.334   2
  -2  14  -2 4171.76 460.758   2
   2  14   3-428.370 406.824   2
  -2  14  -3 512.763 261.000   2
   2  14   4 1584.39 344.523   8
  -2 -14  -4 2071.40 490.078   9
  -2  14  -4 2932.07 465.020   2
   2  14   5 3177.12 469.976   8
  -2 -14  -5 4176.15 635.639   9
  -2 -14  -6 19785.2 1293.41   9
   2  14   6 21910.9 1195.96   8
   2  14   7 484.499 366.092   8
  -2 -14  -7 386.418 356.174   9
   2  14   8 37.4447 365.070   8
  -2 -14  -8 173.636 369.147   9
   2  14   9 174.226 354.918   8
  -2 -14  -9 74.8155 378.747   9
  -2 -14 -10 768.211 401.737   9
   2  14  10 575.916 470.439   8
   2  14  11 3923.00 762.267   8
  -2 -14 -11 2909.23 669.884   9
  -2  15  11 292.487 355.742   5
  -2  15  10 1308.88 449.711   5
   2 -15 -10 621.595 315.636   9
  -2  15   9 235.802 335.130   5
  -2  15   9-813.615 532.809   8
   2 -15  -9-374.551 394.828   9
  -2  15   8 1047.33 374.716   5
   2 -15  -8 773.118 363.084   9
  -2  15   7 4230.08 567.421   5
   2 -15  -7 4129.03 581.058   9
  -2  15   6 36.0140 262.159   5
   2 -15  -6-57.7956 289.415   9
   2  15  -5 4763.02 677.729   2
  -2  15   5 4360.08 527.397   5
   2 -15  -5 3982.74 538.120   9
   2 -15  -4 4952.62 573.819   9
  -2  15   4 4011.53 504.645   5
   2  15  -4 4514.25 649.381   2
  -2  15   3 16.3291 232.522   5
  -2  15   3-292.824 315.461   2
   2  15  -3-306.023 386.253   2
  -2  15   2 20629.1 1076.07   2
   2  15  -2 20472.9 1238.60   2
  -2  15   2 22806.4 1055.69   5
  -2  15   1 9916.63 751.035   2
   2  15  -1 8706.10 839.295   2
   2  15   0 2295.68 522.267   2
  -2  15   0 1813.11 362.647   2
  -2  15  -1-413.609 334.984   2
   2  15   1 400.983 354.904   2
   2  15   2 3629.31 586.917   2
  -2  15  -2 3529.59 471.146   2
   2  15   3 2604.17 521.147   2
  -2  15  -3 3782.15 494.507   2
   2  15   4 472.172 313.468   2
   2  15   4 121.122 373.148   8
  -2 -15  -5 4645.65 702.529   9
   2  15   5 4011.25 556.932   8
  -2 -15  -6 261.396 385.960   9
   2  15   6 158.335 326.734   8
  -2 -15  -7 1919.67 518.367   9
   2  15   7 2187.06 496.043   8
  -2 -15  -8 7564.35 895.964   9
   2  15   8 7731.83 827.048   8
   2  15   9 1749.50 565.204   8
  -2 -15  -9 294.669 391.003   9
  -2 -15 -10 1043.08 504.173   9
   2  15  10 1963.76 586.388   8
  -2  16  10 2885.28 576.480   5
  -2  16   9 3497.62 566.455   5
  -2  16   8 202.330 293.687   5
   2  16  -6 6132.88 841.922   2
   2  16  -5 3872.48 695.299   2
   2  16  -4 2297.42 546.252   2
  -2  16   3-10.1618 245.920   2
   2  16  -3-90.1662 332.240   2
  -2  16   2 1591.77 351.517   2
   2  16  -2 1544.67 404.684   2
  -2  16   1 7793.55 700.561   2
   2  16  -1 7318.19 785.275   2
   2  16   0 3906.09 639.368   2
  -2  16   0 4334.38 550.230   2
   2  16   1 426.140 390.400   2
   2  16   2 2773.61 550.871   2
   2  16   3 9548.14 939.674   2
   2  16   4 4477.89 680.273   2
   2  16   4 4875.41 590.357   8
   2  16   5-411.116 491.428   2
   2  16   5-440.844 382.960   8
  -2 -16  -6 302.467 371.464   9
   2  16   6-492.492 411.906   8
   2  16   7 203.386 338.966   8
  -2 -16  -7 407.877 403.861   9
  -2 -16  -8 3830.48 702.023   9
   2  16   8 3664.44 611.229   8
   2  16   9 2884.34 642.879   8
  -2 -16  -9 2081.15 557.811   9
   2  17  -6 2089.65 575.140   2
   2  17  -5 4055.00 685.369   2
  -2  17   4 675.308 291.406   2
   2  17  -4 1426.12 471.819   2
  -2  17   3 23.7457 292.233   2
   2  17  -3 553.918 358.743   2
   2  17  -2-211.608 393.826   2
   2  17  -1 1943.13 465.058   2
   2  17   0 8641.74 915.087   2
   2  17   1 15.3852 296.336   2
   2  17   2 696.733 420.972   2
   2  17   3 1804.26 498.209   2
   2  17   4 1221.78 472.734   2
   2  17   4 1179.61 378.755   8
   2  17   5 1112.56 427.144   2
   2  17   5 1823.27 441.138   8
   2  17   6-608.931 453.296   2
   2  17   6-125.345 410.175   8
   2  17   7 534.166 400.158   8
  -2 -17  -7 1040.19 490.075   9
  -2 -17  -8 464.650 392.427   9
   2  18  -5 1191.27 542.840   2
   2  18  -4 3324.68 642.842   2
   2  18  -3 695.340 420.366   2
   2  18  -2 872.043 423.362   2
   2  18  -1 3828.03 621.644   2
   2  18   0-703.952 532.420   2
   2  18   1 2780.67 601.379   2
   2  18   2 1344.57 510.526   2
   2  18   3-756.642 444.850   8
   2  18   3 320.314 430.387   2
   2  18   4-162.958 369.598   8
   2  18   5 1368.67 461.543   8
   2  18   6 2905.54 565.810   8
  -3   0  17 1317.25 461.340   7
  -3   0  17 1295.00 454.572   5
   3   0 -16-533.840 512.865   1
  -3   0  16 78.4531 312.838   5
  -3   0  15 2069.54 511.604   5
   3   0 -15 1782.43 499.366   1
   3   0 -14-786.382 476.891   1
  -3   0  14 104.484 286.526   5
  -3   0  13 10669.9 832.459   5
   3   0 -13 11613.4 995.862   1
  -3   0  12-34.5498 240.662   5
   3   0 -12 191.924 392.665   1
  -3   0  11 448.779 290.924   5
   3   0 -11-20.7703 279.108   1
   3   0 -10 246.323 349.111   1
  -3   0  10 265.716 240.093   5
  -3   0   9 114974. 2135.02   5
   3   0  -9 114631. 2417.82   1
  -3   0   8 234.392 213.290   5
  -3   0   8 145.947 201.349   8
  -3   0   8-120.223 203.664   3
  -3   0   7 44151.3 1184.58   5
  -3   0   7 45797.4 1183.55   3
  -3   0   7 45179.2 1095.99   8
  -3   0   6 455.748 224.248   5
  -3   0   6 336.540 171.678   8
  -3   0   6 208.611 228.879   3
  -3   0   5 21340.9 811.310   3
   3   0  -5 22862.3 984.232   6
  -3   0   5 21146.5 602.957   8
   3   0  -4 159.851 252.063   6
   3   0  -3 263182. 3173.03   6
   3   0  -2 303.961 279.308   6
  -3   0   2 178.539 123.175   2
  -3   0   1 36.7889 105.038   2
   3   0  -1-2.75479 248.678   6
  -3   0   0 129.664 69.2952   2
   3   0   0-80.3835 249.758   6
   3   0   0-57.2481 75.7728   2
   3   0   1 1848.36 182.234   9
   3   0   1 2020.72 157.293   2
   3   0   1 2010.41 322.257   6
  -3   0  -2-19.7074 95.4044   9
   3   0   2 162.327 206.805   6
  -3   0  -2 263.989 281.157   6
  -3   0  -3 5965.01 417.638   5
  -3   0  -3 5861.27 346.796   9
   3   0   3 5444.32 428.385   6
  -3   0  -3 6520.97 515.034   6
  -3   0  -4 390.176 261.679   6
  -3   0  -5 152447. 1697.70   7
  -3   0  -5 147166. 2238.73   6
   3   0   6-167.947 274.274   5
  -3   0  -6-273.835 233.996   6
  -3   0  -6 134.984 117.802   7
   3   0   7 93892.2 1959.62   5
  -3   0  -7 88341.2 1734.16   6
  -3   0  -7 92321.1 1500.08   7
   3   0   8-68.6695 242.315   5
  -3   0  -8 35.9664 210.600   6
   3   0   9 47956.8 1543.17   5
  -3   0  -9 49458.5 1331.00   6
  -3   0  -9 47370.7 1704.19   4
   3   0  10 200.282 272.587   5
  -3   0 -10 243.236 325.473   4
  -3   0 -10 127.510 199.841   6
   3   0  11 2087.55 426.903   5
  -3   0 -11 2124.33 448.588   4
  -3   0 -11 1802.81 322.374   6
  -3   0 -12 256.470 238.552   6
  -3   0 -12-11.0204 294.278   4
   3   0  12-263.936 359.429   5
   3   0  13 18155.6 1147.35   5
  -3   0 -13 18043.7 1083.98   4
  -3   0 -14 134.890 301.034   4
   3   0  14-299.413 394.293   5
   3   0  15 9441.28 926.828   5
  -3   0 -15 9911.53 836.986   4
   3   0  16-118.398 411.524   5
  -3  -1  17 5364.58 740.604   5
  -3  -1  17 5507.77 741.799   7
  -3   1  17 5150.92 719.698   5
   3  -1 -16-464.799 527.292   1
  -3   1  16-34.8407 337.308   5
  -3  -1  16 636.899 427.017   7
   3   1 -16 78.5116 390.287   1
  -3  -1  16 273.425 371.201   5
   3   1 -15 3111.47 667.741   1
   3  -1 -15 2891.64 637.911   1
  -3  -1  15 3338.44 568.769   5
  -3   1  15 4016.20 645.220   5
   3   1 -14 670.154 374.386   1
  -3   1  14 274.269 281.420   5
  -3  -1  14 196.203 289.881   5
   3  -1 -14-59.4261 433.027   1
   3  -1 -13 2788.14 546.446   1
  -3  -1  13 2279.10 437.809   5
   3   1 -13 3206.07 613.227   1
  -3   1  13 2830.23 502.414   5
  -3   1  12 8837.15 735.585   5
  -3  -1  12 9176.08 739.889   5
   3   1 -12 10224.9 890.407   1
   3  -1 -12 8709.58 830.258   1
  -3   1  11 1349.02 368.817   5
  -3  -1  11 1309.49 355.006   5
   3   1 -11 1479.50 472.474   1
   3  -1 -11 1178.22 434.263   1
   3   1 -10 840.521 405.402   1
   3  -1 -10 1141.25 375.961   1
  -3   1  10 1254.32 349.175   5
  -3  -1  10 1501.02 329.619   5
  -3   1  10 767.089 226.408   3
  -3  -1   9 28796.7 1061.07   5
  -3   1   9 30173.5 992.917   3
  -3   1   9 29691.6 1105.31   5
   3  -1  -9 29451.9 1244.72   1
  -3   1   9 29898.0 1080.43   8
  -3   1   8 5928.36 501.205   5
  -3  -1   8 6314.70 490.831   5
  -3  -1   8 6110.68 475.659   3
   3  -1  -8 6181.54 601.689   1
  -3   1   8 6336.92 463.985   3
  -3   1   8 6221.44 490.996   8
  -3   1   8 5931.72 238.953   4
  -3   1   7 14218.8 706.069   5
  -3  -1   7 15508.0 687.678   5
  -3   1   7 16598.3 727.218   3
  -3  -1   7 14062.9 688.772   3
   3  -1  -7 14346.2 797.352   1
  -3   1   7 14752.6 655.543   8
  -3  -1   6 51027.9 1154.13   5
  -3   1   6 51580.6 1272.45   3
  -3   1   6 50394.7 1089.79   8
   3  -1  -6 55258.2 1631.76   6
  -3  -1   6 52343.1 1272.83   3
  -3   1   6 50796.0 1246.93   5
  -3   1   5 72931.1 1525.17   3
  -3  -1   5 71513.4 1467.52   3
  -3  -1   5 73444.4 1064.63   8
   3  -1  -5 77096.2 1883.62   6
  -3  -1   5 77756.4 1359.83   5
   3  -1  -4 52655.5 1536.05   6
  -3  -1   4 52727.2 746.174   8
   3   1  -3 820.521 269.208   3
  -3  -1   3 1086.19 194.534   2
   3  -1  -3 711.152 246.201   6
  -3  -1   2 89342.3 1257.59   2
   3   1  -2 92687.8 1785.16   6
   3   1  -1 8967.52 403.218   2
   3  -1  -1 8458.84 591.102   6
  -3   1   1 8581.08 309.864   2
   3   1  -1 8841.54 575.775   6
  -3  -1   1 7992.42 361.670   2
   3  -1   0 2869.10 344.599   6
  -3  -1   0 2645.02 203.289   2
  -3   1   0 2691.33 149.746   2
   3   1   0 2845.34 249.839   9
   3   1   0 2262.75 194.258   2
   3   1   0 2973.89 380.326   6
  -3  -1  -1 573.007 240.128   3
   3   1   1 284.283 102.225   2
   3  -1   1 495.291 105.403   9
   3  -1   1 36.5033 216.150   6
   3   1   1 855.171 248.401   6
   3   1   1 511.948 124.776   9
   3  -1   1 155.065 58.6138   2
  -3  -1  -2 20244.5 646.525   9
  -3  -1  -2 22099.2 716.967   5
  -3   1  -2 20257.1 529.290   9
   3   1   2 21589.9 856.133   6
  -3  -1  -2 20982.2 828.384   6
  -3  -1  -3 57455.4 1266.34   5
  -3   1  -3 55992.1 950.061   9
  -3   1  -3 58365.3 1389.61   6
   3   1   3 60102.5 1337.10   6
  -3  -1  -3 58209.1 1376.16   6
  -3  -1  -3 56752.7 1114.08   9
   3   1   4 75034.5 1436.38   6
  -3  -1  -4 72124.3 1540.79   6
  -3   1  -4 70048.9 1511.86   6
  -3  -1  -5 160061. 1562.66   7
  -3  -1  -5 162595. 2308.05   6
   3   1   6 94334.9 1857.01   5
  -3  -1  -6 91256.3 1267.96   7
  -3   1  -6 94472.2 1556.44   7
  -3   1  -6 90020.4 1736.38   6
  -3  -1  -6 95325.3 1779.52   6
   3   1   7 651.477 247.687   5
  -3  -1  -7 899.150 361.948   4
  -3  -1  -7 916.082 253.442   6
  -3   1  -7 1105.48 287.912   6
   3  -1   7 561.832 213.831   5
   3   1   8 8967.65 653.084   5
   3  -1   8 9230.06 672.272   5
  -3  -1  -8 9828.70 796.025   4
  -3   1  -8 9196.41 616.072   6
  -3  -1  -8 10866.5 634.804   6
  -3  -1  -9 273.193 315.132   4
   3  -1   9-73.4162 304.344   5
   3   1   9 116.762 276.766   5
  -3   1  -9 286.375 245.671   6
  -3  -1  -9 338.376 231.685   6
   3  -1  10 2784.26 455.762   5
   3   1  10 3036.97 467.692   5
  -3   1 -10 3372.01 411.084   6
  -3  -1 -10 3473.28 406.532   6
  -3  -1 -10 2918.67 487.998   4
   3   1  11 5483.20 647.998   5
  -3   1 -11 5526.81 508.031   6
   3  -1  11 4783.81 588.425   5
  -3  -1 -11 4851.62 580.201   4
  -3   1 -11 6219.03 695.085   4
  -3  -1 -11 6478.97 502.130   6
   3  -1  12-26.8688 299.275   5
  -3   1 -12-106.182 217.716   6
  -3   1 -12 249.421 356.511   4
   3   1  12 1.75492 317.695   5
  -3  -1 -12 13.9517 253.490   4
   3   1  13 19807.6 1206.69   5
   3  -1  13 18917.0 1186.94   5
  -3   1 -13 21435.5 1181.77   4
  -3  -1 -13 20479.0 1140.73   4
   3  -1  14 3460.27 608.909   5
   3   1  14 4165.17 667.408   5
  -3  -1 -14 3912.17 573.560   4
  -3   1 -14 4324.36 583.716   4
   3   1  15 8840.49 899.176   5
   3  -1  15 9535.05 922.958   5
  -3   1 -15 9858.81 827.854   4
  -3  -1 -15 9281.65 813.987   4
   3   1  16 1279.44 481.879   5
   3  -1  16 1473.85 477.802   5
  -3  -2  18 236.891 380.167   5
  -3   2  18 797.272 457.841   7
  -3   2  17 89.9146 393.900   5
  -3  -2  17-310.308 325.655   5
  -3  -2  17 551.115 458.077   7
  -3   2  16 203.131 396.349   5
   3   2 -16-96.3175 433.930   1
  -3  -2  16 238.762 357.761   5
  -3  -2  16 268.458 379.280   7
  -3   2  15 8683.82 850.985   5
  -3  -2  15 8278.60 813.999   5
  -3  -2  15 8419.46 868.479   7
   3  -2 -15 7134.82 842.782   1
   3   2 -15 9872.36 996.052   1
   3   2 -14 644.803 437.920   1
   3  -2 -14 455.163 398.087   1
  -3  -2  14 501.263 333.266   7
  -3   2  14 727.391 379.929   5
  -3  -2  14 551.972 307.228   5
   3  -2 -13 652.034 373.585   1
   3   2 -13 1491.10 514.386   1
  -3   2  13 724.567 304.799   5
  -3  -2  13 1029.96 337.141   5
   3   2 -12 475.558 427.363   1
  -3   2  12 269.664 245.858   5
   3  -2 -12 467.101 352.978   1
  -3  -2  12 187.816 255.302   5
  -3   2  11 64426.3 1818.35   5
  -3  -2  11 66961.4 1755.70   5
  -3   2  11 66573.0 1833.60   8
  -3   2  11 70401.7 1504.84   3
   3   2 -11 66013.2 2021.87   1
   3  -2 -11 64515.8 2059.56   1
  -3   2  10 23533.4 1057.98   5
  -3  -2  10 23226.7 1004.11   5
  -3   2  10 24686.6 898.558   3
  -3   2  10 26073.3 1101.07   8
   3  -2 -10 24905.3 1238.40   1
  -3   2   9 1525.52 358.324   8
   3  -2  -9 612.872 329.046   1
  -3   2   9 565.673 240.548   5
  -3  -2   9 581.148 228.610   5
  -3   2   9 813.846 232.201   3
  -3   2   9 639.446 115.198   4
  -3   2   8 42087.5 1273.29   5
  -3   2   8 45879.1 1209.54   3
   3  -2  -8 43216.2 1435.33   1
  -3   2   8 43295.4 1219.29   8
  -3  -2   8 44104.0 1184.32   5
  -3  -2   7 2649.96 313.732   5
   3  -2  -7 2733.00 423.743   1
  -3   2   7 2572.49 348.268   3
  -3   2   7 2356.63 321.457   8
  -3  -2   7 2237.17 316.511   3
   3  -2  -7 1928.15 383.830   6
  -3   2   7 2289.88 329.887   5
  -3   2   6 103271. 1850.02   3
  -3  -2   6 105412. 1856.50   3
   3  -2  -6 98305.8 1883.83   1
  -3  -2   6 103758. 1586.21   5
   3  -2  -6 107229. 2325.90   6
  -3   2   6 103849. 1824.79   5
  -3  -2   5 91022.4 1375.50   5
  -3   2   5 89363.8 1746.97   3
  -3  -2   5 90484.3 1690.59   3
  -3  -2   5 88917.6 762.906   4
   3  -2  -5 91196.2 2094.94   6
   3  -2  -4 525.419 254.162   6
  -3  -2   4 448.856 116.449   4
  -3   2   4 88.2178 216.077   6
  -3  -2   3 731.383 148.618   4
  -3  -2   3 410.738 144.788   2
   3  -2  -3 680.633 273.959   6
   3   2  -2 2975.22 349.799   3
   3   2  -2 3366.66 313.011   2
   3  -2  -2 3224.17 370.436   6
  -3  -2   2 3723.66 300.826   4
  -3  -2   2 3021.21 256.499   2
   3   2  -1 247691. 2220.49   2
   3   2  -1 255646. 2772.59   3
  -3  -2   1 252494. 2169.49   2
   3  -2  -1 253303. 2983.89   6
  -3  -2   1 248845. 2501.70   4
   3   2   0 43321.5 1120.69   3
   3   2   0 43231.2 1163.39   6
   3   2   0 43080.2 967.114   9
   3  -2   0 43979.9 1208.36   6
   3   2   0 42625.4 897.582   2
  -3   2   0 43125.1 466.815   2
   3   2   1 58944.8 1124.50   9
  -3  -2  -1 58406.6 1291.94   3
   3   2   1 55961.0 1324.80   6
   3   2   1 57189.5 1037.85   2
  -3  -2  -2 4207.29 371.352   3
  -3  -2  -2 4100.26 340.947   5
   3   2   2 4416.45 412.558   6
  -3   2  -2 3998.72 208.435   9
  -3  -2  -3 9252.94 527.737   3
  -3   2  -3 9793.02 360.212   9
  -3  -2  -3 10630.7 531.444   5
  -3   2  -3 9575.27 599.900   6
   3   2   3 8901.72 552.493   6
  -3  -2  -4 136.775 151.264   3
  -3   2  -4 414.741 256.920   6
   3   2   4 62.8145 172.646   5
   3   2   4 288.842 178.904   6
  -3  -2  -5 11932.6 585.810   3
   3   2   5 13262.2 660.723   5
   3   2   5 13622.6 616.036   6
  -3  -2  -5 13109.5 822.767   4
   3  -2   5 12097.1 533.821   1
  -3  -2  -6 38999.2 1017.27   3
  -3  -2  -6 40922.0 1136.54   6
   3   2   6 41761.6 1213.17   5
   3  -2   6 39618.1 1047.16   1
  -3  -2  -6 38384.8 1405.89   4
   3   2   7 137596. 2334.56   5
  -3  -2  -7 134547. 2634.95   4
  -3  -2  -7 132066. 2050.99   6
  -3  -2  -8 52480.7 1295.95   6
   3   2   8 54020.0 1540.83   5
  -3  -2  -8 51022.4 1673.30   4
  -3  -2  -8 49811.4 1076.84   3
  -3  -2  -9 5766.72 359.066   3
   3   2   9 5965.28 585.549   5
  -3  -2  -9 5945.89 639.876   4
   3  -2   9 5282.53 556.346   5
  -3  -2  -9 5541.84 438.754   6
  -3  -2 -10 59396.0 955.427   3
   3  -2  10 59211.3 1814.28   5
   3   2  10 60274.0 1812.21   5
  -3  -2 -10 58720.4 1827.00   4
   3  -2  11 12937.2 912.997   5
   3   2  11 14589.3 962.515   5
  -3  -2 -11 14108.6 914.794   4
  -3   2 -12 13287.4 971.367   4
   3   2  12 12274.7 918.672   5
   3  -2  12 11685.2 898.729   5
  -3   2 -12 12733.1 780.090   6
  -3  -2 -12 13113.7 921.523   4
  -3  -2 -13 13284.7 936.985   4
   3   2  13 11766.2 941.225   5
   3  -2  13 11987.5 959.028   5
  -3   2 -13 12195.0 940.472   4
  -3   2 -14 1551.15 409.460   4
   3  -2  14 397.969 367.090   5
   3   2  14 1385.39 477.388   5
  -3  -2 -14 1231.78 364.103   4
   3  -2  15 2489.59 537.888   5
   3   2  15 2956.83 604.888   5
  -3   2 -15 2681.19 489.754   4
  -3  -2 -15 2418.58 469.986   4
   3   2  16-79.7067 380.781   5
   3  -2  16-686.017 499.947   5
  -3  -3  18 907.421 407.850   5
  -3  -3  17-175.558 370.279   5
  -3  -3  17 309.321 365.690   7
   3   3 -16 3739.18 710.793   1
  -3   3  16 2960.14 591.722   5
  -3  -3  16 3435.32 581.523   5
  -3  -3  16 3776.33 661.893   7
  -3   3  15 14485.9 1096.96   5
  -3  -3  15 12678.5 958.470   5
   3   3 -15 14177.7 1167.61   1
  -3  -3  15 12928.7 1062.01   7
   3   3 -14 2986.45 633.316   1
  -3  -3  14 2476.79 515.664   7
   3  -3 -14 2345.79 554.974   1
  -3  -3  14 2958.36 494.811   5
  -3   3  14 3231.98 548.794   5
   3   3 -13 809.144 467.665   1
   3  -3 -13 274.233 402.457   1
  -3   3  13 761.174 380.193   5
  -3  -3  13 942.071 375.256   7
  -3  -3  13 549.141 317.498   5
   3   3 -12 3447.85 594.785   1
  -3  -3  12 2874.11 424.325   5
  -3   3  12 2274.01 452.752   5
   3  -3 -12 2280.63 496.965   1
  -3   3  12 3191.78 530.860   8
  -3   3  11 2838.74 332.280   3
  -3   3  11 2413.59 430.092   5
  -3   3  11 2567.88 471.684   8
   3  -3 -11 2483.16 484.884   1
  -3  -3  11 2643.68 406.980   5
  -3   3  10 7107.54 635.034   5
  -3  -3  10 7296.02 570.073   5
  -3   3  10 7518.50 498.738   3
  -3   3  10 8144.23 659.444   8
   3  -3 -10 7208.86 721.845   1
  -3   3   9 11610.3 738.954   5
  -3  -3   9 11258.2 646.892   5
  -3   3   9 12815.2 660.899   3
  -3   3   9 10561.0 461.747   4
  -3   3   9 10932.5 699.842   8
   3  -3  -9 11834.5 839.173   1
  -3   3   8 4006.83 442.358   5
  -3  -3   8 4227.87 403.203   5
  -3   3   8 4855.05 440.185   3
   3   3  -8 3717.55 293.470   8
  -3   3   8 4455.67 435.775   8
   3  -3  -8 3637.26 465.808   6
   3  -3  -8 4709.62 548.195   1
  -3   3   7 42788.1 1253.80   5
  -3  -3   7 43835.5 1071.60   5
  -3   3   7 43932.5 1246.68   3
  -3   3   7 44315.9 1200.67   8
   3  -3  -7 44747.6 1403.87   1
   3  -3  -7 42808.8 1420.08   6
  -3   3   6 963.049 280.459   3
  -3  -3   6 992.211 217.066   5
   3  -3  -6 661.344 255.060   1
   3  -3  -6 890.939 270.122   6
  -3   3   6 490.104 197.408   5
  -3  -3   5 865.271 169.840   5
  -3   3   5 675.410 225.692   6
  -3  -3   5 432.140 218.076   3
   3  -3  -5 688.048 240.931   6
   3  -3  -5 782.529 250.756   1
   3  -3  -4 13198.4 603.540   1
  -3  -3   4 13501.0 401.792   4
   3  -3  -4 12808.4 724.362   6
  -3   3   4 12610.2 713.779   6
  -3  -3   4 14478.5 499.144   5
   3   3  -3 72316.0 1449.87   2
   3  -3  -3 73608.6 1254.72   1
  -3   3   3 71071.4 1655.42   6
  -3  -3   3 72348.2 1024.52   4
   3  -3  -3 75695.1 1669.35   6
   3   3  -2 70091.4 1329.43   2
  -3  -3   2 71302.6 1130.24   4
  -3  -3   2 68653.2 1264.26   2
  -3  -3   1 30287.4 815.653   4
  -3  -3   1 30911.3 823.160   2
   3   3  -1 30543.5 946.053   3
   3   3  -1 29733.6 842.296   2
   3   3   0 67285.9 1363.94   3
  -3  -3   0 67073.9 1346.31   3
   3   3   0 70442.1 1310.40   9
   3   3   0 68186.9 1244.18   2
   3   3   1 1304.52 201.115   2
   3   3   1 1695.32 259.181   3
  -3  -3  -1 1335.10 239.002   3
   3   3   1 1468.11 218.020   9
  -3  -3  -1 1309.75 180.517   5
  -3  -3  -1 1533.43 180.968   8
  -3  -3  -2 76136.6 1305.27   5
  -3  -3  -2 74713.9 1387.48   3
  -3  -3  -2 78974.3 1343.04   8
   3   3   2 77798.7 1504.72   6
  -3  -3  -3 227493. 2372.83   3
  -3   3  -3 231128. 1480.45   9
  -3  -3  -3 235620. 2422.64   5
   3   3   3 227024. 2599.67   6
  -3  -3  -3 233600. 2604.10   8
  -3  -3  -4 53119.6 1114.17   3
   3   3   4 51888.0 1204.34   5
   3  -3   4 54973.5 900.741   1
   3   3   4 55220.1 1285.04   6
  -3  -3  -5 38648.6 933.321   3
   3   3   5 42526.4 1146.47   5
  -3  -3  -5 38844.6 1340.43   4
   3   3   5 41366.4 1078.23   6
   3  -3   5 38157.0 879.634   1
  -3  -3  -6 23754.9 686.760   3
   3   3   6 24209.4 944.007   5
   3  -3   6 23324.4 756.844   1
  -3  -3  -6 23412.4 1091.02   4
   3   3   6 25224.8 785.209   6
  -3  -3  -7 23973.6 1112.41   4
  -3  -3  -7 22972.6 624.109   3
   3   3   7 24152.2 987.564   5
   3   3   8 512.787 294.304   5
  -3  -3  -8 207.194 86.3994   3
  -3  -3  -8 1.89557 248.214   4
   3   3   9 13870.0 850.016   5
  -3  -3  -9 11908.6 290.387   3
  -3  -3  -9 13365.9 880.960   4
  -3  -3 -10 3097.36 493.034   4
   3   3  10 2420.78 447.152   5
   3   3  11 24594.4 1231.15   5
   3  -3  11 21917.8 1186.28   5
  -3  -3 -11 22326.5 1169.55   4
   3   3  12 4251.67 582.044   5
  -3  -3 -12 4696.04 590.890   4
   3  -3  12 3934.85 576.487   5
   3   3  13 9704.55 885.303   5
   3  -3  13 7921.47 798.030   5
  -3  -3 -13 9413.29 803.413   4
   3   3  14 6383.19 774.984   5
   3  -3  14 5411.90 692.334   5
  -3  -3 -14 5796.84 671.256   4
  -3   3 -14 6571.17 724.880   4
   3  -3  15 2818.64 536.222   5
   3   3  15 3922.69 653.978   5
  -3  -3 -15 4136.41 592.423   4
   3   3  16 4817.71 743.051   5
   3  -3  16 3879.80 680.588   5
  -3  -4  18 1039.21 466.052   5
  -3  -4  17 425.282 385.973   5
  -3   4  16-196.625 346.878   5
  -3  -4  16-41.7114 348.563   5
  -3  -4  16 363.043 403.339   7
   3   4 -16 328.821 486.085   1
   3   4 -15 282.416 384.438   1
  -3  -4  15 8.85404 310.183   5
  -3   4  15-15.5687 353.779   5
  -3  -4  15 260.330 374.404   7
   3   4 -14 4799.26 748.934   1
  -3   4  14 4315.24 644.231   5
  -3  -4  14 3654.46 531.560   5
  -3  -4  14 3658.69 604.709   7
  -3   4  13 27952.6 1358.58   5
  -3  -4  13 29149.2 1274.70   5
   3   4 -13 30028.2 1538.92   1
  -3   4  13 29955.4 1445.13   8
  -3  -4  13 29521.8 1479.93   7
   3  -4 -12 7036.15 787.913   1
  -3   4  12 6920.32 684.002   5
  -3  -4  12 7617.57 647.657   5
  -3   4  12 8133.40 767.122   8
  -3  -4  12 7033.38 760.437   7
  -3  -4  11 1984.50 356.290   5
  -3   4  11 1946.03 393.022   5
  -3   4  11 2209.17 445.361   8
  -3  -4  11 2598.33 464.288   7
  -3   4  11 2236.44 301.439   3
   3  -4 -11 1604.01 384.454   1
  -3   4  10 238.317 225.186   5
  -3   4  10 40.6042 262.003   8
  -3   4  10 156.871 209.243   3
   3  -4 -10-117.298 369.185   1
  -3  -4  10 276.419 203.890   5
  -3   4   9 9518.48 682.788   5
  -3  -4   9 9936.65 597.543   5
  -3   4   9 11412.8 629.867   3
   3  -4  -9 10306.9 672.259   6
   3  -4  -9 8787.05 720.585   1
  -3   4   9 9512.14 681.772   8
  -3  -4   8 46957.9 1177.03   5
  -3   4   8 50441.8 1340.07   3
  -3   4   8 46706.8 1383.06   5
   3  -4  -8 46432.6 1517.21   1
  -3   4   8 48181.2 1392.61   8
   3   4  -8 46438.6 970.948   8
   3  -4  -8 46858.1 1420.45   6
  -3   4   7 16929.7 822.038   3
  -3  -4   7 15765.4 629.363   5
   3  -4  -7 14234.9 807.624   1
  -3   4   7 15678.4 802.751   5
  -3  -4   6 38614.2 896.612   5
  -3   4   6 38326.0 1196.54   6
   3   4  -6 37965.1 677.337   8
   3  -4  -6 38869.8 1229.70   1
  -3   4   6 40641.6 1202.91   5
  -3  -4   5 13244.0 485.488   5
   3   4  -5 13191.1 324.456   8
   3  -4  -5 14254.0 710.289   1
  -3   4   5 13938.8 757.836   6
  -3  -4   4 30505.3 648.788   5
   3  -4  -4 30810.1 936.372   1
  -3   4   4 30646.7 1131.09   6
   3  -4  -3 370431. 2861.41   1
   3   4  -3 364642. 2689.74   4
   3   4  -3 362187. 3358.98   2
  -3   4   3 363494. 3810.59   6
  -3  -4   3 373901. 2484.87   4
   3  -4  -2 19490.1 576.700   1
  -3   4   2 17970.1 863.104   6
   3   4  -2 19078.5 660.335   4
  -3  -4   2 18420.3 603.956   4
   3   4  -2 18379.0 730.205   2
   3  -4  -1 163792. 1379.76   1
  -3  -4   1 156615. 1889.71   4
   3   4  -1 161255. 1973.47   4
   3   4  -1 158035. 2068.98   2
   3   4   0 2175.31 275.755   3
  -3  -4   0 2432.58 196.551   5
  -3  -4   0 2341.86 305.560   3
  -3  -4   0 2374.15 281.012   4
   3  -4   0 2428.31 128.170   1
   3   4   0 2505.51 292.902   2
   3   4   0 2727.77 307.947   4
   3   4   1 36054.0 987.823   2
   3   4   1 35756.6 972.251   3
  -3  -4  -1 35481.3 785.954   5
  -3  -4  -1 34901.2 974.334   3
   3   4   2 2530.87 294.869   3
  -3  -4  -2 3009.69 271.477   5
  -3  -4  -2 2423.68 290.206   3
  -3  -4  -2 2782.71 268.629   8
  -3  -4  -2 2522.13 148.355   7
   3   4   3 13784.6 602.752   3
  -3  -4  -3 14994.4 611.332   5
  -3   4  -3 13393.5 296.886   9
  -3  -4  -3 15064.0 601.095   3
   3   4   3 14140.5 581.947   5
  -3  -4  -3 14280.2 626.294   8
   3   4   3 14914.8 658.522   6
   3   4   4 38756.1 1022.09   5
  -3  -4  -4 40916.9 947.156   3
   3   4   4 39973.8 1091.50   6
   3   4   5 57722.4 1345.12   5
  -3  -4  -5 56302.9 1046.49   3
  -3  -4  -5 54860.2 1556.67   4
   3   4   5 56632.3 1285.26   6
  -3  -4  -6 40.4489 101.762   3
   3   4   6 119.678 146.045   6
   3   4   6-51.1029 198.641   5
   3   4   7 35614.0 1210.48   5
  -3  -4  -7 36140.2 1352.42   4
  -3  -4  -8 17808.2 981.475   4
   3   4   8 16410.3 879.917   5
   3   4   9 13017.4 830.591   5
  -3  -4  -9 13559.0 882.147   4
   3   4  10 40142.8 1501.76   5
  -3  -4 -10 38535.7 1516.29   4
   3   4  11 11137.0 852.103   5
  -3  -4 -11 11649.2 878.692   4
   3   4  12 10514.8 877.634   5
  -3  -4 -12 9623.65 817.407   4
   3   4  13 13162.9 1006.13   5
  -3  -4 -13 12668.9 949.529   4
  -3  -4 -14 2196.45 439.533   4
   3   4  14 2793.30 564.167   5
   3   4  15 10537.4 998.302   5
  -3  -4 -15 7552.29 783.510   4
   3   4  16 1124.21 485.969   5
  -3  -4 -16 1250.27 409.194   4
  -3  -5  17 10336.5 954.434   5
   3   5 -16 208.699 445.076   1
  -3   5  16-171.346 339.134   5
  -3  -5  16 275.724 328.276   5
  -3  -5  16 744.866 403.377   7
   3   5 -15 1719.51 539.127   1
  -3  -5  15 1259.36 394.118   5
  -3   5  15 1914.97 526.251   5
  -3  -5  15 1211.22 499.456   7
  -3  -5  14 312.907 288.571   5
   3   5 -14 268.862 432.312   1
  -3   5  14 362.490 371.711   5
  -3  -5  14 83.1648 350.151   7
  -3  -5  13 2819.64 567.669   7
  -3   5  13 3743.06 623.564   8
   3   5 -13 3229.80 622.689   1
  -3   5  13 2716.91 529.352   5
  -3  -5  13 2705.07 448.963   5
  -3  -5  12 2774.81 425.146   5
  -3   5  12 2629.17 467.800   5
  -3  -5  12 2669.55 519.501   7
  -3   5  12 2679.27 512.463   8
  -3   5  11 219.299 297.512   8
  -3   5  11-66.4078 288.483   5
  -3  -5  11 114.598 219.393   5
  -3  -5  11 310.631 365.501   7
  -3   5  11 97.2195 170.047   3
  -3   5  10 4683.25 536.463   5
  -3  -5  10 4107.39 426.359   5
  -3   5  10 4923.94 438.570   3
  -3   5  10 4557.45 542.177   8
  -3  -5  10 4615.92 596.476   7
  -3   5   9 6113.76 591.932   5
  -3   5   9 6223.94 500.484   3
  -3  -5   9 6026.89 467.539   5
  -3  -5   9 6378.49 655.397   7
  -3   5   9 5396.56 548.063   8
  -3   5   8 3527.35 426.527   5
  -3  -5   8 3246.90 330.018   5
  -3   5   8 3761.10 446.735   3
   3  -5  -8 3069.94 433.899   1
   3   5  -8 3423.75 278.747   8
  -3  -5   8 3438.51 473.112   7
  -3   5   8 2825.53 393.827   8
  -3  -5   7 37944.3 952.791   5
  -3  -5   7 36922.5 1329.58   7
  -3   5   7 39021.3 1213.57   6
   3  -5  -7 37649.5 1318.51   1
  -3   5   7 39765.7 1273.82   5
  -3  -5   6 3161.99 265.299   5
   3  -5  -6 3058.74 394.519   1
   3   5  -6 3204.20 218.951   8
   3   5  -6 3474.96 246.568   4
  -3   5   6 3044.95 421.059   6
  -3   5   6 3063.00 381.215   5
  -3  -5   5 24658.5 614.483   5
   3   5  -5 25164.9 658.007   4
   3   5  -5 24456.1 477.126   8
   3  -5  -5 25220.5 932.130   1
  -3   5   5 25399.3 1068.97   6
  -3  -5   4 4858.79 240.749   5
   3   5  -4 4887.05 501.944   2
   3  -5  -4 4747.79 397.503   1
   3   5  -4 5061.22 326.899   4
  -3   5   4 4782.06 525.923   6
  -3  -5   3 5151.81 213.011   5
   3   5  -3 5427.15 490.266   2
   3   5  -3 5663.29 364.755   4
  -3   5   3 4556.29 481.709   6
   3   5  -2 31203.4 422.491   8
   3   5  -2 32355.9 869.940   4
  -3   5   2 33122.5 1149.35   6
   3   5  -1 79414.4 846.015   8
  -3  -5   1 78936.4 1343.83   7
   3   5  -1 79810.8 1420.95   4
  -3  -5   1 76312.6 1378.47   4
   3   5  -1 78542.9 1561.96   2
   3   5   0 3597.15 242.989   8
   3   5   0 2534.57 305.057   2
  -3  -5   0 3359.39 274.599   7
  -3  -5   0 3360.29 327.108   4
   3   5   1 623637. 4442.75   2
  -3  -5  -1 623301. 2906.65   7
  -3   5  -1 623908. 1895.20   2
   3   5   2 4303.11 366.976   3
  -3  -5  -2 3872.64 285.908   5
   3   5   2 4292.23 339.230   8
   3   5   3 8637.68 482.478   3
   3   5   3 8798.80 468.162   5
  -3  -5  -3 9328.19 481.183   5
   3   5   4 18623.1 724.531   5
  -3  -5  -4 19460.3 872.956   9
   3  -5   4 19655.1 495.327   2
   3   5   4 19179.8 693.225   3
  -3  -5  -4 19965.2 929.626   4
   3  -5   5 4993.67 319.613   2
   3   5   5 5641.88 446.287   5
  -3  -5  -5 4802.50 477.642   9
   3   5   5 5299.24 410.666   6
  -3  -5  -5 4859.39 502.085   4
   3  -5   6 584.733 191.675   2
   3   5   6 555.320 232.479   5
  -3  -5  -6 259.065 220.541   4
   3   5   6 263.245 178.775   6
  -3  -5  -7 6539.41 612.794   4
   3  -5   7 7097.50 507.206   2
   3   5   7 6641.13 557.962   5
   3   5   7 6123.83 398.705   6
   3   5   8 2403.41 407.338   5
  -3  -5  -8 2343.38 418.622   4
   3   5   9 896.755 352.985   5
  -3  -5  -9 638.715 309.903   4
   3   5  10 2199.07 437.804   5
  -3  -5 -10 2007.68 406.534   4
   3   5  11 13189.1 926.065   5
  -3  -5 -11 12164.2 906.951   4
   3   5  12 317.608 344.390   5
  -3  -5 -12-269.501 339.509   4
   3   5  13 11638.3 970.582   5
  -3  -5 -13 11731.8 934.345   4
  -3  -5 -14 1174.31 381.278   4
   3   5  14 1916.96 522.772   5
   3   5  15 819.963 458.272   5
   3   5  16 300.931 430.570   5
  -3  -6  16 928.352 520.104   7
   3   6 -16 527.878 537.424   1
   3   6 -15 1071.75 562.367   1
  -3  -6  15 487.387 341.413   5
  -3   6  15 76.6598 369.762   5
  -3  -6  15 188.709 333.059   7
   3   6 -14 3016.63 654.148   1
  -3   6  14 2965.81 577.964   5
  -3   6  14 3322.95 651.954   8
  -3  -6  14 2740.03 497.290   5
  -3  -6  14 2712.19 578.565   7
  -3   6  13 10407.3 887.006   5
  -3  -6  13 9984.44 767.816   5
  -3   6  13 9249.11 874.347   8
  -3  -6  13 10907.8 977.278   7
  -3   6  12 9236.41 805.017   5
  -3  -6  12 8618.90 670.711   5
  -3  -6  12 9263.94 885.688   7
  -3   6  12 9461.71 856.359   8
  -3   6  11 9002.31 755.095   5
  -3  -6  11 8837.60 639.740   5
  -3   6  11 9222.67 802.820   8
  -3  -6  11 9185.48 833.120   7
  -3   6  10 12458.6 859.747   5
  -3   6  10 13948.6 729.263   3
  -3  -6  10 12421.7 694.310   5
  -3   6  10 12616.9 864.831   8
  -3  -6  10 12796.2 941.750   7
  -3   6   9 3561.95 444.212   3
  -3  -6   9 3137.68 353.463   5
  -3   6   9 3264.31 454.442   5
  -3   6   9 2667.41 412.101   8
  -3  -6   9 3561.98 529.684   7
  -3   6   8 426.083 272.443   5
  -3  -6   8 675.196 175.439   5
   3   6  -8 906.342 193.462   8
  -3  -6   8 580.805 321.879   7
  -3   6   8 1214.45 293.024   6
  -3   6   7 1130.20 288.832   5
  -3  -6   7 1245.32 333.296   7
   3   6  -7 1518.67 210.959   8
  -3  -6   7 1101.31 190.663   5
  -3   6   7 922.859 294.664   6
   3   6  -7 1297.46 164.037   4
  -3   6   6 39640.5 1344.95   6
  -3  -6   6 39756.6 847.415   5
  -3  -6   6 39277.8 1350.67   7
   3   6  -6 37705.3 815.092   4
  -3  -6   5 14841.8 448.584   5
  -3  -6   5 15021.9 823.858   7
   3   6  -5 14370.5 541.334   4
  -3   6   5 16412.7 903.337   6
   3   6  -4 468.234 308.827   2
  -3  -6   4 70.5905 53.9879   5
  -3  -6   4 9.47021 191.634   7
  -3   6   4-269.032 285.316   6
   3   6  -4 184.597 128.034   4
   3   6  -3 90771.5 1853.67   2
  -3  -6   3 90015.7 1741.47   7
   3   6  -3 88205.4 1423.78   4
  -3  -6   2 840.468 219.218   7
  -3   6   2 596.340 291.081   6
   3   6  -2 263.265 252.304   2
  -3  -6   1 61911.3 1255.17   7
   3   6  -1 62595.6 1476.58   2
   3   6  -1 62361.4 855.753   8
  -3  -6   0 11528.5 497.142   7
   3   6   0 11205.9 650.034   2
   3   6   0 11033.2 419.292   8
  -3  -6  -1 25584.8 596.236   5
   3   6   1 24847.8 697.965   8
  -3  -6  -1 24071.2 615.512   7
  -3  -6  -1 25974.4 951.834   4
   3   6   1 25256.3 960.741   2
  -3   6  -1 25210.7 495.748   2
  -3  -6  -2 31163.0 756.525   5
  -3   6  -2 30463.7 537.467   2
   3   6   2 29438.1 746.129   5
  -3  -6  -2 31494.2 1087.41   4
   3   6   2 29902.7 846.227   8
  -3  -6  -2 32924.3 1111.65   9
  -3  -6  -3 6001.88 381.249   5
  -3  -6  -3 5986.86 509.166   9
   3   6   3 5859.93 410.192   3
   3   6   3 5644.04 376.006   5
   3   6   3 6092.47 463.970   8
  -3  -6  -3 5602.10 533.997   4
   3   6   4 1346.63 227.283   3
  -3  -6  -4 1266.70 277.123   9
   3   6   4 1479.14 239.641   5
   3   6   4 1743.60 309.671   8
  -3  -6  -4 1413.06 305.599   4
   3  -6   4 1441.05 165.883   2
   3   6   5 11468.9 542.344   3
  -3  -6  -5 12114.9 749.564   9
   3   6   5 11751.4 638.906   5
   3  -6   5 11723.9 471.785   2
  -3  -6  -5 11924.1 755.062   4
  -3  -6  -6 1689.78 374.161   9
   3   6   6 1982.46 326.115   5
   3  -6   6 1483.96 213.041   2
   3   6   6 1846.55 282.413   6
  -3  -6  -6 2170.16 379.441   4
   3  -6   7 25456.8 906.071   2
   3   6   7 27283.4 1063.86   5
  -3  -6  -7 24336.3 1161.76   4
   3   6   7 25415.7 830.201   6
   3   6   8 7506.77 612.800   5
  -3  -6  -8 7385.09 680.598   4
   3   6   9 39955.4 1437.21   5
  -3  -6  -9 38147.4 1545.06   4
   3   6  10 22370.2 1148.15   5
  -3  -6 -10 21864.1 1199.24   4
   3   6  11 13120.3 948.330   5
  -3  -6 -11 12821.1 963.359   4
   3   6  12 13011.3 973.430   5
  -3  -6 -12 12432.4 964.592   4
   3   6  13 1141.95 404.615   5
   3   6  14 782.443 426.030   5
   3   6  15 2022.84 570.577   5
   3   7 -16 1006.46 492.471   1
  -3   7  15 10976.9 982.458   5
   3   7 -15 11151.0 1068.45   1
  -3   7  15 12013.8 1095.93   8
  -3  -7  15 10194.6 1025.96   7
   3   7 -14 2075.93 572.271   1
  -3   7  14 1810.27 480.305   5
  -3  -7  14 808.438 462.454   7
  -3   7  14 1919.35 578.277   8
  -3   7  13 1030.49 396.893   5
  -3  -7  13 1168.63 363.808   5
  -3   7  13 932.102 422.071   8
  -3  -7  13 693.871 462.897   7
  -3   7  12 138.255 262.916   5
  -3  -7  12 260.924 257.561   5
  -3   7  12-350.817 363.040   8
  -3  -7  12 396.232 413.416   7
  -3   7  11 1971.21 470.532   8
  -3   7  11 2552.43 486.148   5
  -3  -7  11 2768.20 399.718   5
  -3  -7  11 2572.33 544.565   7
  -3   7  10 1529.03 390.470   5
  -3   7  10 1718.55 329.353   3
  -3  -7  10 1577.70 415.450   7
  -3   7  10 1137.15 356.385   8
  -3  -7  10 1534.52 311.898   5
  -3   7   9 15256.3 907.626   5
  -3  -7   9 15310.6 720.106   5
  -3   7   9 13948.7 874.098   8
  -3  -7   9 15027.2 1012.96   7
  -3   7   8 14281.7 849.928   5
  -3  -7   8 14428.3 645.170   5
   3   7  -8 12921.9 467.438   4
  -3   7   8 13310.7 774.784   6
  -3  -7   8 13363.0 920.849   7
  -3  -7   7 24759.9 755.432   5
  -3  -7   7 26029.9 1206.70   7
  -3   7   7 25996.8 1117.81   6
   3   7  -7 24358.2 679.681   4
  -3   7   7 24506.9 1063.02   5
  -3  -7   6 1015.65 289.949   7
  -3  -7   6 750.477 150.790   5
   3   7  -6 762.462 169.130   4
  -3   7   6 929.543 350.282   6
  -3   7   6 663.338 245.819   5
  -3  -7   5 1513.66 144.187   5
  -3   7   5 1559.31 385.378   6
  -3  -7   5 1768.61 353.090   7
   3   7  -5 1400.71 210.641   4
  -3  -7   4 2022.35 344.445   7
  -3   7   4 2801.21 460.350   6
   3   7  -4 2115.52 416.215   2
  -3  -7   3 3434.75 400.991   7
   3   7  -3 2923.34 395.964   2
  -3   7   3 3354.64 441.471   6
  -3  -7   2 43589.1 1193.05   7
   3   7  -2 45477.7 1344.30   2
  -3  -7   1 55550.5 1240.78   7
   3   7  -1 58729.3 1516.16   2
  -3  -7   0 13351.8 556.524   7
   3  -7   0 12848.8 292.865   9
   3   7   0 13696.1 505.560   8
   3   7   0 14239.3 779.930   2
  -3  -7  -1 14643.1 429.575   5
   3   7   1 15491.3 581.007   8
   3   7   1 15709.2 806.838   2
  -3   7  -1 15400.0 453.540   2
  -3  -7  -2 48375.8 914.239   5
  -3   7  -2 48763.8 803.041   2
   3   7   2 48179.6 949.403   5
   3   7   2 49299.9 1117.93   8
  -3  -7  -2 49829.6 1423.15   9
  -3  -7  -3 207765. 2149.47   5
   3   7   3 205025. 2157.70   5
  -3  -7  -3 207124. 2989.40   9
   3   7   4 7144.75 456.290   3
   3   7   4 7550.53 479.554   5
  -3  -7  -4 7206.44 601.453   9
  -3   7  -4 6505.86 207.085   9
   3   7   4 8242.10 557.737   8
  -3  -7  -4 7641.69 646.966   4
  -3  -7  -5 7060.49 606.953   4
   3   7   5 6579.76 420.921   3
   3   7   5 7186.97 498.390   5
  -3  -7  -5 6887.83 603.122   9
   3   7   5 7881.19 611.542   8
   3  -7   5 6438.82 375.649   2
   3   7   6 10379.8 517.068   3
   3   7   6 11336.2 675.768   5
   3   7   6 11993.4 778.734   8
  -3  -7  -6 10513.9 772.570   4
   3   7   6 10358.8 569.042   6
  -3  -7  -6 11036.6 792.739   9
   3  -7   6 10712.3 539.479   2
   3   7   7 14340.0 786.683   5
  -3  -7  -7 12225.2 851.011   4
   3   7   7 12430.0 604.087   6
  -3  -7  -8 2554.39 447.811   4
   3   7   8 3330.58 449.980   5
  -3  -7  -9 3419.97 516.492   4
   3   7   9 4031.71 524.722   5
   3   7  10 184.822 295.753   5
   3   7  11 12958.1 950.161   5
   3   7  12 3235.25 561.084   5
   3   7  13 980.043 388.014   5
   3   7  14 486.446 352.337   5
   3   7  15 5284.70 755.168   5
   3   8 -15 5497.82 837.717   1
  -3  -8  15 5409.79 814.502   7
  -3   8  15 5236.51 727.481   5
  -3   8  15 5134.89 788.176   8
  -3   8  14 591.497 401.305   5
  -3  -8  14 669.809 495.310   7
  -3   8  14 813.871 482.235   8
  -3  -8  13 1571.18 527.510   7
  -3   8  13 1531.90 435.796   5
  -3   8  13 1478.29 498.914   8
  -3   8  12 371.379 406.730   8
  -3   8  12 627.347 379.265   5
  -3  -8  12 537.395 431.048   7
  -3   8  11 17119.3 1062.75   5
  -3   8  11 18186.8 1125.15   8
  -3  -8  11 16762.8 885.346   5
  -3  -8  11 16599.9 1143.64   7
  -3  -8  10 3840.54 420.279   5
  -3   8  10 3460.15 487.409   5
  -3   8  10 3018.28 516.563   8
  -3  -8  10 3678.40 595.567   7
  -3   8   9 56.5173 288.026   5
  -3   8   9-67.3918 336.149   8
  -3  -8   9-43.4605 159.872   5
  -3  -8   9 36.0587 304.941   7
  -3   8   9-110.351 262.984   6
  -3  -8   8 73375.3 1425.67   5
  -3   8   8 72656.7 1838.65   6
  -3  -8   8 68880.2 2088.60   7
  -3   8   8 71880.9 1887.97   5
  -3   8   7 912.918 267.591   5
  -3  -8   7 762.967 157.248   5
  -3  -8   7 741.359 341.236   7
  -3   8   7 880.628 364.297   6
   3   8  -7 675.398 161.679   4
  -3  -8   6 8237.53 343.851   5
  -3   8   6 9800.66 730.250   6
  -3  -8   6 9367.04 743.622   7
  -3   8   6 9759.18 685.218   5
   3   8  -5 28460.5 1213.25   2
  -3  -8   5 25852.4 1138.10   7
  -3   8   5 25362.2 1110.11   6
  -3   8   4 725.510 321.963   6
  -3  -8   4 662.392 250.935   7
   3   8  -4 1228.27 370.419   2
  -3   8   3 372.429 165.285   1
  -3  -8   3 675.663 234.568   7
   3   8  -3 133.811 261.274   2
  -3   8   2 11115.4 461.975   1
  -3  -8   2 10617.3 631.197   7
   3   8  -2 10949.8 709.039   2
  -3   8   1 35923.6 709.640   1
   3  -8  -1 35793.1 726.178   9
   3   8  -1 36235.0 1267.76   2
  -3   8   0 2965.13 173.532   1
   3   8   0 2829.11 422.015   2
  -3   8   0 2514.28 224.092   2
   3   8   0 2187.57 224.610   8
   3   8   1 49488.0 1097.36   8
   3   8   1 52452.1 1534.12   2
  -3   8  -1 50760.6 939.777   2
  -3  -8  -1 50041.2 777.306   5
  -3  -8  -2 8969.40 399.135   5
   3   8   2 9033.90 416.238   5
  -3   8  -2 9665.29 415.600   2
  -3  -8  -2 9760.77 686.077   9
   3   8   2 9959.33 544.079   8
  -3  -8  -3 446.023 136.967   5
  -3  -8  -3 427.445 254.852   9
   3   8   3 429.468 153.016   5
   3   8   3 407.833 212.074   8
   3   8   4 3594.81 334.272   5
  -3  -8  -4 3951.76 499.513   9
   3   8   4 3763.16 423.422   8
  -3   8  -4 3288.51 149.545   9
   3  -8   5 28.4517 99.2318   2
  -3  -8  -5 41.6791 248.353   9
   3   8   5 32.5224 183.848   5
   3   8   5 453.044 300.424   8
  -3  -8  -6 411.275 313.157   9
   3   8   6 291.567 167.806   3
   3  -8   6 71.9295 111.612   2
   3   8   6 259.758 225.636   5
   3   8   6 532.526 331.995   8
   3   8   7 53324.1 1664.46   8
   3   8   7 52918.6 1498.19   5
  -3  -8  -7 52297.1 1781.79   9
   3   8   8 25313.0 1118.85   5
   3   8   9 15117.3 931.542   5
   3   8  10 49205.8 1696.27   5
   3   8  11 10446.1 859.131   5
   3   8  12 1380.54 479.391   5
   3   8  13 2586.78 568.714   5
   3   8  14 413.178 419.151   5
   3   8  15 692.613 479.241   5
   3   9 -15 1068.27 562.157   1
  -3   9  15 895.960 557.414   8
  -3   9  14 349.341 423.270   5
  -3   9  14 366.253 438.767   8
  -3  -9  14-148.056 381.334   7
  -3   9  13 2174.36 568.125   8
  -3   9  13 2639.51 561.233   5
  -3  -9  13 1647.40 526.643   7
  -3   9  12 11028.1 912.423   5
  -3   9  12 11469.7 974.393   8
  -3  -9  12 10026.9 970.574   7
  -3   9  11 3179.13 564.929   8
  -3   9  11 3197.57 557.778   5
  -3  -9  11 3370.65 637.820   7
  -3  -9  10-23.1933 300.143   7
  -3   9  10 310.570 287.174   5
  -3   9  10-378.561 397.942   8
  -3   9   9 6598.36 659.279   5
  -3  -9   9 5783.64 694.824   7
  -3   9   8 98.0240 277.685   5
  -3  -9   8-77.5814 302.286   7
  -3   9   8 138.721 324.789   6
  -3  -9   7 19659.4 1130.37   7
  -3   9   7 19853.7 1072.80   6
  -3   9   7 19713.8 1004.82   5
  -3  -9   6 9034.62 745.526   7
  -3   9   6 9207.86 736.995   6
  -3   9   6 9006.63 659.977   5
   3   9  -5 39609.8 1497.36   2
  -3  -9   5 40078.0 1464.78   7
  -3   9   5 40258.9 1432.46   6
   3   9  -4 21451.9 1079.67   2
  -3  -9   4 19717.6 984.124   7
  -3   9   4 21953.6 1054.80   6
  -3   9   3 187.089 155.861   1
  -3  -9   3 147.965 195.204   7
   3   9  -3 175.286 237.688   2
   3   9  -2 4993.74 516.016   2
  -3   9   2 6514.39 387.097   1
   3   9  -1 2392.74 425.413   2
  -3   9   1 1867.94 195.527   1
   3  -9  -1 1910.14 196.590   9
  -3   9   0 29516.0 810.174   2
   3   9   0 30948.9 1242.10   2
   3   9   1 81952.6 2007.69   2
  -3   9  -1 78380.7 1274.12   2
   3   9   1 80382.1 1468.72   8
   3   9   2 1749.39 198.007   5
  -3  -9  -2 1965.42 375.084   9
   3   9   2 1741.21 265.581   8
   3   9   2 1745.99 363.634   2
  -3   9  -2 1890.10 221.479   2
  -3   9  -3 13226.4 553.586   2
   3   9   3 12767.8 561.998   5
  -3  -9  -3 12562.8 832.195   9
   3   9   3 12503.5 679.917   8
  -3  -9  -3 12289.0 543.423   5
   3   9   4 17310.0 714.914   5
  -3  -9  -4 17558.3 987.559   9
   3   9   4 18613.1 862.279   8
  -3   9  -4 15472.2 337.782   1
   3   9   5 33759.2 1069.37   5
  -3  -9  -5 31670.9 1350.63   9
   3   9   5 33268.3 1206.46   8
  -3   9  -5 31870.6 618.104   1
   3   9   6 37074.1 1206.32   5
  -3  -9  -6 34943.6 1484.02   9
   3   9   6 37692.4 1361.89   8
  -3   9  -6 37338.1 790.233   1
  -3  -9  -7-132.280 278.999   9
   3   9   7 426.552 357.011   8
   3   9   7 205.537 241.058   5
  -3  -9  -8 136.204 348.597   9
   3   9   8 468.628 266.839   5
   3   9   8 623.395 391.656   8
  -3  -9  -9 411.303 397.959   9
   3   9   9 562.252 342.594   5
   3   9  10 474.544 316.446   5
   3   9  11 1507.81 424.007   5
   3   9  12 1292.68 430.934   5
   3   9  13 3681.36 610.117   5
   3   9  14 2667.48 557.694   5
   3   9  15 3908.04 646.936   5
  -3  10  14 1409.45 482.072   5
  -3  10  14 1612.37 506.231   8
  -3  10  13 4110.81 635.254   5
  -3  10  13 4094.95 701.348   8
  -3 -10  13 3854.97 684.606   7
  -3  10  12 1361.27 427.850   5
  -3  10  12 1391.67 433.439   8
  -3 -10  12 1329.89 445.172   7
  -3  10  11 182.331 316.667   5
  -3  10  11-157.928 392.239   8
  -3 -10  11-61.3110 347.254   7
  -3  10  10 969.435 350.312   8
  -3  10  10 1972.01 459.640   5
  -3 -10  10 1885.61 476.529   7
  -3  10   9 29469.1 1332.88   5
  -3 -10   9 30130.7 1526.51   7
  -3  10   8 3644.27 501.641   5
  -3 -10   8 3444.17 541.337   7
  -3  10   8 4228.69 555.164   6
  -3  10   7 10761.0 775.975   5
  -3 -10   7 10802.2 860.985   7
  -3  10   7 11099.1 826.373   6
   3  10  -6 21622.3 1210.41   2
  -3  10   6 21240.2 1110.54   6
  -3 -10   6 20749.4 1134.21   7
  -3  10   6 22122.3 1057.87   5
  -3  10   5 243.469 295.780   6
  -3 -10   5 272.097 226.272   7
   3  10  -4 457.994 323.753   2
   3  10  -3 21804.8 1096.29   2
   3 -10  -2 547.171 161.496   9
  -3  10   2 555.083 164.926   1
   3 -10  -1 12862.5 493.003   9
  -3  10   1 13123.7 511.041   1
   3  10  -1 12373.0 845.277   2
   3  10   0-36.4962 273.080   2
  -3  10   0 57.0018 97.1440   1
  -3  10   0 4.15347 129.470   2
   3  10   1 9554.12 552.418   8
  -3  10  -1 9419.90 321.286   1
   3  10   1 9513.72 753.132   2
  -3  10  -1 9086.48 488.417   2
   3  10   2-234.249 335.935   2
   3  10   2-281.745 254.259   8
  -3  10  -2-27.0190 136.953   2
   3  10   2-8.37295 102.485   5
  -3  10  -3 401.121 209.781   2
  -3 -10  -3 336.861 263.065   9
   3  10   3 178.942 143.929   5
   3  10   3-130.636 244.942   8
  -3 -10  -4 640.660 327.947   9
   3  10   4 649.498 191.789   5
   3  10   4 470.924 246.105   8
   3  10   5 16928.6 787.969   5
  -3 -10  -5 15120.2 999.539   9
   3  10   5 18073.1 938.032   8
   3  10   6 1918.03 425.921   8
   3  10   6 1891.97 340.814   5
  -3 -10  -6 1762.06 438.148   9
   3  10   7 6007.98 562.565   5
   3  10   7 6444.06 669.003   8
  -3 -10  -7 5336.44 672.274   9
   3  10   8 3602.05 574.831   8
  -3 -10  -8 2621.59 528.652   9
   3  10   8 3152.87 454.597   5
   3  10   9 39618.9 1493.63   5
   3  10   9 35988.4 1582.25   8
  -3 -10  -9 34232.5 1665.41   9
  -3 -10 -10 3624.20 615.639   9
   3  10  10 4340.35 583.836   5
   3  10  11 81.4684 299.186   5
   3  10  12 1323.86 418.322   5
   3  10  13 2858.78 576.703   5
   3  10  14 723.618 449.001   5
  -3  11  13 635.165 483.995   8
  -3  11  13 477.367 358.390   5
  -3 -11  13 391.677 428.057   7
  -3  11  12 697.850 377.960   5
  -3  11  12 112.857 327.555   8
  -3 -11  12 652.483 383.419   7
  -3  11  11 360.025 323.059   5
  -3 -11  11 414.783 351.950   7
  -3  11  11-88.7848 416.138   8
  -3  11  10 3742.60 557.540   5
  -3 -11  10 3438.30 608.056   7
  -3  11  10 2804.60 493.629   8
  -3  11   9 3415.12 540.083   5
  -3 -11   9 3999.30 649.834   7
  -3  11   8 2470.33 442.301   5
  -3 -11   8 2565.00 514.199   7
  -3  11   7 10690.0 788.893   5
  -3  11   7 10927.3 843.589   6
   3  11  -6 10886.7 914.243   2
  -3  11   6 9821.83 792.673   6
  -3  11   6 10070.1 751.975   5
   3  11  -5 31284.6 1404.39   2
  -3  11   5 28222.3 1287.00   6
   3  11  -4 2596.99 506.662   2
   3  11  -3-397.885 377.889   2
   3 -11  -3-26.3232 155.315   9
   3 -11  -2 27222.4 858.054   9
   3  11  -2 25743.0 1225.10   2
  -3  11   1 5832.25 447.560   2
   3  11  -1 7191.61 703.084   2
  -3  11   0 6.96280 142.521   2
   3  11   0 736.688 368.745   2
   3  11   1-111.326 272.416   2
  -3  11  -1 295.682 183.886   2
   3  11   2-125.680 354.813   2
  -3  11  -2-7.61644 184.058   2
   3  11   2 105.679 98.2392   5
   3  11   2-506.591 276.234   8
  -3  11  -3 22700.3 833.214   2
   3  11   3 20705.0 723.509   5
  -3 -11  -3 19882.4 1110.66   9
   3  11   3 20579.0 929.500   8
   3  11   3 20038.8 1152.21   2
   3  11   4 33729.0 1015.22   5
  -3 -11  -4 30143.8 1390.20   9
   3  11   4 32389.9 1199.68   8
   3  11   5 24490.1 953.578   5
  -3 -11  -5 21177.1 1205.51   9
   3  11   5 23701.8 1083.11   8
   3  11   6 21545.8 955.189   5
  -3 -11  -6 20154.9 1205.95   9
   3  11   6 20140.9 1075.97   8
   3  11   7 502.956 265.879   5
   3  11   7 583.603 371.624   8
  -3 -11  -7-55.6299 278.396   9
   3  11   8 4068.64 517.631   5
  -3 -11  -8 3951.44 644.934   9
   3  11   8 4659.76 644.339   8
  -3 -11  -9 920.775 452.130   9
   3  11   9 912.068 361.976   5
   3  11   9 1072.63 437.628   8
   3  11  10 3506.27 559.031   5
  -3 -11 -10 3117.18 603.918   9
  -3 -11 -11 100.062 381.330   9
   3  11  11 56.5430 299.885   5
  -3 -11 -12-79.2283 334.936   9
   3  11  12 313.485 315.385   5
   3  11  13 6172.28 776.774   5
  -3 -11 -13 5490.36 833.734   9
   3  11  14 1691.60 506.035   5
  -3  12  12 757.557 396.825   5
  -3  12  12-118.825 431.119   8
  -3  12  11 8441.49 838.972   5
  -3  12  11 7012.94 801.683   8
  -3  12  10 3912.24 602.904   5
  -3  12  10 3424.52 592.194   8
  -3  12   9-216.633 354.050   5
  -3  12   8-112.080 291.637   5
  -3  12   7 804.012 332.146   5
  -3  12   7 843.711 388.373   6
   3  12  -6 7910.95 840.179   2
  -3  12   6 7245.29 718.771   6
  -3  12   6 7134.91 673.581   5
   3  12  -5 15174.4 1050.41   2
  -3  12   5 14978.6 910.974   5
   3  12  -4 6177.26 705.170   2
   3 -12  -4 5433.25 494.871   9
   3  12  -3 1380.02 415.103   2
   3 -12  -3 1820.45 297.434   9
   3 -12  -2 837.129 214.407   9
   3  12  -2-57.9028 394.897   2
  -3  12   1 15375.8 754.267   2
   3  12  -1 15644.3 1038.79   2
  -3  12   0 130.154 178.491   2
   3  12   0 215.492 338.905   2
   3  12   1 8725.38 797.841   2
  -3  12  -1 9334.45 572.176   2
   3  12   2 761.692 298.723   2
   3  12   2 517.131 208.972   8
  -3  12  -2 986.807 221.172   2
   3  12   3-64.7477 297.134   2
   3  12   3-416.404 317.774   8
  -3  12  -3 526.665 252.988   2
  -3 -12  -4 2825.91 509.546   9
   3  12   4 2813.31 417.710   8
   3  12   5 1576.39 394.378   8
  -3 -12  -5 1996.57 470.157   9
   3  12   6 6799.72 583.574   5
   3  12   6 6512.22 668.821   8
  -3 -12  -6 6513.31 761.223   9
   3  12   7 31703.1 1249.26   5
  -3 -12  -7 29258.4 1524.51   9
   3  12   7 31406.1 1398.95   8
  -3 -12  -8 250.055 322.653   9
   3  12   8 300.569 295.116   5
   3  12   8 496.398 408.425   8
   3  12   9 1723.28 412.886   5
  -3 -12  -9 1174.98 412.636   9
   3  12   9 1205.79 455.166   8
  -3 -12 -10 14.1659 357.076   9
   3  12  10 321.572 322.290   5
   3  12  10 544.723 421.440   8
  -3 -12 -11 2155.70 571.901   9
   3  12  11 1469.53 444.778   5
   3  12  12 2661.16 539.106   5
  -3 -12 -12 2882.81 663.593   9
   3  12  13 2462.22 542.408   5
   3  12  14 631.092 390.419   5
  -3  13  12 2634.01 574.208   5
  -3  13  11 146.515 346.329   5
  -3  13  11-252.936 448.597   8
  -3  13  10 150.876 323.873   5
  -3  13  10-174.428 371.856   8
  -3  13   9 3383.88 547.523   5
  -3  13   8 72.7551 276.350   5
  -3  13   7 5810.01 634.698   5
   3  13  -6 1713.25 558.558   2
  -3  13   6 460.286 262.717   5
  -3  13   6 1150.86 407.162   6
  -3  13   5 894.031 327.348   5
   3 -13  -5 974.430 293.675   9
   3  13  -5 1319.28 476.151   2
   3  13  -4 7286.97 784.457   2
   3 -13  -4 7675.12 599.618   9
   3  13  -3 19809.6 1193.77   2
   3 -13  -3 20862.1 884.439   9
   3  13  -2 345.087 434.098   2
  -3  13   2 1102.83 268.990   2
  -3  13   1 1687.80 293.498   2
   3  13  -1 2014.20 454.460   2
  -3  13   0 15916.0 792.571   2
   3  13   0 16686.2 1090.92   2
  -3  13  -1 4837.17 443.224   2
   3  13   1 5384.80 669.048   2
  -3  13  -2 1242.35 260.941   2
   3  13   2 1001.34 399.488   2
   3  13   2 845.062 229.205   8
   3  13   3 14248.6 838.647   8
   3  13   3 12774.3 1005.02   2
  -3 -13  -4 196.337 299.221   9
   3  13   4-204.178 318.801   8
   3  13   4-186.767 405.218   2
  -3 -13  -5 413.533 353.305   9
   3  13   5-457.859 347.488   8
   3  13   6 6453.68 671.049   8
  -3 -13  -6 5665.44 725.874   9
  -3 -13  -7 2568.09 538.273   9
   3  13   7 2839.91 530.243   8
  -3 -13  -8 1372.21 493.877   9
   3  13   8 1181.04 444.799   8
  -3 -13  -9-217.834 401.350   9
   3  13   9 894.838 448.410   8
  -3 -13 -10 1527.88 502.796   9
   3  13  10 2842.33 627.704   8
  -3 -13 -11 3492.59 677.607   9
  -3  14  11 865.001 408.435   5
  -3  14  10 556.998 387.449   5
  -3  14  10-403.418 389.712   8
  -3  14   9 883.646 398.915   5
  -3  14   8 4683.72 624.740   5
  -3  14   7 1487.33 378.993   5
   3 -14  -7 1202.66 295.982   9
  -3  14   6 146.014 295.010   5
  -3  14   6 560.247 342.698   6
  -3  14   5 442.352 270.717   5
   3  14  -5 1387.21 490.256   2
   3  14  -4 7272.00 810.030   2
  -3  14   4 7586.38 679.424   5
   3  14  -3 41556.7 1763.71   2
  -3  14   2-211.084 244.120   2
   3  14  -2-483.726 415.513   2
   3  14  -1 1988.14 473.603   2
  -3  14   1 2158.32 355.509   2
  -3  14   0 639.568 261.944   2
   3  14   0 706.839 390.474   2
   3  14   1 287.375 282.693   2
   3  14   2 2928.49 551.592   2
   3  14   2 2229.33 360.669   8
   3  14   3 3635.57 581.366   2
   3  14   3 3769.88 474.291   8
   3  14   4 20118.3 1074.93   8
   3  14   4 21611.2 1350.02   2
   3  14   5 10146.6 805.629   8
  -3 -14  -5 9578.69 935.290   9
  -3 -14  -6 1654.43 477.952   9
   3  14   6 1537.77 456.435   8
  -3 -14  -7 2664.85 593.345   9
   3  14   7 3306.78 581.985   8
   3  14   8 1327.33 499.096   8
  -3 -14  -8 264.004 331.001   9
  -3 -14  -9 930.890 416.352   9
   3  14   9 1049.69 503.201   8
  -3 -14 -10 2514.75 592.738   9
   3  14  10 3887.95 722.925   8
  -3  15  10 1633.54 478.300   5
  -3  15   9 848.612 402.593   5
  -3  15   8-201.340 326.364   5
  -3  15   7 4037.79 567.230   5
   3  15  -6 1453.59 587.717   2
  -3  15   6 254.895 293.582   5
   3  15  -5 5224.96 755.916   2
  -3  15   5 5233.82 604.605   5
  -3  15   4 323.936 256.609   5
   3  15  -4 1132.52 440.099   2
  -3  15   3-379.857 300.663   2
   3  15  -3-367.280 378.782   2
   3  15  -2 7917.54 823.666   2
   3  15  -1 2241.43 431.177   2
   3  15   0 1565.73 511.556   2
   3  15   1 25819.1 1486.96   2
   3  15   2-112.841 347.495   2
   3  15   2-554.387 339.390   8
   3  15   3-104.785 405.248   2
   3  15   3-498.368 340.972   8
   3  15   4 2910.41 581.905   2
   3  15   4 2667.40 455.311   8
   3  15   5 1464.72 420.369   2
   3  15   5 2592.60 494.386   8
  -3 -15  -6 335.741 426.820   9
   3  15   6 484.961 400.393   8
  -3 -15  -7 607.535 382.811   9
   3  15   7 856.288 416.043   8
   3  15   8 2766.32 607.244   8
  -3 -15  -8 2438.55 599.530   9
  -3 -15  -9 686.689 470.844   9
   3  15   9 1002.24 504.093   8
   3  15  10 951.379 477.924   8
  -3  16   9 686.584 375.758   5
  -3  16   8 112.419 277.016   5
  -3  16   7 66.5061 270.172   5
   3  16  -6 6113.89 861.781   2
  -3  16   6 3827.65 542.647   5
   3  16  -5 2381.64 669.155   2
  -3  16   5 837.624 320.193   5
  -3  16   4-177.032 318.210   5
   3  16  -4 588.067 460.974   2
   3  16  -3 1139.35 435.646   2
  -3  16   3 986.526 305.244   5
   3  16  -2 494.444 332.095   2
   3  16  -1 2457.17 479.709   2
   3  16   0 5099.94 763.629   2
   3  16   1 556.968 374.474   2
   3  16   2 7412.76 876.808   2
   3  16   3 1119.98 500.071   2
   3  16   3 112.921 323.425   8
   3  16   4-112.540 414.185   2
   3  16   4-153.700 315.523   8
   3  16   5-866.985 532.025   2
   3  16   5 99.0507 308.500   8
   3  16   6 1970.96 494.005   2
  -3 -16  -6 2921.17 631.318   9
   3  16   6 2868.18 548.279   8
  -3 -16  -7 4505.67 767.206   9
   3  16   7 4888.31 689.314   8
  -3 -16  -8 214.624 357.421   9
   3  16   8 337.025 399.896   8
   3  17  -5 1405.50 557.639   2
   3  17  -4 3874.44 688.001   2
   3  17  -3 1019.32 480.278   2
   3  17  -2 2671.97 539.420   2
   3  17  -1 904.795 429.369   2
   3  17   0-290.883 370.069   2
   3  17   1 1535.24 545.411   2
   3  17   2 3376.46 690.344   2
   3  17   3 7070.85 921.264   2
   3  17   4 349.897 417.192   2
   3  17   5 1036.94 379.096   8
   3  17   6 7400.72 821.881   8
   3  17   7 1154.11 490.876   8
  -4   0  17-317.802 342.835   5
  -4   0  16-258.173 371.346   5
   4   0 -16 216.813 463.616   1
   4   0 -15 516.541 409.405   1
  -4   0  15-96.0312 338.384   5
  -4   0  14 481.764 369.556   5
   4   0 -14-156.474 463.833   1
  -4   0  13 544.565 343.927   5
   4   0 -13 367.759 408.580   1
  -4   0  12 9099.57 757.458   5
   4   0 -12 10204.3 936.523   1
   4   0 -11 532.081 433.286   1
  -4   0  11 590.640 299.120   5
  -4   0  10 29426.8 1192.61   5
  -4   0  10 30701.3 1151.92   3
   4   0 -10 30221.8 1372.24   1
  -4   0   9-151.950 218.125   5
  -4   0   9-50.3802 229.201   3
  -4   0   8 2478.86 345.659   5
  -4   0   8 2982.22 362.106   8
  -4   0   8 2656.62 382.511   3
  -4   0   7-186.689 218.689   5
  -4   0   7-40.2949 152.644   8
  -4   0   7-2.73537 231.311   3
  -4   0   6 233288. 3038.49   3
  -4   0   6 222578. 2147.31   8
  -4   0   5-37.6853 274.263   3
  -4   0   4 346529. 3724.72   3
  -4   0   3 150.261 125.964   2
  -4   0   2 29760.1 751.043   2
  -4   0   1 13.7436 82.9092   2
   4   0   0 16577.5 522.067   2
   4   0   0 16757.5 590.253   9
  -4   0   0 15936.2 478.363   2
   4   0   1-21.0542 98.1036   9
   4   0   1-63.9024 116.946   2
   4   0   2 37800.8 757.951   2
  -4   0  -2 37316.8 1302.52   6
  -4   0  -3 1.52853 118.783   9
  -4   0  -3-41.6220 322.812   6
  -4   0  -4 122599. 1760.45   9
  -4   0  -4 125231. 2363.69   6
  -4   0  -5-63.2706 148.748   9
  -4   0  -5 158.962 272.282   6
  -4   0  -6 1404.03 204.314   7
  -4   0  -6 2134.79 407.280   6
  -4   0  -7-2.50144 112.826   7
  -4   0  -7 367.098 295.243   6
  -4   0  -8 23802.7 1083.46   6
  -4   0  -9 202.226 293.576   6
   4   0  10 13286.4 906.243   5
  -4   0 -10 15319.3 1103.22   4
  -4   0 -10 14987.8 883.922   6
   4   0  11-512.955 395.185   5
  -4   0 -11 539.146 400.212   4
  -4   0 -11 153.529 298.703   6
   4   0  12 99889.5 2646.94   5
  -4   0 -12 99106.1 2719.70   4
   4   0  13 20.8299 293.021   5
  -4   0 -13 198.447 344.219   4
   4   0  14 10514.9 956.601   5
  -4   0 -14 10783.1 939.338   4
   4   0  15 71.2198 382.252   5
  -4   0 -15 351.469 334.560   4
   4   0  16 2294.06 593.018   5
  -4   1  17 2625.53 585.714   5
  -4  -1  17 2377.34 536.424   5
   4  -1 -16 2342.67 597.103   1
   4   1 -16 2529.80 627.284   1
  -4   1  16 2418.84 562.928   5
  -4  -1  16 2541.29 528.964   5
  -4  -1  15 1604.75 469.412   5
   4  -1 -15 1807.90 566.420   1
  -4   1  15 1572.05 478.206   5
   4   1 -15 1740.09 600.325   1
  -4   1  14 6923.43 753.313   5
  -4  -1  14 6456.09 703.189   5
   4  -1 -14 6922.56 850.327   1
   4   1 -14 6473.46 828.608   1
  -4   1  13 8513.49 782.862   5
  -4  -1  13 8184.64 752.185   5
   4   1 -13 7994.34 886.304   1
   4  -1 -13 7174.93 825.970   1
  -4   1  12 18478.3 1061.40   5
  -4  -1  12 19094.7 1040.90   5
   4   1 -12 19354.8 1240.33   1
   4  -1 -12 19692.7 1261.42   1
  -4   1  11 7142.48 659.047   5
  -4  -1  11 7086.50 635.865   5
  -4   1  11 7496.26 602.192   3
   4   1 -11 6962.77 755.799   1
   4  -1 -11 7476.50 781.857   1
   4  -1 -10 2060.17 482.078   1
  -4   1  10 2004.53 393.031   5
  -4  -1  10 2359.47 397.657   5
  -4   1  10 1947.48 330.224   3
  -4   1  10 2463.75 404.400   8
   4  -1  -9 403.156 349.192   1
  -4   1   9 281.593 225.675   5
  -4  -1   9 430.117 247.428   5
  -4   1   9 592.240 265.349   3
  -4   1   9 397.143 248.852   8
  -4  -1   9 192.893 235.872   3
  -4   1   8 22173.2 960.807   5
  -4  -1   8 22313.3 922.898   5
  -4   1   8 24693.5 1013.37   3
  -4  -1   8 22208.7 980.436   3
  -4   1   8 22268.5 845.089   8
  -4   1   7 681.635 251.005   5
  -4  -1   7 702.374 220.118   5
  -4   1   7 1228.46 324.312   3
  -4   1   7 941.480 213.238   8
  -4  -1   7 660.806 256.531   3
  -4  -1   7 973.645 208.373   8
  -4  -1   7 863.575 87.3485   4
  -4   1   6 72454.6 1744.98   3
  -4  -1   6 71818.9 1684.63   3
  -4  -1   6 69160.9 1124.09   8
  -4  -1   6 72707.1 1490.36   5
  -4   1   5 1048.46 316.090   3
  -4  -1   5 1746.49 365.439   3
  -4  -1   5 1508.70 172.415   8
  -4   1   4 33620.5 1230.98   3
  -4  -1   4 33596.0 1184.83   3
  -4   1   3 13711.2 549.076   2
  -4   1   2 80829.5 1168.45   2
  -4  -1   2 81633.3 1317.41   2
   4   1  -1 34400.2 874.454   2
  -4  -1   1 35038.4 824.364   2
  -4   1   1 35064.3 687.383   2
  -4   1   0 136.605 61.8396   2
  -4  -1   0 323.254 278.213   3
   4   1   0 355.434 141.350   9
   4   1   0 195.905 123.712   2
   4  -1   1 1197.96 132.788   2
   4   1   1 1127.02 173.602   2
  -4  -1  -1 1323.83 314.887   3
   4  -1   1 1158.97 155.021   9
   4   1   1 1046.84 179.170   9
   4   1   2 16719.3 569.925   2
  -4   1  -2 15970.6 898.230   6
   4  -1   2 16294.1 415.880   2
  -4  -1  -2 15720.7 827.975   6
  -4   1  -3 30988.9 785.991   9
  -4  -1  -3 30706.9 899.618   9
  -4   1  -3 30139.9 1205.41   6
  -4  -1  -3 32261.3 1172.82   6
  -4  -1  -4 15412.3 808.726   6
  -4   1  -4 15436.5 590.904   9
  -4   1  -4 15885.8 914.526   6
  -4  -1  -4 15284.7 669.987   9
  -4   1  -5 73189.7 1862.51   6
  -4  -1  -5 74938.1 1827.75   6
  -4  -1  -5 72868.0 1521.72   9
  -4  -1  -6 78340.4 1237.79   7
  -4  -1  -6 81181.3 1905.74   6
  -4  -1  -7 34644.4 873.540   7
  -4  -1  -7 35744.4 1278.08   6
  -4   1  -7 32514.1 1258.17   6
   4   1   8 34703.2 1329.51   5
  -4  -1  -8 34783.3 1585.50   4
  -4   1  -8 32678.1 1272.79   6
   4   1   9 2665.30 429.439   5
  -4  -1  -9 3608.59 626.492   4
  -4   1  -9 3039.85 458.591   6
  -4  -1  -9 3794.51 478.511   6
   4   1  10 2865.87 465.423   5
  -4  -1 -10 3484.67 595.173   4
  -4   1 -10 3086.05 469.320   6
  -4  -1 -10 3451.20 459.924   6
   4   1  11 3973.31 585.442   5
  -4  -1 -11 3538.70 580.906   4
  -4   1 -11 3313.65 474.384   6
  -4  -1 -11 3645.81 462.213   6
  -4  -1 -12 1421.16 444.934   4
   4   1  12 1855.45 449.339   5
  -4   1 -12 2359.56 578.964   4
  -4   1 -12 1612.85 385.510   6
   4   1  13 326.123 354.807   5
  -4   1 -13 642.472 419.531   4
  -4  -1 -13 895.040 422.491   4
   4   1  14 3033.59 567.997   5
   4  -1  14 3058.70 565.246   5
  -4   1 -14 2947.55 559.637   4
  -4  -1 -14 3539.19 596.422   4
   4   1  15-98.5532 429.680   5
  -4   1 -15 694.658 422.143   4
  -4  -1 -15 487.898 349.465   4
   4   1  16 1730.72 500.954   5
  -4  -1 -16 2587.54 536.013   4
  -4  -2  17 239.606 395.560   5
   4   2 -16-37.2852 375.500   1
   4  -2 -16 408.228 477.071   1
  -4   2  16-49.5199 304.863   5
  -4  -2  16 62.2674 337.458   7
  -4  -2  16 19.8122 316.843   5
   4  -2 -15-102.279 505.223   1
  -4   2  15 239.490 302.765   5
  -4  -2  15 82.9392 275.214   5
   4   2 -15 540.811 499.943   1
  -4   2  14 368.147 314.311   5
  -4  -2  14 160.456 304.585   5
   4   2 -14 276.605 454.270   1
   4  -2 -14-190.681 433.972   1
   4   2 -13 961.992 485.291   1
  -4   2  13 274.630 335.166   5
   4  -2 -13 8.31665 360.521   1
  -4  -2  13 381.520 296.401   5
  -4   2  12 7231.89 713.500   5
  -4  -2  12 7563.28 679.847   5
  -4   2  12 7736.12 597.303   3
   4   2 -12 8908.46 876.312   1
   4  -2 -12 8312.35 857.615   1
  -4   2  11 498.964 309.956   8
  -4   2  11 440.066 305.134   5
  -4  -2  11 565.210 281.880   5
  -4   2  11 171.815 218.366   3
   4  -2 -11 865.933 439.704   1
  -4  -2  10 4489.83 472.073   5
  -4   2  10 4848.80 467.351   3
  -4   2  10 4451.86 509.494   5
  -4   2  10 4951.89 525.093   8
   4  -2 -10 4580.90 611.413   1
  -4   2   9 1420.49 329.249   3
  -4   2   9 754.323 252.206   5
  -4  -2   9 817.096 257.772   5
   4  -2  -9 818.500 375.225   1
  -4   2   9 960.700 270.664   8
  -4   2   8 57738.4 1550.38   5
  -4  -2   8 58972.5 1433.99   5
  -4   2   8 62708.3 1616.56   3
  -4  -2   8 59647.8 1607.50   3
   4  -2  -8 55904.2 1712.86   1
  -4   2   8 59040.7 1437.73   8
  -4  -2   7 34153.6 1031.80   5
  -4   2   7 33234.4 1214.57   3
  -4  -2   7 34107.6 1197.88   3
   4  -2  -7 31299.3 1221.14   1
  -4   2   7 33433.5 1009.00   8
  -4   2   7 32306.1 1140.10   5
  -4  -2   6 465.683 175.856   5
  -4   2   6 420.540 268.801   3
  -4  -2   6 457.237 85.0037   4
  -4  -2   6 594.734 249.460   3
  -4   2   5 42804.1 1393.88   3
  -4  -2   5 42403.7 1291.31   3
  -4  -2   5 40084.0 784.903   4
  -4  -2   4 129460. 2264.11   3
  -4  -2   4 125046. 946.232   8
  -4  -2   4 128570. 1632.88   4
  -4  -2   3 34718.7 977.633   4
  -4   2   3 37361.2 1318.62   6
   4   2  -2 146565. 1988.01   2
  -4   2   2 143989. 1498.49   2
  -4   2   1 33186.3 617.497   2
   4   2  -1 33831.6 915.587   2
  -4  -2   1 32988.0 856.070   2
  -4  -2   0 35176.3 1178.70   3
   4   2   0 34182.4 898.733   2
  -4   2   0 34296.3 517.746   2
   4   2   1 2164.43 255.775   2
  -4  -2  -1 1979.07 338.056   3
   4  -2   1 2150.26 185.365   9
  -4  -2  -2 73019.1 1706.48   3
   4   2   2 73766.6 1318.92   2
  -4   2  -2 71628.3 1859.11   6
  -4  -2  -2 71676.4 1422.12   9
   4  -2   2 70823.1 629.530   2
  -4  -2  -3 3792.08 434.356   3
  -4   2  -3 4260.15 279.027   9
  -4  -2  -3 4261.72 383.013   9
  -4   2  -3 4127.86 507.292   6
  -4  -2  -4 22251.6 947.568   3
  -4  -2  -4 22651.2 852.758   9
  -4   2  -4 21522.5 643.203   9
  -4   2  -4 22117.9 1028.85   6
  -4  -2  -4 22140.0 1166.99   4
  -4  -2  -5 3265.19 400.051   3
  -4  -2  -5 3365.26 217.667   7
  -4  -2  -5 2767.67 510.993   4
  -4   2  -5 3853.64 482.991   6
  -4  -2  -5 3361.04 384.789   9
   4  -2   6 20.8890 135.802   1
  -4  -2  -6 38.6223 201.268   3
  -4  -2  -6 158.824 96.8251   7
  -4  -2  -6 368.398 377.957   4
  -4   2  -6 146.615 306.810   6
  -4  -2  -7 396.903 271.955   3
   4   2   7-401.038 285.944   5
  -4  -2  -7 389.254 384.685   4
  -4   2  -7-134.490 269.048   6
  -4  -2  -7-539.337 344.192   6
  -4  -2  -8 1160.66 319.641   3
  -4  -2  -8 1204.21 456.412   4
   4   2   8 459.115 258.501   5
  -4   2  -8 939.821 351.536   6
  -4  -2  -8 683.996 241.857   6
  -4  -2  -9 35434.5 1112.35   3
   4   2   9 34443.7 1383.75   5
  -4  -2  -9 33137.2 1529.63   4
  -4   2  -9 34455.8 1321.52   6
  -4  -2 -10 21253.6 808.358   3
   4   2  10 18610.2 1078.79   5
  -4  -2 -10 19400.1 1187.61   4
  -4   2 -10 19681.0 1021.19   6
   4   2  11 13951.4 973.458   5
  -4  -2 -11 13630.7 1015.40   4
  -4   2 -11 13942.1 883.615   6
   4   2  12-10.3383 381.309   5
  -4   2 -12 149.198 318.531   6
  -4  -2 -12 483.905 373.485   4
   4   2  13 1286.32 436.453   5
  -4   2 -13 1994.53 545.755   4
  -4  -2 -13 1338.87 439.911   4
   4   2  14 30801.8 1609.61   5
  -4   2 -14 30432.2 1545.66   4
  -4  -2 -14 29571.9 1531.66   4
   4   2  15 1253.94 441.598   5
  -4   2 -15 1346.42 448.466   4
  -4  -2 -15 1299.39 423.625   4
   4   2  16 706.809 469.098   5
  -4  -2 -16 1082.21 403.960   4
  -4  -3  18 501.773 427.098   5
  -4  -3  17-117.598 302.363   5
  -4  -3  16 6010.61 731.358   5
  -4   3  16 5969.79 784.668   5
  -4  -3  16 6528.68 851.008   7
   4   3 -16 6110.27 858.178   1
  -4   3  15 3322.25 596.877   5
   4   3 -15 4626.81 795.920   1
  -4  -3  15 4080.47 687.946   7
   4  -3 -15 3117.39 621.364   1
  -4  -3  15 4117.35 585.179   5
   4   3 -14 2677.71 656.233   1
  -4   3  14 2041.76 484.582   5
  -4  -3  14 1932.25 419.339   5
   4  -3 -14 1775.40 542.232   1
   4  -3 -13 6509.27 820.955   1
  -4   3  13 5659.17 676.090   5
  -4  -3  13 6791.55 660.512   5
   4   3 -13 7161.02 858.110   1
  -4   3  12 9570.15 808.238   5
  -4  -3  12 9282.26 727.432   5
  -4   3  12 10048.0 660.049   3
  -4   3  12 10102.4 827.241   8
   4  -3 -12 9150.84 895.460   1
  -4   3  11 6452.32 640.473   5
  -4  -3  11 7953.04 638.495   5
  -4   3  11 7874.40 583.105   3
  -4   3  11 8588.91 708.483   8
   4  -3 -11 7589.01 803.155   1
   4  -3 -10 135.502 356.231   1
  -4   3  10-89.2326 267.903   5
  -4  -3  10 185.487 223.619   5
  -4   3  10 156.528 246.353   3
  -4   3  10 87.9579 241.793   8
  -4   3   9-137.081 220.492   5
  -4  -3   9 132.038 192.500   5
  -4   3   9 279.115 280.785   3
  -4   3   9-46.9602 221.099   8
   4  -3  -9 47.2752 281.525   1
  -4   3   8 123.134 214.637   5
  -4   3   8-150.993 250.217   8
  -4  -3   8 292.402 193.471   5
  -4   3   8 29.8492 246.025   3
   4  -3  -8 318.802 259.636   1
  -4  -3   7-27.6203 149.664   5
  -4   3   7-243.750 292.176   3
   4  -3  -7 297.376 297.228   1
  -4  -3   7-418.692 296.122   3
  -4   3   7-149.045 227.318   5
  -4  -3   6 5354.55 397.842   5
  -4   3   6 5485.56 573.527   3
  -4  -3   6 5357.91 503.703   3
   4  -3  -6 5605.99 532.035   1
   4  -3  -5 11173.2 679.713   1
  -4  -3   5 10275.1 689.964   3
  -4  -3   5 10975.0 396.979   4
  -4   3   5 11371.9 757.076   6
  -4  -3   5 11223.3 522.998   5
  -4  -3   4 148310. 2426.86   3
  -4   3   4 146333. 2608.20   6
   4   3  -3 8543.55 589.310   2
  -4  -3   3 7959.38 437.127   4
  -4   3   3 8454.36 699.134   6
   4   3  -2 8055.89 526.114   2
  -4   3   2 7584.16 671.870   6
  -4  -3   2 8029.56 497.204   4
  -4   3   1 12337.5 355.559   2
  -4  -3   1 10893.7 666.632   3
  -4  -3   1 12226.3 646.405   4
   4   3  -1 11910.3 599.236   2
  -4  -3   0 45449.7 1315.67   3
  -4  -3   0 47284.5 880.034   8
  -4  -3   0 47239.5 1330.96   4
  -4   3   0 45556.7 486.824   2
   4   3   0 47010.2 1131.13   2
  -4  -3  -1 31254.7 1086.71   3
  -4  -3  -1 30975.0 877.868   5
  -4  -3  -1 31818.5 855.907   8
  -4  -3  -1 33151.6 1186.88   4
   4   3   1 32488.8 947.508   2
  -4  -3  -2 39313.3 1205.85   3
  -4  -3  -2 38530.7 1045.88   5
  -4   3  -2 37791.3 1356.78   6
  -4  -3  -2 38360.3 1067.72   8
  -4  -3  -2 39680.0 1121.82   9
   4   3   2 39019.8 1047.99   2
  -4  -3  -3 72812.3 1641.01   3
  -4  -3  -3 74776.1 1573.09   9
  -4  -3  -3 71299.2 1617.52   8
  -4   3  -4 50889.6 1541.49   6
  -4  -3  -4 47496.6 1321.50   3
  -4  -3  -4 51071.0 1680.97   4
  -4   3  -4 48207.4 871.446   9
  -4  -3  -4 48325.5 1314.91   9
  -4  -3  -5 189033. 2597.71   3
  -4  -3  -5 199885. 2732.40   9
  -4  -3  -5 185237. 3301.66   4
  -4   3  -5 197939. 3028.58   6
   4  -3   5 194968. 2025.29   1
  -4  -3  -6 63918.4 1477.04   3
   4   3   6 67042.8 1646.17   5
  -4  -3  -6 66372.8 1653.96   9
   4  -3   6 63172.6 1300.75   1
  -4  -3  -6 64675.5 1975.59   4
  -4   3  -6 63764.7 1753.62   6
  -4  -3  -7 774.618 212.469   3
   4   3   7 766.932 249.841   5
  -4   3  -7 579.798 302.557   6
  -4  -3  -7 1069.55 384.691   4
  -4  -3  -8 244.353 159.841   3
   4   3   8 411.448 267.686   5
  -4   3  -8 241.638 280.715   6
  -4  -3  -8 533.254 372.843   4
  -4   3  -9 5457.18 593.047   6
  -4  -3  -9 5168.36 359.746   3
   4   3   9 5540.94 593.522   5
  -4  -3  -9 5541.85 696.725   4
   4   3  10 31224.5 1356.94   5
  -4  -3 -10 29670.5 1455.92   4
  -4   3 -10 31532.1 1306.65   6
   4   3  11-10.0051 276.810   5
  -4   3 -11 432.730 344.748   6
  -4  -3 -11 34.3591 285.196   4
   4   3  12 2460.82 510.000   5
  -4   3 -12 2739.33 478.781   6
  -4  -3 -12 3300.56 567.571   4
   4   3  13 2224.95 489.203   5
  -4   3 -13 2167.92 450.673   6
  -4  -3 -13 1854.03 468.781   4
   4   3  14 5676.84 760.487   5
  -4   3 -14 5649.34 747.139   4
  -4  -3 -14 4977.89 684.760   4
   4   3  15 122.346 404.541   5
  -4   3 -15 339.927 386.551   4
  -4  -3 -15-337.739 365.542   4
  -4  -3 -16 2098.19 515.590   4
  -4  -4  17 734.680 346.968   5
  -4   4  16 455.385 416.356   5
  -4  -4  16 777.588 393.133   5
   4   4 -16 1044.05 550.195   1
  -4  -4  16 1352.38 513.035   7
   4   4 -15-13.4072 419.024   1
  -4   4  15 69.1289 367.654   5
  -4  -4  15 37.5606 284.896   5
  -4  -4  15 282.594 397.958   7
   4  -4 -14 92.7005 495.057   1
   4   4 -14 964.969 470.626   1
  -4   4  14 849.462 418.484   5
  -4  -4  14 666.645 423.376   7
  -4  -4  14 967.881 368.806   5
   4   4 -13 590.299 404.771   1
  -4   4  13 643.877 353.968   5
   4  -4 -13 11.9773 468.692   1
  -4  -4  13 296.336 251.429   5
  -4   4  13 966.661 435.863   8
  -4  -4  13 919.934 424.359   7
  -4   4  12 521.346 334.442   5
  -4  -4  12 427.949 258.433   5
   4  -4 -12 368.590 341.675   1
  -4   4  12 305.948 320.658   8
  -4   4  11 5163.23 588.747   5
  -4  -4  11 6449.48 567.630   5
  -4   4  11 6292.05 545.384   3
  -4   4  11 6187.78 628.823   8
   4  -4 -11 6578.31 759.422   1
  -4   4  10 31160.8 1312.21   5
  -4  -4  10 34716.7 1185.30   5
  -4   4  10 35742.4 1243.12   3
  -4   4  10 32856.4 1287.61   8
   4  -4 -10 33258.5 1498.25   1
  -4   4   9 22524.3 1067.03   5
  -4  -4   9 23308.0 913.397   5
  -4   4   9 25863.0 1092.81   3
   4  -4  -9 24142.3 1227.51   1
  -4   4   9 23335.5 1033.55   8
  -4  -4   8 14641.9 682.849   5
  -4   4   8 16812.1 912.940   3
   4  -4  -8 14643.5 922.674   1
  -4   4   8 15926.7 870.077   5
  -4   4   7 12260.7 791.581   3
  -4  -4   7 11427.2 567.624   5
   4  -4  -7 10902.7 748.205   1
  -4   4   7 11018.6 695.182   5
  -4  -4   6 16044.3 628.200   5
   4  -4  -6 15674.4 830.499   1
  -4   4   6 16136.8 916.945   6
  -4  -4   5 2704.60 256.797   5
   4  -4  -5 2579.64 358.396   1
  -4   4   5 2792.05 444.133   6
  -4  -4   5 2737.16 375.209   3
   4  -4  -4 4737.22 421.206   1
  -4  -4   4 3858.57 431.742   3
  -4  -4   4 4248.23 293.221   4
  -4   4   4 4730.01 625.348   6
   4   4  -3 1066.50 306.078   2
   4  -4  -3 1112.20 231.247   1
  -4  -4   3 1125.90 305.081   3
  -4   4   3 788.976 343.002   6
  -4  -4   3 844.983 183.187   4
   4   4  -2 7900.17 538.886   2
   4  -4  -2 8227.36 422.571   1
  -4  -4   2 8077.52 595.014   3
  -4  -4   2 7614.56 456.447   4
  -4  -4   1 51701.9 1409.59   3
  -4  -4   1 49197.7 1226.75   4
   4   4  -1 48090.7 1251.06   2
  -4  -4   0 69101.5 1607.49   3
  -4  -4   0 68562.4 944.276   8
  -4  -4   0 72100.2 1574.85   4
   4   4   0 69394.3 1480.62   2
  -4  -4  -1 101490. 1901.69   3
  -4  -4  -1 101890. 1553.09   5
  -4  -4  -1 101030. 1414.71   8
  -4  -4  -1 103124. 2003.01   4
   4   4   1 104586. 1817.89   2
  -4  -4  -2 53540.2 1379.32   3
  -4  -4  -2 53313.0 1222.33   5
  -4  -4  -2 54363.8 1193.86   8
  -4  -4  -2 54717.9 1559.28   4
   4   4   2 54404.3 1329.80   2
  -4   4  -2 54844.4 1633.71   6
  -4  -4  -2 56330.4 1395.05   9
  -4  -4  -3-180.590 242.882   9
  -4   4  -3 52.6385 270.337   6
  -4  -4  -3 182.098 207.501   3
  -4  -4  -3-196.459 255.548   4
  -4  -4  -4 12453.1 658.442   3
  -4   4  -4 12946.8 399.620   9
  -4  -4  -4 12623.2 839.164   4
  -4   4  -4 13092.8 838.118   6
  -4  -4  -4 11998.2 697.537   9
   4  -4   4 12691.7 411.751   1
  -4  -4  -5 2898.17 328.203   3
   4  -4   5 2915.11 243.068   1
  -4  -4  -5 3564.41 445.647   9
  -4  -4  -5 2952.11 475.040   4
  -4  -4  -6 2996.69 318.830   3
   4  -4   6 2787.23 273.179   1
   4   4   6 2604.69 368.085   5
  -4  -4  -6 3209.68 498.773   4
  -4  -4  -6 2934.60 413.527   9
  -4  -4  -7 17025.0 668.133   3
   4   4   7 16609.5 886.660   5
   4   4   7 16777.8 760.597   6
  -4  -4  -7 15558.6 996.800   4
  -4  -4  -8 3874.91 314.844   3
   4   4   8 3996.40 488.784   5
  -4  -4  -8 3464.63 545.735   4
   4   4   9 8677.33 724.291   5
  -4  -4  -9 9534.60 397.364   3
  -4  -4  -9 8323.95 803.236   4
   4   4  10 31722.8 1372.33   5
  -4  -4 -10 30378.5 1476.67   4
   4   4  11 8774.39 785.639   5
  -4  -4 -11 9074.83 852.559   4
   4   4  12 16731.7 1105.28   5
  -4   4 -12 16130.2 1030.01   6
  -4  -4 -12 16138.2 1136.50   4
   4   4  13 2533.83 554.148   5
  -4   4 -13 3343.27 557.971   6
  -4  -4 -13 2762.47 543.680   4
   4   4  14-33.8166 331.846   5
  -4  -4 -14-254.571 331.409   4
  -4   4 -15 1578.98 487.994   4
   4   4  15 811.345 448.856   5
  -4  -4 -15 318.737 337.438   4
  -4  -4 -16-202.936 389.354   4
  -4  -5  15 163.307 303.906   5
   4   5 -15 680.019 557.974   1
  -4   5  15 85.7807 369.747   5
  -4  -5  15 194.081 361.636   7
  -4   5  14 20785.9 1278.10   5
  -4  -5  14 19588.1 1112.67   5
   4   5 -14 22042.5 1442.82   1
  -4   5  14 22130.7 1335.26   8
  -4  -5  14 21486.3 1392.53   7
  -4   5  13 1407.21 418.240   5
  -4  -5  13 1253.13 334.889   5
  -4  -5  13 1701.82 492.856   7
  -4   5  13 2049.41 521.398   8
   4  -5 -12 355.042 423.268   1
  -4   5  12 795.598 397.044   8
  -4   5  12 407.167 301.657   5
  -4  -5  12 900.439 291.192   5
  -4  -5  12 992.843 411.717   7
   4  -5 -11 2236.37 512.390   1
  -4   5  11 2651.34 496.383   5
  -4  -5  11 2756.85 403.340   5
  -4   5  11 3022.98 418.416   3
  -4   5  11 2194.35 453.229   8
  -4  -5  11 2609.26 552.607   7
  -4   5  10 12467.3 854.488   5
  -4  -5  10 12533.3 717.683   5
  -4   5  10 12245.2 769.878   3
  -4   5  10 12505.0 840.784   8
   4  -5 -10 11329.4 924.934   1
  -4   5   9 319.779 297.253   5
  -4   5   9-26.4442 291.916   3
   4  -5  -9 31.0382 296.086   1
  -4  -5   9 190.658 205.613   5
  -4   5   9-391.666 300.126   8
  -4   5   8 16841.7 948.718   3
  -4  -5   8 16337.0 699.517   5
   4  -5  -8 15899.3 965.220   1
  -4   5   8 16256.8 914.288   5
  -4  -5   7 1185.16 215.528   5
   4  -5  -7 1076.70 323.597   1
  -4   5   7 1400.47 366.752   6
  -4   5   7 891.266 286.793   5
  -4  -5   6 6320.74 382.757   5
   4  -5  -6 6390.87 557.534   1
  -4   5   6 6944.72 658.018   6
  -4  -5   5 193.148 109.402   5
   4  -5  -5-1.69298 196.592   1
  -4   5   5 216.675 309.393   6
   4   5  -4 3896.53 501.478   2
   4  -5  -4 3949.30 375.365   1
  -4   5   4 4200.96 564.410   6
  -4  -5   4 3590.44 258.916   5
  -4  -5   3 1406.90 296.709   3
   4  -5  -3 2141.10 290.343   1
  -4   5   3 2059.31 485.670   6
   4   5  -3 2449.50 399.325   2
  -4  -5   3 1530.51 220.825   4
   4   5  -2 27091.3 1017.77   2
  -4  -5   2 28997.1 1098.61   3
   4  -5  -2 29434.6 766.085   1
  -4  -5   2 27861.1 883.415   4
  -4   5   2 29213.9 1251.19   6
  -4  -5   1 28983.6 1085.95   3
   4  -5  -1 29287.9 628.628   1
  -4  -5   1 30582.1 979.671   4
  -4   5   1 29928.5 1255.33   6
   4   5  -1 28172.4 1020.18   2
  -4  -5   0 25305.1 707.701   5
  -4  -5   0 26563.0 1039.26   3
  -4   5   0 27551.8 1188.64   6
  -4  -5   0 27154.9 976.188   4
   4   5   0 26626.0 975.285   2
   4  -5   0 24266.1 431.462   1
  -4  -5  -1 4850.71 353.804   5
  -4  -5  -1 5326.31 490.100   3
   4   5   1 4977.39 469.375   2
  -4  -5  -1 5410.56 497.601   4
  -4   5  -1 5817.12 609.247   6
  -4  -5  -2 77785.0 1429.05   5
  -4  -5  -2 79492.2 1700.67   3
  -4  -5  -2 78808.5 1740.06   9
  -4  -5  -2 77281.4 981.890   7
  -4  -5  -2 81810.2 1870.51   4
   4   5   2 76548.0 1677.95   2
  -4   5  -2 78899.4 1988.17   6
  -4  -5  -3 8782.04 577.746   3
  -4  -5  -3 7942.91 598.845   9
  -4  -5  -3 8274.78 653.674   4
  -4  -5  -4 163360. 2324.68   3
  -4  -5  -4 167128. 2627.72   9
  -4   5  -4 160049. 1109.14   9
  -4  -5  -4 164800. 2933.12   4
   4   5   5 3080.68 369.655   5
  -4  -5  -5 3139.75 341.777   3
  -4  -5  -5 2948.62 458.359   4
  -4  -5  -5 3277.19 441.815   9
   4  -5   5 2568.17 185.853   2
   4  -5   6 4040.64 303.520   2
   4   5   6 3769.27 426.715   5
  -4  -5  -6 3813.93 351.222   3
  -4  -5  -6 3550.76 457.428   9
  -4  -5  -6 4358.68 553.964   4
   4  -5   7 7305.50 478.382   2
   4   5   7 6937.10 585.516   5
  -4  -5  -7 7123.77 640.830   9
  -4  -5  -7 6303.21 665.258   4
   4   5   7 6456.15 502.379   6
   4   5   8 90246.9 2094.88   5
  -4  -5  -8 87474.3 2402.92   4
   4   5   9 2376.31 433.880   5
  -4  -5  -9 2951.46 519.829   4
  -4  -5 -10 1331.42 431.983   4
   4   5  10 1432.36 389.506   5
   4   5  11 1215.01 403.714   5
  -4  -5 -11 1312.79 433.570   4
   4   5  12 451.392 330.768   5
  -4  -5 -12 73.0348 333.111   4
   4   5  13 332.147 373.173   5
  -4  -5 -13-454.488 391.916   4
   4   5  14 3893.53 625.242   5
  -4  -5 -14 4914.27 692.742   4
   4   5  15-40.7918 405.464   5
  -4  -5 -15-569.717 444.077   4
  -4  -5 -16 6144.74 797.352   4
   4   6 -15 361.333 439.099   1
  -4   6  15 407.083 371.061   5
  -4   6  15 1090.91 515.611   8
  -4  -6  15 797.937 457.854   7
  -4   6  14 360.183 404.417   5
  -4   6  14 628.496 476.977   8
  -4  -6  14 604.255 436.808   7
  -4   6  13 4362.48 645.057   5
  -4   6  13 3876.46 630.495   8
  -4  -6  13 4353.17 663.891   7
  -4  -6  13 3985.82 498.363   5
  -4   6  12 2113.87 468.436   5
  -4  -6  12 1709.16 348.980   5
  -4   6  12 1908.15 463.849   8
  -4  -6  12 1928.02 501.316   7
  -4   6  11 5920.78 659.034   5
  -4   6  11 7153.68 609.084   3
  -4  -6  11 6041.81 525.236   5
  -4   6  11 6093.11 657.819   8
  -4  -6  11 6664.73 769.993   7
  -4   6  10 21588.0 1130.61   5
  -4   6  10 23513.6 1071.16   3
  -4  -6  10 22403.7 927.618   5
  -4   6  10 23711.8 1161.03   8
  -4  -6  10 22191.5 1267.98   7
  -4   6   9 16227.8 965.828   5
  -4   6   9 18467.8 1006.35   3
  -4  -6   9 16652.6 741.756   5
  -4   6   9 16191.9 939.937   8
  -4  -6   9 16766.1 1080.57   7
  -4  -6   8 13470.1 623.757   5
  -4  -6   8 13180.0 929.177   7
  -4   6   8 14900.5 893.658   6
  -4   6   8 14707.6 891.389   5
   4  -6  -7 16678.3 939.093   1
  -4  -6   7 17466.4 648.258   5
  -4   6   7 18198.2 1017.36   6
  -4  -6   7 16922.8 998.476   7
   4  -6  -6 1018.28 268.317   1
  -4  -6   6 1364.05 186.818   5
  -4   6   6 1472.10 429.576   6
  -4  -6   5 531.684 116.584   5
   4  -6  -5 317.854 191.682   1
  -4  -6   4 76.5047 78.7032   5
  -4   6   4 29.2136 332.149   6
  -4   6   3 1467.14 415.510   6
   4   6  -3 1388.52 343.942   2
  -4  -6   3 1147.31 126.528   5
  -4  -6   2 8097.24 520.864   4
  -4   6   2 8375.67 720.059   6
   4   6  -2 7866.03 590.704   2
  -4  -6   1 33058.5 700.533   5
  -4  -6   1 33425.1 1006.48   7
  -4   6   1 35587.1 1378.45   6
  -4  -6   1 35006.4 1086.96   4
   4   6  -1 32781.7 1156.61   2
  -4  -6   0 119647. 1439.85   5
  -4  -6   0 118650. 1704.88   7
  -4   6   0 128169. 2567.21   6
  -4  -6   0 127112. 2174.92   4
   4   6   0 119077. 2195.62   2
  -4  -6  -1 136626. 1704.98   5
  -4  -6  -1 136092. 1599.65   7
  -4  -6  -1 142302. 2392.26   4
   4   6   1 135954. 2341.44   2
  -4  -6  -2 27772.1 837.539   5
  -4  -6  -2 26407.8 573.670   7
   4   6   2 27503.0 1075.45   2
  -4  -6  -2 27950.6 1134.61   4
  -4  -6  -3 2800.39 401.720   9
  -4  -6  -3 3196.38 438.417   4
  -4  -6  -4 1291.53 331.714   9
  -4  -6  -4 966.707 347.509   4
   4   6   5 24016.1 942.124   5
  -4   6  -5 24050.3 469.087   9
  -4  -6  -5 24521.7 1112.80   9
  -4  -6  -5 25776.8 1230.42   4
   4  -6   5 23143.4 537.679   2
   4   6   6 1287.89 278.647   5
   4  -6   6 959.132 140.538   2
  -4  -6  -6 1409.80 349.482   9
  -4  -6  -6 1129.78 337.291   4
  -4  -6  -7 770.033 341.012   9
   4   6   7 1042.12 292.300   5
   4  -6   7 737.707 174.451   2
  -4  -6  -7 970.276 354.292   4
   4   6   8 27082.4 1172.53   5
  -4  -6  -8 25906.8 1271.68   9
  -4  -6  -8 24878.7 1326.67   4
   4   6   9 16525.5 969.655   5
  -4  -6  -9 15738.9 1093.24   4
   4   6  10 23120.1 1210.14   5
  -4  -6 -10 23300.5 1349.60   4
   4   6  11 3666.59 554.301   5
  -4  -6 -11 3298.79 584.529   4
   4   6  12 1548.51 416.365   5
  -4  -6 -12 2175.91 520.803   4
   4   6  13-230.445 374.798   5
  -4  -6 -13-80.2816 324.815   4
   4   6  14 1671.81 458.019   5
  -4  -6 -14 1468.94 429.426   4
  -4  -6 -15 3416.69 635.524   4
   4   6  15 3591.46 675.210   5
   4   7 -15 2126.61 645.543   1
  -4   7  15 1925.14 580.159   8
  -4  -7  14 1093.75 516.010   7
  -4   7  14 1009.84 448.788   5
  -4   7  14 1742.27 548.216   8
  -4   7  13 2397.03 516.255   5
  -4   7  13 2356.80 565.737   8
  -4  -7  13 2425.11 546.226   7
  -4   7  12 8005.97 801.346   5
  -4   7  12 7522.04 778.557   8
  -4  -7  12 7631.55 841.835   7
  -4   7  11 949.039 394.628   5
  -4  -7  11 705.560 226.562   5
  -4   7  11 923.065 345.176   8
  -4  -7  11 1018.74 416.853   7
  -4   7  10 5940.24 641.802   5
  -4   7  10 5747.45 593.772   3
  -4  -7  10 5500.68 471.151   5
  -4   7  10 5275.00 611.428   8
  -4  -7  10 4834.59 649.981   7
  -4   7   9 5775.32 624.975   5
  -4  -7   9 5989.29 457.011   5
  -4  -7   9 5912.39 710.943   7
  -4  -7   8 12113.0 576.634   5
  -4  -7   8 12574.2 936.703   7
  -4   7   8 13003.5 870.782   6
  -4   7   8 13993.0 890.392   5
  -4  -7   7 1477.22 207.028   5
  -4  -7   7 1677.48 412.359   7
  -4   7   7 1291.61 422.950   6
  -4   7   7 1396.43 352.969   5
  -4  -7   6 28457.7 689.198   5
  -4  -7   6 27978.0 1268.73   7
  -4   7   6 28955.9 1346.23   6
  -4  -7   5 38.5771 226.891   7
  -4   7   5-125.252 351.015   6
  -4  -7   5 111.858 72.9315   5
  -4  -7   4 20481.9 408.940   5
   4   7  -4 22373.2 1081.58   2
  -4  -7   4 23803.6 1055.94   7
  -4   7   4 23247.1 1193.85   6
  -4  -7   3 237.732 48.1650   5
  -4  -7   3 694.576 268.082   7
   4   7  -3 364.009 271.505   2
  -4   7   3 431.637 358.822   6
   4   7  -2 364.209 100.172   8
   4   7  -2-52.0702 263.974   2
  -4  -7   2 300.532 218.631   7
  -4   7   2 432.026 334.785   6
   4   7  -1 1443.32 186.206   8
   4   7  -1 1173.87 321.158   2
  -4  -7   1 1512.00 262.998   7
  -4   7   1 1511.24 445.688   6
  -4  -7   0 50055.4 838.195   5
   4   7   0 48843.8 953.838   8
  -4  -7   0 49826.5 1142.12   7
  -4   7   0 48958.8 730.686   2
  -4  -7   0 52701.0 1456.18   4
   4   7   0 49610.6 1482.23   2
  -4   7  -1 47811.7 606.356   2
  -4  -7  -1 50057.6 962.124   5
  -4  -7  -1 46990.2 967.422   7
  -4  -7  -1 49627.1 1469.99   4
   4   7   1 49186.0 1487.00   2
  -4  -7  -2 83661.2 1389.83   5
   4   7   2 87143.4 2021.26   2
  -4  -7  -2 84455.6 2000.84   4
  -4  -7  -3 1138.62 348.010   9
  -4  -7  -3 1346.36 233.087   5
  -4  -7  -3 1273.68 335.389   4
  -4  -7  -4 1028.20 328.071   9
   4   7   4 727.988 201.826   5
  -4  -7  -4 974.340 322.056   4
   4   7   5 24993.8 959.724   5
  -4  -7  -5 24918.9 1165.82   9
  -4  -7  -5 25369.6 1252.72   4
   4   7   6 48677.2 1400.31   5
  -4  -7  -6 46391.4 1627.50   9
   4  -7   6 45273.0 919.957   2
  -4  -7  -6 47876.9 1759.97   4
   4   7   7 9077.60 668.258   5
  -4  -7  -7 8415.22 739.244   9
  -4  -7  -7 8988.69 812.562   4
  -4  -7  -8 3711.05 560.459   9
   4   7   8 3730.90 484.295   5
  -4  -7  -8 4171.78 595.232   4
   4   7   9 7812.32 696.975   5
  -4  -7  -9 7386.06 754.518   9
  -4  -7  -9 6390.32 747.786   4
   4   7  10 23422.4 1215.85   5
  -4  -7 -10 23462.9 1378.72   4
   4   7  11 1191.15 407.194   5
  -4  -7 -11 1102.71 399.899   4
  -4  -7 -12 152.843 330.602   4
   4   7  12 379.628 353.788   5
  -4  -7 -13-269.326 408.210   4
   4   7  13 290.626 367.457   5
   4   7  14 3993.94 673.408   5
   4   7  15 18.5661 368.163   5
  -4   8  15 187.482 463.987   8
  -4   8  14 472.073 367.233   5
  -4   8  14 264.205 416.823   8
  -4  -8  14 249.808 402.740   7
  -4   8  13 276.448 305.415   5
  -4   8  13 493.438 373.245   8
  -4  -8  13 174.825 373.625   7
  -4   8  12 7588.40 794.617   5
  -4   8  12 6966.66 775.333   8
  -4  -8  12 6482.68 819.950   7
  -4   8  11 199.512 325.828   5
  -4   8  11 440.547 320.026   8
  -4  -8  11 851.737 446.023   7
  -4   8  10 17.4563 277.150   3
  -4   8  10-279.193 358.787   5
  -4   8  10-209.886 346.002   8
  -4  -8  10 28.3505 326.926   7
  -4   8   9 2825.69 463.712   5
  -4  -8   9 2849.06 560.242   7
  -4   8   9 3550.54 497.412   6
  -4  -8   8 42510.4 1044.38   5
  -4  -8   8 42682.8 1741.16   7
  -4   8   8 42587.0 1574.03   6
  -4   8   8 42873.1 1562.01   5
  -4  -8   7 13521.4 520.313   5
  -4  -8   7 13902.5 980.439   7
  -4   8   7 13476.2 962.956   6
  -4   8   7 13022.1 846.352   5
  -4  -8   6 2002.17 176.552   5
  -4  -8   6 1988.61 431.452   7
  -4   8   6 2148.87 494.610   6
   4   8  -5 27890.5 1293.12   2
  -4  -8   5 29117.1 1275.55   7
  -4   8   5 26783.3 1348.44   6
   4   8  -4-40.7444 53.7025   8
  -4  -8   4 165.660 240.344   7
  -4   8   4 66.3547 350.114   6
   4   8  -4 286.117 290.712   2
   4   8  -3 373.610 80.3385   8
  -4  -8   3 328.470 215.646   7
   4   8  -3-106.297 296.285   2
  -4   8   3 140.440 349.073   6
   4   8  -2 31874.4 640.403   8
  -4  -8   2 31751.2 1133.71   7
  -4   8   2 32081.5 1370.86   6
   4   8  -2 29998.9 1230.65   2
   4  -8  -1 31034.6 588.179   9
   4   8  -1 30884.4 722.665   8
  -4  -8   1 30891.6 1025.15   7
   4   8  -1 30155.7 1227.12   2
  -4  -8   0 36202.6 1005.09   7
   4   8   0 37956.9 896.427   8
  -4   8   0 37448.2 728.902   2
   4   8   0 38453.5 1379.72   2
  -4  -8  -1 496.246 113.944   5
   4   8   1 344.865 246.306   2
   4   8   1 689.235 227.965   8
  -4   8  -1 474.523 89.9373   2
  -4  -8  -2 30792.3 800.126   5
   4   8   2 30953.5 1276.00   2
   4   8   2 32919.2 998.216   8
  -4  -8  -3 3690.72 322.929   5
  -4  -8  -3 4203.38 530.324   9
  -4  -8  -3 4434.40 530.065   4
   4   8   3 4177.89 439.078   8
  -4  -8  -4 3914.07 532.952   4
   4   8   4 3346.13 349.616   5
  -4  -8  -4 3445.78 486.870   9
  -4  -8  -5 2571.39 485.508   4
   4   8   5 1915.56 305.273   5
  -4  -8  -5 1968.50 402.875   9
  -4  -8  -6 2173.30 432.818   9
   4   8   6 2110.60 341.711   5
  -4  -8  -6 2146.69 453.054   4
   4   8   7 5949.46 563.955   5
  -4  -8  -7 5594.69 668.171   4
  -4  -8  -7 5381.48 635.818   9
  -4  -8  -8 1901.58 460.925   4
  -4  -8  -8 1866.35 458.843   9
   4   8   8 1537.00 367.847   5
   4   8   9 7252.58 701.596   5
  -4  -8  -9 6813.04 777.508   9
  -4  -8  -9 7369.47 817.379   4
   4   8  10 9844.77 823.569   5
  -4  -8 -10 11562.7 984.241   9
  -4  -8 -10 10334.4 976.784   4
   4   8  11 10079.1 875.592   5
   4   8  12 2638.55 521.859   5
   4   8  13 692.292 333.742   5
   4   8  14 8732.87 911.589   5
  -4   9  14 2398.78 625.539   8
  -4   9  13 2249.15 493.458   5
  -4   9  13 2914.51 604.042   8
  -4  -9  13 2480.00 630.437   7
  -4   9  12 4750.98 667.457   5
  -4   9  12 3942.92 627.855   8
  -4  -9  12 4905.15 739.479   7
  -4   9  11 215.856 351.852   5
  -4   9  11 259.289 312.119   8
  -4  -9  11 382.048 314.083   7
  -4   9  10 5211.37 624.968   5
  -4   9  10 4362.34 579.329   8
  -4  -9  10 5819.63 752.599   7
  -4   9   9 3885.24 575.187   5
  -4  -9   9 3465.48 576.477   7
  -4  -9   8 16442.9 1124.91   7
  -4   9   8 17740.7 1087.91   6
  -4   9   8 17754.6 1038.57   5
  -4  -9   7 1879.72 465.012   7
  -4   9   7 2020.55 489.770   6
  -4   9   7 1221.20 364.665   5
  -4  -9   6 4315.16 578.683   7
  -4   9   6 4734.29 664.732   6
   4   9  -5 2620.50 557.499   2
  -4  -9   5 2156.35 436.690   7
  -4   9   5 1925.52 497.154   6
   4   9  -4 7652.04 741.428   2
  -4  -9   4 6418.12 619.111   7
  -4   9   4 6976.29 711.155   6
   4   9  -3-76.1539 117.820   8
  -4   9   3-80.8914 353.562   6
  -4  -9   3 183.490 213.662   7
   4   9  -3-20.7590 309.240   2
  -4   9   2 41007.7 1565.80   6
   4   9  -2 37672.8 786.742   8
  -4  -9   2 37165.0 1246.29   7
   4   9  -2 38859.3 1451.05   2
   4  -9  -1 36938.9 636.959   9
   4   9  -1 37660.4 862.480   8
  -4  -9   1 35722.5 1128.59   7
   4   9  -1 36566.4 1413.52   2
   4   9   0 1648.59 388.876   2
  -4   9   0 1760.84 201.253   2
   4   9   0 1648.63 239.540   8
  -4  -9  -1-9.88176 70.0069   5
   4   9   1 22.5356 230.202   2
   4   9   1 51.5103 166.873   8
  -4   9  -1-180.923 130.541   2
  -4   9  -2 1218.75 173.243   2
   4   9   2 515.100 246.115   2
  -4  -9  -2 810.753 151.545   5
   4   9   2 1310.42 287.646   8
  -4  -9  -3 10158.5 517.000   5
  -4  -9  -3 9992.05 786.634   9
   4   9   3 11401.8 677.623   8
   4   9   3 9861.52 785.609   2
  -4  -9  -4 4.68875 258.924   9
   4   9   4 364.644 172.841   5
   4   9   4 359.992 288.150   8
   4   9   5 18370.0 827.683   5
  -4  -9  -5 17322.3 1062.05   9
   4   9   6 7192.59 585.820   5
  -4  -9  -6 7181.25 723.802   9
   4   9   7 11754.8 768.613   5
  -4  -9  -7 10599.7 883.369   9
   4   9   8 58596.2 1773.19   5
  -4  -9  -8 58463.0 2075.84   9
   4   9   9 6918.34 677.446   5
  -4  -9  -9 6168.68 748.244   9
  -4  -9 -10 1709.89 488.485   9
   4   9  10 2752.98 480.781   5
   4   9  11-277.569 287.629   5
  -4  -9 -11 535.630 402.952   9
  -4  -9 -12 287.371 331.972   9
   4   9  12 584.487 385.484   5
  -4  -9 -13 437.030 393.233   9
   4   9  13 534.000 397.740   5
   4   9  14 637.943 450.856   5
  -4  10  14 197.542 351.591   8
  -4  10  13 121.172 303.696   5
  -4  10  13 393.976 453.860   8
  -4 -10  13 240.416 412.202   7
  -4  10  12 1302.82 403.652   5
  -4  10  12 418.836 377.713   8
  -4 -10  12 1061.13 474.037   7
  -4  10  11 171.215 325.684   5
  -4  10  11-184.592 343.578   8
  -4 -10  11-85.0178 370.702   7
  -4  10  10 9941.88 867.010   5
  -4 -10  10 11028.1 1025.93   7
  -4 -10   9-2.68217 307.302   7
  -4  10   9-377.869 391.735   5
  -4  10   8 320.119 238.672   5
  -4 -10   8 474.491 328.335   7
  -4  10   8 661.039 372.454   6
  -4 -10   7 8976.63 862.721   7
  -4  10   7 8020.35 793.826   6
  -4  10   7 7723.69 708.117   5
   4  10  -6 43702.6 1737.25   2
  -4 -10   6 43670.5 1732.95   7
  -4  10   6 42642.6 1702.55   6
   4  10  -5 5100.21 682.549   2
  -4 -10   5 4898.01 597.221   7
  -4  10   5 4692.42 621.647   6
   4  10  -4 39466.3 1580.65   2
  -4 -10   4 37658.9 1478.69   7
  -4  10   4 40196.2 1627.36   6
   4  10  -3 7379.10 716.486   2
  -4 -10   3 7384.08 628.434   7
  -4  10   3 7974.88 779.920   6
   4 -10  -2 226.641 112.364   9
   4  10  -2 68.3749 143.807   8
   4  10  -1 815.571 299.447   2
   4  10  -1 244.405 141.119   8
   4  10   0 1931.86 442.270   2
   4  10   0 2512.92 298.212   8
  -4  10   0 2224.26 239.009   2
   4  10   1 2638.53 472.807   2
   4  10   1 3262.68 349.637   8
  -4  10  -1 2460.20 225.300   2
  -4  10  -2 25272.8 697.352   2
   4  10   2 25858.0 950.169   8
   4  10   2 25009.7 1253.63   2
   4  10   3 1190.11 333.012   2
   4  10   3 1960.79 371.839   8
   4  10   4 20575.7 814.878   5
  -4 -10  -4 20864.1 1161.63   9
   4  10   4 21926.2 1008.45   8
  -4 -10  -5 313.019 317.526   9
   4  10   5-42.5112 212.356   5
   4  10   5 817.968 382.920   8
  -4 -10  -6-35.9310 267.525   9
   4  10   6 186.669 207.350   5
  -4 -10  -7-64.6315 335.001   9
   4  10   7 87.5746 228.910   5
   4  10   8 10091.3 775.080   5
  -4 -10  -8 10188.5 918.268   9
   4  10   9 7619.50 715.374   5
  -4 -10  -9 8179.33 872.643   9
  -4 -10 -10 479.597 364.943   9
   4  10  10 125.904 272.854   5
  -4 -10 -11 66.6645 399.988   9
   4  10  11 100.092 289.606   5
   4  10  12 17317.4 1194.92   5
  -4 -10 -12 17356.1 1336.73   9
  -4 -10 -13-121.201 382.331   9
   4  10  13 533.328 435.078   5
   4  10  14 2486.70 586.534   5
  -4  11  13 461.649 463.444   8
  -4  11  12 506.761 375.884   5
  -4  11  12 875.970 380.444   8
  -4 -11  12 987.520 456.963   7
  -4  11  11 4051.58 624.085   5
  -4  11  11 3794.99 611.227   8
  -4 -11  11 3923.15 661.996   7
  -4  11  10 1229.69 414.197   5
  -4 -11  10 1193.85 489.466   7
  -4  11   9 71.5930 329.310   5
  -4 -11   9 530.954 385.767   7
  -4  11   8 1171.86 367.630   5
  -4 -11   8 1669.09 470.358   7
  -4  11   7 3200.85 478.082   5
  -4 -11   7 3560.43 616.596   7
  -4  11   7 3845.81 629.967   6
   4  11  -6 15843.3 1134.51   2
  -4 -11   6 14617.9 1050.62   7
  -4  11   6 13240.5 1024.30   6
   4  11  -5 659.392 380.255   2
  -4 -11   5 571.768 357.428   7
  -4  11   5 399.439 409.631   6
   4  11  -4 6323.99 749.125   2
  -4  11   4 5443.12 680.771   6
  -4  11   3 4800.39 665.847   6
   4  11  -3 4179.79 572.608   2
   4 -11  -3 5132.99 400.094   9
   4 -11  -2 16027.6 579.070   9
   4  11  -2 15641.1 611.057   8
   4  11  -2 14865.4 993.246   2
   4  11  -1 3137.89 306.534   8
  -4  11   1 3208.25 320.872   2
   4  11   0 5110.57 414.615   8
  -4  11   0 5552.39 394.209   2
   4  11   0 5351.33 654.742   2
   4  11   1 12300.7 652.297   8
   4  11   1 11823.0 908.291   2
  -4  11  -1 11360.0 531.679   2
   4  11   2 1174.88 373.470   2
   4  11   2 1637.74 316.044   8
   4  11   3 2256.01 467.224   2
   4  11   3 2875.74 411.591   8
  -4 -11  -4 14416.9 1021.47   9
   4  11   4 15908.9 879.805   8
   4  11   5 18113.2 827.525   5
  -4 -11  -5 17373.1 1148.18   9
   4  11   5 19050.4 1018.04   8
   4  11   6 10453.8 692.902   5
   4  11   6 11343.7 837.404   8
   4  11   7 6512.93 612.952   5
  -4 -11  -7 6210.45 760.486   9
   4  11   7 7741.69 747.928   8
  -4 -11  -8 3392.04 604.826   9
   4  11   8 3661.27 503.111   5
  -4 -11  -9-40.4785 347.582   9
   4  11   9 174.819 271.768   5
  -4 -11 -10 673.309 350.240   9
   4  11  10 266.226 307.915   5
  -4 -11 -11 3512.01 703.143   9
   4  11  11 1755.89 439.818   5
   4  11  12 247.639 373.790   5
  -4 -11 -12 275.379 442.582   9
   4  11  13 464.839 403.116   5
   4  11  14 473.168 412.628   5
  -4  12  12 1072.10 455.532   5
  -4  12  12 1178.20 512.486   8
  -4 -12  12 1387.43 546.641   7
  -4  12  11 999.576 402.369   5
  -4  12  11 65.5809 447.303   8
  -4 -12  11 600.677 389.823   7
  -4  12  10 870.945 402.231   5
  -4 -12  10 1774.17 511.453   7
  -4  12   9 285.263 292.658   5
  -4 -12   9 1212.99 488.742   7
  -4  12   8 10176.0 854.807   5
  -4 -12   8 11604.8 1042.26   7
  -4  12   7 9789.71 923.035   6
  -4  12   7 9904.09 837.570   5
   4  12  -6 356.100 403.372   2
  -4  12   6 394.373 393.029   6
  -4  12   6-248.319 348.869   5
   4  12  -5 274.069 448.257   2
  -4  12   5 166.094 357.827   6
   4  12  -4 20922.5 1267.76   2
  -4  12   4 20473.4 1256.67   6
   4  12  -3 11599.9 940.181   2
   4  12  -2 20474.4 1218.67   2
  -4  12   1 9918.53 571.238   2
   4  12  -1 8606.41 797.539   2
   4  12   0 5240.85 449.319   8
   4  12   0 4785.20 646.131   2
   4  12   1 3389.58 564.772   2
   4  12   1 2782.21 367.141   8
   4  12   2 14135.2 766.288   8
   4  12   2 12230.0 982.580   2
   4  12   3 1970.14 451.377   2
   4  12   3 3226.96 438.362   8
   4  12   4 1067.55 397.308   2
   4  12   4 1465.62 380.817   8
  -4 -12  -5 1161.53 403.530   9
   4  12   5 1211.89 388.872   8
  -4 -12  -6 1017.19 395.275   9
   4  12   6 1603.39 433.150   8
  -4 -12  -7 6792.81 808.701   9
   4  12   7 7582.67 766.874   8
  -4 -12  -8 260.373 319.022   9
  -4 -12  -9 1099.42 408.174   9
  -4 -12 -10 5330.23 785.616   9
  -4 -12 -11 4830.10 780.430   9
  -4  13  11 1108.39 471.665   5
  -4  13  10 193.461 370.554   5
  -4  13   9 0.84498 290.595   5
  -4  13   8-205.270 279.389   5
  -4  13   7 2171.95 435.446   5
  -4  13   6 2149.20 436.755   5
  -4  13   6 2010.31 530.282   6
   4  13  -5 3981.03 693.647   2
  -4  13   5 1926.84 500.156   6
   4  13  -4 28602.3 1518.62   2
  -4  13   4 27822.2 1480.80   6
   4  13  -3 198.422 334.140   2
   4  13  -2 3309.34 535.653   2
   4  13  -1 782.434 382.664   2
   4  13   0 2855.71 598.868   2
   4  13   1 173.765 334.054   2
   4  13   1 314.871 243.393   8
   4  13   2 3405.21 590.724   2
   4  13   2 3473.67 420.171   8
   4  13   3 28998.7 1178.76   8
   4  13   3 30132.8 1565.66   2
   4  13   4 360.561 393.615   2
   4  13   4 1309.81 354.384   8
  -4 -13  -5 10567.1 973.007   9
   4  13   5 11454.0 859.506   8
   4  13   5 10880.3 984.706   2
  -4 -13  -6 8331.87 896.216   9
   4  13   6 8878.63 795.694   8
  -4 -13  -7 561.423 425.666   9
   4  13   7 1330.05 457.388   8
  -4 -13  -8 481.954 376.721   9
   4  13   8 1174.00 482.731   8
  -4 -13  -9 319.677 360.629   9
  -4 -13 -10 2656.03 633.777   9
  -4  14  10 5431.10 738.957   5
  -4  14   9 112.137 348.434   5
  -4  14   8 600.759 316.433   5
  -4  14   7 6.52296 338.734   5
   4  14  -6 4181.01 758.297   2
  -4  14   6 2997.96 526.200   5
  -4  14   6 2537.12 571.746   6
   4  14  -5 8082.28 930.085   2
  -4  14   5 7344.86 827.763   6
  -4  14   4-186.430 377.585   6
   4  14  -4 569.637 447.042   2
   4  14  -3 321.226 394.075   2
   4  14  -2-150.422 427.691   2
   4  14  -1 7552.08 822.875   2
   4  14   0 13558.6 1090.09   2
   4  14   1 2287.86 547.397   2
   4  14   2 1699.19 512.495   2
   4  14   3 3264.96 655.557   2
   4  14   3 3203.59 458.819   8
   4  14   4 3081.60 599.883   2
   4  14   4 4374.20 559.171   8
   4  14   5 677.498 402.045   2
   4  14   5 487.699 310.533   8
  -4 -14  -6 2560.21 583.327   9
   4  14   6 4029.11 626.576   8
  -4 -14  -7 3626.82 648.638   9
   4  14   7 4499.00 664.156   8
   4  14   8 1365.62 490.865   8
  -4 -14  -8 996.777 486.626   9
  -4 -14  -9 83.5464 399.221   9
  -4  15   9 330.325 367.747   5
  -4  15   8-412.496 408.382   5
  -4  15   7 73.0568 320.296   5
   4  15  -6 4260.19 792.990   2
  -4  15   6 2546.57 477.491   5
   4  15  -5 1030.10 555.162   2
  -4  15   5-292.950 359.049   5
  -4  15   5 111.124 394.546   6
  -4  15   4 1981.70 553.384   6
   4  15  -4 3258.64 656.200   2
   4  15  -3-137.740 332.093   2
   4  15  -2 1910.67 525.365   2
   4  15  -1 1781.65 503.704   2
   4  15   0 603.041 403.515   2
   4  15   1 1664.20 566.116   2
   4  15   2 6211.56 806.401   2
   4  15   3 643.404 387.902   2
   4  15   4 10561.0 1034.30   2
   4  15   5 5278.50 775.636   2
   4  15   5 6696.50 714.080   8
   4  15   6-241.336 469.539   2
   4  15   6 1124.09 425.529   8
  -4 -15  -7 415.371 415.649   9
   4  15   7 679.499 426.190   8
  -4 -15  -8 1889.26 589.234   9
   4  15   8 2071.31 552.940   8
  -4  16   8 543.934 336.579   5
  -4  16   7 1887.44 443.247   5
   4  16  -6 1926.89 680.388   2
  -4  16   6 187.293 278.446   5
   4  16  -5 1864.00 585.216   2
  -4  16   5 1420.55 443.775   5
  -4  16   4 977.234 531.547   6
  -4  16   4 725.867 307.327   5
   4  16  -3 2890.06 609.316   2
   4  16  -2 383.164 375.864   2
   4  16  -1 1220.64 481.325   2
   4  16   0 4629.20 723.042   2
   4  16   1 3176.20 673.381   2
   4  16   2 3256.09 710.627   2
   4  16   3 631.630 458.812   2
   4  16   4 417.190 396.383   2
   4  16   5 5209.89 786.891   2
   4  16   7 1305.64 507.766   8
   4  16   8 2131.71 584.678   8
  -4  17   4 4400.84 802.662   6
   4  17  -1-71.3508 488.971   2
   4  17   0-536.155 569.611   2
  -5   0  16 33.7635 309.603   5
   5   0 -15 5583.13 880.488   1
  -5   0  15 5359.43 702.325   5
  -5   0  14-141.167 337.518   5
   5   0 -14 91.4075 442.537   1
  -5   0  13-356.826 298.100   5
   5   0 -13 618.838 505.659   1
   5   0 -12 64.2064 344.681   1
  -5   0  12 243.364 301.411   5
   5   0 -11 962.093 414.165   1
  -5   0  11 997.579 355.125   5
  -5   0  11 541.344 281.539   3
  -5   0  10-297.079 289.518   5
  -5   0  10-235.368 291.508   3
  -5   0   9 4280.78 486.078   5
  -5   0   9 4436.04 533.185   3
  -5   0   9 4925.65 443.936   8
  -5   0   8-59.5509 211.026   5
  -5   0   8 299.024 280.476   3
  -5   0   8-4.50375 151.628   8
  -5   0   7 75048.0 1926.86   3
  -5   0   7 70012.4 1305.98   8
  -5   0   7 72167.2 1689.77   5
  -5   0   6 902.623 399.039   3
  -5   0   6-138.158 159.049   8
  -5   0   5 20504.4 1038.52   3
  -5   0   4 51.7383 311.933   3
  -5   0   3 263291. 3672.76   3
  -5   0   2 19.6962 345.092   3
  -5   0   2 133.229 111.787   2
  -5   0   1 92377.9 2211.82   3
  -5   0   1 93486.3 1356.04   2
   5   0   0 717.286 219.035   2
  -5   0   0-1117.20 465.746   6
   5   0   1 751.451 158.847   2
  -5   0  -1 276.974 345.492   6
   5   0   2-51.7998 109.811   2
  -5   0  -2-502.650 394.259   6
   5   0   3 227428. 2081.31   2
  -5   0  -3 230316. 3532.00   6
  -5   0  -4 72.2396 183.898   9
  -5   0  -4 6.19022 317.089   6
  -5   0  -5 5220.30 430.058   9
  -5   0  -5 5198.25 613.729   6
  -5   0  -6-118.550 180.158   9
  -5   0  -6 234.926 332.670   6
  -5   0  -7 6722.96 547.422   9
  -5   0  -7 7218.21 711.784   6
  -5   0  -8 287.436 355.052   6
  -5   0  -9 688.178 352.086   6
  -5   0 -10 752.882 523.474   4
  -5   0 -10-37.6051 322.068   6
  -5   0 -11 24723.6 1500.72   4
  -5   0 -11 24313.9 1224.13   6
  -5   0 -12 360.755 418.556   4
  -5   0 -13 6665.68 823.643   4
  -5   0 -14 176.373 319.042   4
  -5   0 -15 16570.8 1239.59   4
  -5   0 -16 206.349 373.378   4
  -5  -1  17 298.233 352.291   5
  -5  -1  16 3251.13 590.816   5
  -5   1  16 2860.53 571.975   5
  -5  -1  15 4597.56 657.022   5
   5  -1 -15 4864.21 826.324   1
  -5   1  15 4396.74 652.987   5
   5   1 -15 5339.41 880.100   1
   5  -1 -14 4693.85 760.308   1
  -5   1  14 3766.56 581.109   5
  -5  -1  14 4993.27 638.179   5
   5   1 -14 5396.07 812.491   1
   5   1 -13 3683.10 669.412   1
  -5   1  13 3145.82 551.341   5
  -5  -1  13 3144.47 519.335   5
   5  -1 -13 4231.90 749.922   1
   5   1 -12 2936.46 582.612   1
  -5   1  12 2395.48 462.275   5
  -5  -1  12 2681.68 465.357   5
   5  -1 -12 2809.46 601.822   1
  -5   1  12 1877.41 376.364   3
  -5   1  11 8592.96 732.951   5
  -5  -1  11 8595.54 714.208   5
  -5   1  11 9539.94 733.732   3
  -5  -1  11 9045.05 737.993   3
   5  -1 -11 9324.03 902.004   1
   5  -1 -10 2235.50 527.504   1
  -5   1  10 1635.08 383.209   5
  -5  -1  10 1634.86 356.644   5
  -5   1  10 1443.48 340.825   3
  -5   1  10 1874.23 349.750   8
  -5  -1  10 1137.03 320.018   3
  -5   1   9 3457.93 452.374   5
  -5  -1   9 3633.64 451.530   5
  -5   1   9 4848.60 544.493   3
  -5   1   9 4246.48 435.273   8
  -5  -1   9 3516.97 480.859   3
  -5   1   8 316.344 222.893   5
  -5  -1   8 260.609 191.246   5
  -5   1   8 532.544 225.004   8
  -5  -1   8 37.2607 263.658   3
  -5  -1   8 411.116 76.8984   4
  -5  -1   7-94.2042 216.042   5
  -5  -1   7 299.713 137.248   4
  -5   1   7 626.300 326.804   3
  -5  -1   7 335.871 284.973   3
  -5   1   7-180.874 197.918   8
  -5  -1   7 225.322 163.713   8
  -5   1   6 18012.1 996.905   3
  -5  -1   6 18132.9 976.336   3
  -5  -1   6 17127.5 548.169   8
  -5   1   5 30562.0 1286.67   3
  -5  -1   5 33414.4 1299.27   3
  -5  -1   5 30418.7 654.435   8
  -5   1   4 20124.9 1088.88   3
  -5  -1   4 20512.6 1023.94   3
  -5   1   3 87172.2 2157.80   3
  -5   1   3 82880.4 1385.76   2
  -5  -1   3 89979.5 2101.84   3
  -5  -1   2 10946.0 773.135   3
  -5   1   2 9296.95 748.542   6
  -5   1   2 9045.74 428.435   2
  -5  -1   1 19119.3 1014.22   3
   5   1  -1 18605.0 729.547   2
  -5  -1   1 19109.5 663.743   2
  -5   1   1 19472.5 1033.96   6
  -5   1   1 18509.9 564.367   2
   5   1   0 33764.9 917.122   2
  -5  -1   0 33320.0 1341.29   3
   5  -1   0 33625.4 879.990   9
  -5   1   0 34549.6 1387.40   6
  -5  -1  -1 55505.6 1692.89   3
   5  -1   1 54562.1 906.811   2
  -5   1  -1 53245.9 1754.61   6
   5  -1   1 53020.4 1093.37   9
   5   1   1 53964.6 1120.86   2
  -5  -1  -2 22253.3 1094.47   3
  -5   1  -2 21471.8 1136.49   6
   5   1   2 21157.6 707.068   2
   5  -1   2 21463.2 546.574   2
   5   1   3 2401.17 264.394   2
   5  -1   3 2518.29 208.369   2
  -5   1  -3 2388.78 489.952   6
  -5  -1  -3 1712.31 288.811   6
  -5  -1  -4 25460.9 917.619   9
  -5   1  -4 22435.8 784.748   9
  -5   1  -4 23124.2 1184.28   6
  -5  -1  -4 24236.1 1158.27   6
  -5   1  -5 26671.6 883.814   9
  -5  -1  -5 27570.0 984.942   9
  -5   1  -5 26747.7 1267.16   6
  -5  -1  -5 27992.5 1234.85   6
  -5   1  -6 7928.31 516.586   9
  -5  -1  -6 6294.56 508.410   9
  -5   1  -6 7173.35 719.692   6
  -5  -1  -6 6543.24 613.714   6
  -5   1  -7 27967.6 1005.40   9
  -5  -1  -7 26205.7 1056.97   9
  -5  -1  -7 26440.7 805.245   7
  -5   1  -7 26066.7 1302.58   6
  -5  -1  -7 27096.3 1239.75   6
  -5  -1  -8 282.721 150.372   7
  -5  -1  -8-152.801 337.097   6
  -5  -1  -9 15834.6 1190.51   4
  -5   1  -9 15833.2 1025.64   6
  -5  -1  -9 15551.0 950.250   6
  -5  -1 -10 5953.11 785.660   4
  -5   1 -10 5507.06 665.951   6
  -5  -1 -10 5786.42 599.064   6
  -5  -1 -11 25126.4 1475.27   4
  -5   1 -11 22713.9 1241.74   6
  -5  -1 -11 24642.9 1169.67   6
  -5   1 -12 25910.1 1544.66   4
  -5  -1 -12 26478.7 1511.69   4
  -5   1 -13 986.480 508.425   4
  -5  -1 -13-240.687 321.275   4
  -5  -1 -14 5346.13 751.372   4
  -5   1 -14 5304.29 775.456   4
  -5   1 -15-54.0972 358.222   4
  -5  -1 -15 268.869 402.839   4
  -5   1 -16 789.459 452.035   4
  -5  -1 -16 341.202 368.405   4
  -5  -2  17 2324.20 534.144   5
  -5  -2  16 371.764 346.915   5
  -5   2  16 515.662 409.815   5
  -5   2  15 508.614 408.437   5
  -5  -2  15 219.749 329.757   5
   5   2 -15 2.79150 377.872   1
   5  -2 -15 97.6168 360.017   1
   5   2 -14 236.847 438.966   1
   5  -2 -14-124.268 399.582   1
  -5   2  14 504.517 383.417   5
  -5  -2  14-352.422 303.919   5
  -5   2  13 7553.92 770.621   5
  -5  -2  13 7628.16 721.932   5
   5   2 -13 8566.25 939.992   1
   5  -2 -13 7426.20 904.215   1
  -5   2  12 1283.64 371.359   5
  -5  -2  12 1416.99 366.326   5
  -5   2  12 1383.94 376.791   8
  -5   2  12 1361.16 355.090   3
   5  -2 -12 1298.54 476.644   1
  -5   2  11-263.682 310.043   5
  -5  -2  11 139.626 255.870   5
   5  -2 -11-121.529 347.491   1
  -5   2  11 45.8643 237.135   3
  -5   2  11 224.928 249.865   8
  -5   2  10 809.842 319.194   5
  -5  -2  10 642.573 279.393   5
   5  -2 -10 1074.23 438.435   1
  -5   2  10 828.486 325.159   3
  -5   2  10 626.284 297.951   8
  -5  -2  10 451.992 283.959   3
  -5   2   9 24744.9 1126.66   5
  -5  -2   9 26279.1 1076.36   5
  -5   2   9 27432.3 1201.10   3
  -5  -2   9 26550.1 1197.19   3
   5  -2  -9 25875.5 1303.84   1
  -5   2   9 26287.4 1021.93   8
  -5  -2   8 3756.69 415.635   5
   5  -2  -8 4247.15 575.560   1
  -5   2   8 3221.62 359.435   8
  -5  -2   8 3464.93 472.899   3
  -5   2   8 4059.64 542.824   3
  -5   2   8 3503.61 463.449   5
  -5   2   7 6731.99 652.600   3
  -5  -2   7 6256.84 607.685   3
  -5  -2   7 6098.80 287.274   4
  -5  -2   7 6087.31 498.411   5
  -5   2   6 5094.44 607.272   3
  -5  -2   6 4539.48 534.284   3
  -5  -2   6 4642.10 313.739   4
  -5   2   5 152621. 2893.84   3
  -5  -2   5 148541. 2681.52   3
  -5  -2   5 144044. 1890.69   4
  -5   2   4 29038.1 1312.00   3
  -5  -2   4 30210.9 1245.22   3
  -5  -2   4 27320.9 446.781   8
  -5  -2   4 28508.8 962.043   4
  -5   2   3 764.196 179.774   2
  -5  -2   3 1027.28 368.424   3
  -5   2   3 227.396 394.077   6
  -5   2   2 84243.3 1214.76   2
  -5  -2   2 86117.6 2044.49   3
   5   2  -2 81716.0 1643.73   2
  -5   2   2 85520.2 2204.35   6
  -5  -2   1 1584.89 360.532   3
  -5   2   1 1554.63 163.492   2
   5   2  -1 1336.76 268.675   2
  -5   2   1 1824.33 457.883   6
  -5  -2   0 80117.2 2012.51   3
   5  -2   0 78546.4 1254.28   9
  -5   2   0 82148.4 2196.93   6
   5   2   0 81567.3 1507.77   2
  -5  -2  -1 70277.5 1872.99   3
   5  -2   1 69154.3 1156.72   9
  -5   2  -1 66520.1 1987.61   6
   5   2   1 70467.1 1390.18   2
  -5  -2  -2 7584.46 670.445   3
   5  -2   2 8147.14 275.187   2
  -5   2  -2 8847.64 806.065   6
   5   2   2 7860.07 478.293   2
  -5  -2  -3 1671.53 388.272   3
  -5  -2  -3 1211.05 256.171   9
   5   2   3 1567.15 242.401   2
   5  -2   3 1589.68 130.319   2
  -5   2  -3 2072.67 502.205   6
  -5  -2  -4 7329.33 656.120   3
  -5  -2  -4 7419.68 534.309   9
  -5   2  -4 7119.45 416.895   9
  -5   2  -4 7203.44 749.864   6
  -5  -2  -5 111298. 2357.19   3
  -5   2  -5 105433. 1639.80   9
  -5  -2  -5 106448. 2035.09   9
  -5  -2  -5 111666. 2892.57   4
  -5   2  -5 106048. 2559.56   6
  -5   2  -6 5867.39 710.616   6
  -5  -2  -6 6940.79 647.480   3
  -5   2  -6 5943.77 433.709   9
  -5  -2  -6 5740.12 515.234   9
  -5  -2  -6 7746.58 879.939   4
  -5  -2  -6 6003.24 331.698   7
  -5  -2  -7 17504.4 973.208   3
  -5   2  -7 17924.1 784.790   9
  -5  -2  -7 18173.1 908.594   9
  -5  -2  -7 17439.5 1228.27   4
  -5  -2  -7 17053.3 575.130   7
  -5   2  -7 16913.6 1056.00   6
  -5  -2  -8 5466.35 596.994   3
  -5  -2  -8 4379.36 535.182   9
  -5  -2  -8 6060.48 819.657   4
  -5   2  -8 4372.39 610.943   6
  -5  -2  -9 1445.15 352.204   3
  -5  -2  -9 838.409 441.466   4
  -5   2  -9 1217.70 449.142   6
  -5  -2 -10 3186.84 408.777   3
  -5  -2 -10 3131.49 598.723   4
  -5   2 -10 2615.43 516.236   6
  -5  -2 -11-48.2022 356.297   4
  -5   2 -11 53.8250 345.201   6
  -5  -2 -12 3282.93 660.356   4
  -5   2 -12 3178.91 563.918   6
  -5   2 -13 23933.4 1492.43   4
  -5  -2 -13 22957.0 1412.66   4
  -5   2 -14 10047.9 1002.21   4
  -5  -2 -14 11027.7 1015.97   4
  -5   2 -15 769.985 435.274   4
  -5  -2 -15 306.866 375.579   4
  -5   2 -16 2654.55 603.361   4
  -5  -2 -16 2118.47 517.001   4
  -5  -3  17 260.307 370.201   5
  -5  -3  16 125.609 285.767   5
   5   3 -15 1368.54 528.267   1
  -5   3  15 1264.51 470.357   5
  -5  -3  15 559.599 324.851   5
   5  -3 -15 96.2900 457.539   1
   5   3 -14 512.272 446.569   1
  -5   3  14 24.7460 275.285   5
  -5  -3  14-184.392 255.751   5
   5  -3 -14 371.848 428.602   1
  -5   3  13 16882.4 1123.89   5
  -5  -3  13 17556.3 1045.87   5
   5   3 -13 17207.0 1263.23   1
  -5   3  13 18823.0 1123.84   8
   5  -3 -13 16724.4 1269.54   1
  -5   3  12 10622.1 871.826   5
  -5  -3  12 10896.5 792.058   5
  -5   3  12 10770.6 767.885   3
  -5   3  12 12143.1 884.554   8
   5  -3 -12 12148.5 1050.06   1
  -5   3  11 1255.76 344.430   5
  -5  -3  11 1952.84 377.481   5
  -5   3  11 2248.21 412.086   3
  -5   3  11 2283.80 426.442   8
   5  -3 -11 1884.23 517.800   1
  -5   3  10 9630.24 769.795   5
  -5  -3  10 11016.6 727.434   5
  -5   3  10 11714.0 818.849   3
  -5   3  10 11011.0 742.738   8
   5  -3 -10 11270.2 947.929   1
  -5   3   9 17222.3 973.170   5
  -5  -3   9 16947.1 855.257   5
  -5   3   9 19174.8 1033.30   3
   5  -3  -9 17347.8 1091.06   1
  -5   3   9 18213.6 889.247   8
  -5  -3   8 8024.07 577.777   5
  -5   3   8 8970.88 740.974   3
  -5  -3   8 7413.36 659.222   3
   5  -3  -8 7987.65 734.487   1
  -5   3   8 7751.25 568.997   8
  -5   3   8 7794.75 653.585   5
   5  -3  -7 3117.02 489.824   1
  -5  -3   7 2665.89 327.560   5
  -5   3   7 3908.57 537.239   3
  -5  -3   7 3004.69 453.998   3
  -5   3   6 7762.49 741.155   3
  -5  -3   6 7200.25 640.029   3
  -5  -3   6 7310.59 358.815   4
  -5  -3   6 7382.67 499.532   5
  -5  -3   5 1855.77 376.909   3
  -5  -3   5 2272.63 250.624   4
  -5   3   5 1529.32 396.024   6
  -5  -3   4 3155.21 460.755   3
  -5  -3   4 3698.41 339.810   4
  -5   3   4 3189.11 540.833   6
  -5  -3   3 2949.25 450.820   3
  -5  -3   3 3228.08 360.175   4
  -5   3   3 2945.95 544.246   6
  -5   3   2 2778.26 233.571   2
   5   3  -2 2794.27 398.813   2
  -5  -3   2 2369.69 348.247   4
  -5  -3   2 2413.62 419.056   3
  -5   3   2 2661.62 540.316   6
   5   3  -1 32058.6 1044.81   2
  -5  -3   1 32073.4 1242.30   3
  -5  -3   1 29623.7 677.377   8
  -5  -3   1 32792.9 1213.58   4
  -5   3   1 35525.7 1479.30   6
  -5   3   1 32728.2 619.099   2
  -5  -3   0-139.629 263.344   3
   5  -3   0 139.528 98.1386   9
   5   3   0-189.488 225.472   2
  -5  -3   0 166.443 227.194   4
  -5   3   0 203.157 378.758   6
  -5  -3  -1 4687.44 502.346   3
   5  -3   1 4916.13 287.947   9
  -5  -3  -1 4873.86 538.403   4
   5   3   1 5072.57 429.732   2
  -5   3  -1 4935.83 653.802   6
  -5  -3  -2 9450.05 707.076   3
  -5  -3  -2 9304.96 600.459   8
  -5  -3  -2 9438.76 781.594   4
  -5   3  -2 10218.1 881.340   6
   5   3   2 10206.5 583.848   2
  -5  -3  -3 25925.8 1119.46   3
  -5  -3  -3 26658.2 1011.70   9
  -5  -3  -3 23299.9 1239.32   4
   5   3   3 26257.6 933.007   2
  -5   3  -3 25000.7 1271.02   6
  -5  -3  -4 44196.9 1480.85   3
  -5  -3  -4 50477.9 1409.37   9
  -5  -3  -4 50131.2 1843.21   4
   5  -3   4 46192.2 542.481   2
  -5   3  -4 47997.6 1734.62   6
  -5  -3  -5 6824.16 611.331   3
  -5  -3  -5 8882.09 626.408   9
  -5   3  -5 7665.70 420.054   9
  -5  -3  -5 7630.24 812.466   4
  -5   3  -5 6989.16 730.264   6
  -5  -3  -6 29283.3 1178.54   3
  -5   3  -6 32022.8 912.196   9
  -5  -3  -6 32461.1 1204.39   9
  -5  -3  -6 30789.0 616.358   7
  -5  -3  -6 31899.7 1544.88   4
  -5   3  -6 31401.5 1405.03   6
   5  -3   6 31151.9 947.579   1
  -5  -3  -7 144.984 218.719   3
  -5  -3  -7 438.617 280.016   9
  -5  -3  -7 257.120 331.687   4
  -5   3  -7 64.7661 340.851   6
  -5   3  -7 220.307 167.647   9
  -5  -3  -8 4240.94 461.575   3
  -5  -3  -8 4765.61 564.288   9
  -5  -3  -8 4614.53 679.124   4
  -5   3  -8 5255.08 653.074   6
  -5  -3  -9 79088.4 1736.69   3
  -5  -3  -9 72734.9 2439.94   4
  -5   3  -9 77827.4 2238.65   6
  -5  -3 -10 9398.92 906.732   4
  -5   3 -10 8450.85 797.272   6
   5   3  11 1346.41 380.740   5
  -5   3 -11 1539.48 458.663   6
  -5  -3 -11 2292.71 558.638   4
   5   3  12 6437.09 755.684   5
  -5  -3 -12 7069.12 845.761   4
  -5   3 -12 6369.29 728.628   6
   5   3  13 2002.74 520.169   5
  -5  -3 -13 2787.70 612.324   4
   5   3  14-37.3855 337.410   5
  -5   3 -14 614.503 477.058   4
  -5  -3 -14-12.9736 351.439   4
   5   3  15 1507.20 537.697   5
  -5   3 -15 2259.56 602.413   4
  -5  -3 -15 1177.95 416.313   4
  -5  -3 -16-144.226 388.241   4
   5   4 -15 4831.72 812.074   1
  -5   4  15 4349.56 697.901   5
  -5  -4  15 3906.00 580.417   5
   5  -4 -15 3256.55 689.860   1
  -5  -4  15 3942.68 696.327   7
   5   4 -14 687.688 487.370   1
  -5   4  14 739.958 356.755   5
  -5   4  14 1184.51 464.541   8
  -5  -4  14 530.553 310.851   5
   5  -4 -14 232.696 381.336   1
   5  -4 -13-153.081 463.788   1
  -5   4  13-347.513 360.203   5
  -5  -4  13-247.191 285.229   5
  -5   4  13 514.333 379.932   8
  -5   4  12 2305.92 471.224   5
  -5  -4  12 2638.99 438.154   5
  -5   4  12 2613.38 426.756   3
  -5   4  12 2979.77 525.884   8
   5  -4 -12 3018.47 612.262   1
  -5   4  11 894.914 345.859   5
  -5  -4  11 1397.42 343.779   5
   5  -4 -11 1239.48 444.078   1
  -5   4  11 925.099 360.630   3
  -5   4  11 1176.43 376.008   8
   5  -4 -10 910.320 417.784   1
  -5   4  10 981.332 346.532   5
  -5  -4  10 1357.56 303.684   5
  -5   4  10 1121.38 340.184   8
  -5   4  10 1436.58 407.083   3
  -5   4   9 210.685 253.839   5
  -5  -4   9 365.660 213.863   5
  -5   4   9 444.868 322.760   3
  -5   4   9 243.805 263.656   8
   5  -4  -9 578.890 409.408   1
  -5  -4   8 2930.17 352.920   5
  -5   4   8 2779.24 432.386   5
  -5   4   8 3138.31 517.168   3
   5  -4  -8 3469.52 542.689   1
  -5  -4   7 55421.1 1315.37   5
  -5   4   7 59248.4 1880.81   3
  -5  -4   7 56916.6 1765.23   3
   5  -4  -7 55924.5 1737.01   1
  -5  -4   6 10325.5 752.779   3
   5  -4  -6 9432.02 715.823   1
  -5  -4   6 9193.41 420.446   4
  -5   4   6 10958.0 858.705   6
  -5  -4   6 10105.8 557.180   5
  -5  -4   5 5913.36 591.462   3
   5  -4  -5 6741.02 561.108   1
  -5  -4   5 5317.85 364.344   4
  -5   4   5 5297.11 635.783   6
   5  -4  -4 6378.58 521.974   1
  -5  -4   4 5539.90 572.949   3
  -5  -4   4 5325.56 394.348   4
  -5   4   4 6500.10 728.975   6
   5   4  -3 8598.08 652.998   2
  -5  -4   3 8535.88 676.095   3
  -5  -4   3 8309.05 520.083   4
  -5   4   3 9705.60 851.149   6
   5   4  -2 44251.7 1319.74   2
  -5  -4   2 42707.3 1442.51   3
  -5  -4   2 44327.0 1249.28   4
  -5   4   2 41907.1 1665.36   6
   5   4  -1 7839.21 551.725   2
  -5   4   1 8908.09 304.372   2
  -5  -4   1 8224.99 663.077   3
  -5  -4   1 9356.11 624.467   4
  -5   4   1 9478.95 841.975   6
  -5  -4   0 44215.2 1449.60   3
   5  -4   0 43921.7 774.953   9
  -5  -4   0 43750.9 854.585   8
  -5  -4   0 44213.7 1435.18   4
  -5   4   0 47637.7 1762.42   6
   5   4   0 43785.4 1264.67   2
  -5  -4  -1 12870.9 804.875   3
  -5  -4  -1 13350.3 571.603   8
  -5  -4  -1 13939.1 849.179   4
  -5   4  -1 13414.6 966.548   6
   5   4   1 14353.6 729.831   2
  -5  -4  -2 35041.4 1302.05   3
  -5  -4  -2 36379.9 1078.16   8
  -5   4  -2 35339.3 1501.64   6
   5   4   2 36370.1 1156.50   2
  -5  -4  -2 35176.2 1420.71   4
  -5  -4  -3 119938. 2366.94   3
  -5  -4  -3 126279. 2286.96   9
  -5  -4  -3 123335. 2760.78   4
   5   4   3 128768. 2186.88   2
  -5   4  -3 121009. 2718.33   6
  -5  -4  -4 7569.84 609.063   3
  -5  -4  -4 7616.83 598.784   9
  -5  -4  -4 8246.39 766.115   4
  -5   4  -4 8087.26 772.974   6
   5  -4   4 7494.32 355.736   1
  -5  -4  -5 4350.51 463.151   3
  -5  -4  -5 3842.77 465.562   9
  -5   4  -5 4556.84 300.882   9
   5  -4   5 5122.59 327.465   1
  -5   4  -5 3694.33 570.942   6
  -5  -4  -5 4478.10 615.290   4
   5  -4   6 829.669 186.104   1
  -5   4  -6 1175.44 189.793   9
  -5  -4  -6 839.807 298.429   9
  -5  -4  -6 851.034 266.847   3
  -5   4  -6 552.333 368.187   6
  -5  -4  -6 730.885 349.201   4
   5  -4   7 2974.34 327.870   1
  -5   4  -7 3054.07 318.223   9
  -5  -4  -7 2790.96 443.810   9
  -5  -4  -7 2511.78 351.458   3
  -5   4  -7 2665.15 539.733   6
  -5  -4  -7 2247.75 503.451   4
  -5  -4  -8 279.200 182.190   3
  -5  -4  -8 306.739 292.125   9
  -5   4  -8 429.053 380.326   6
  -5  -4  -8 617.054 364.639   4
  -5  -4  -9 2943.20 486.272   9
  -5  -4  -9 2365.70 307.646   3
  -5   4  -9 2799.90 553.738   6
  -5  -4  -9 3075.39 588.917   4
   5   4  10 5022.80 619.384   5
  -5   4 -10 5609.68 694.520   6
  -5  -4 -10 4267.32 659.806   4
   5   4  11 5978.70 723.712   5
  -5   4 -11 5786.52 705.469   6
  -5  -4 -11 6406.72 807.197   4
   5   4  12 3066.02 557.229   5
  -5   4 -12 2627.92 524.515   6
  -5  -4 -12 3497.74 635.364   4
   5   4  13 5239.47 713.523   5
  -5  -4 -13 5870.68 783.042   4
  -5   4 -13 5805.93 717.915   6
   5   4  14-61.0020 316.664   5
  -5  -4 -14-58.9962 318.961   4
   5   4  15 2326.36 578.581   5
  -5   4 -15 3482.46 690.725   4
  -5  -4 -15 2376.40 549.667   4
  -5  -4 -16 5335.08 794.215   4
  -5   5  15 969.463 452.225   5
  -5   5  14 83.2517 320.122   5
  -5   5  14 274.790 371.265   8
  -5  -5  14 8.85033 355.731   7
  -5   5  13 398.910 362.098   5
   5  -5 -13-639.353 539.654   1
  -5  -5  13-185.130 270.696   5
  -5   5  13 493.678 390.471   8
  -5  -5  13 88.8323 310.523   7
  -5   5  12 301.382 331.155   5
  -5  -5  12 221.354 237.667   5
  -5   5  12 89.1184 318.163   8
   5  -5 -12-302.524 425.661   1
  -5   5  11 43124.0 1667.23   5
  -5  -5  11 43853.9 1415.08   5
  -5   5  11 45974.3 1567.40   3
  -5   5  11 44668.1 1634.14   8
   5  -5 -11 45250.6 1925.70   1
  -5   5  10 332.378 340.815   5
  -5  -5  10 89.5147 198.106   5
  -5   5  10-150.643 285.637   3
  -5   5  10 118.379 275.838   8
   5  -5 -10-138.068 345.950   1
  -5  -5   9 5546.11 476.628   5
  -5   5   9 5178.33 626.583   3
  -5   5   9 5688.76 558.991   8
   5  -5  -9 5736.64 663.346   1
  -5   5   9 6380.11 646.765   5
   5  -5  -8 1551.01 418.023   1
  -5   5   8 1941.67 469.674   3
  -5  -5   8 1671.19 273.295   5
  -5   5   8 1832.83 376.170   5
  -5  -5   7 13501.9 634.258   5
   5  -5  -7 13809.9 893.633   1
  -5  -5   6 4133.84 346.473   5
   5  -5  -6 5008.07 529.231   1
  -5   5   6 4212.13 602.217   6
  -5  -5   5 783.319 184.949   5
  -5  -5   5 687.439 279.224   3
   5  -5  -5 537.761 268.407   1
  -5   5   5 780.865 409.898   6
   5   5  -4 12852.7 829.240   2
  -5  -5   4 11611.1 802.679   3
   5  -5  -4 11716.7 664.315   1
  -5  -5   4 10974.7 562.688   4
  -5   5   4 11687.9 933.443   6
   5   5  -3 5097.65 549.162   2
  -5  -5   3 4230.50 503.049   3
   5  -5  -3 4707.68 414.332   1
  -5  -5   3 4910.04 412.083   4
  -5   5   3 4505.75 676.380   6
   5   5  -2 4402.31 476.064   2
   5  -5  -2 4769.97 365.843   1
  -5  -5   2 4420.51 498.946   3
  -5  -5   2 4616.53 432.775   4
  -5   5   2 5154.73 686.966   6
  -5   5   1 59619.3 757.724   2
  -5  -5   1 62671.9 1783.29   3
   5  -5  -1 64625.1 1088.44   1
  -5  -5   1 64591.0 1599.80   4
  -5   5   1 62242.7 2036.52   6
   5   5  -1 62212.7 1606.08   2
   5  -5   0 700.358 122.852   1
   5   5   0 1217.98 306.196   2
  -5  -5   0 765.970 192.819   5
  -5  -5   0 902.987 319.224   3
  -5   5   0 1147.07 485.331   6
  -5  -5   0 1488.74 326.014   4
   5  -5   1 29027.1 472.209   1
  -5  -5  -1 30747.4 967.865   5
  -5  -5  -1 31500.3 1237.75   3
  -5  -5  -1 31489.3 1250.64   4
  -5   5  -1 32374.0 1460.29   6
   5   5   1 31453.4 1135.59   2
   5   5   2 677.394 229.400   2
  -5  -5  -2 984.354 195.405   8
  -5  -5  -2 1046.11 276.308   3
  -5   5  -2 1457.91 457.403   6
  -5  -5  -2 915.461 274.365   4
  -5  -5  -3 7609.54 609.511   3
  -5  -5  -3 7495.55 613.518   9
  -5  -5  -3 8047.61 714.120   4
   5   5   3 7673.12 585.316   2
  -5   5  -3 7760.01 757.190   6
  -5  -5  -4 8383.05 632.058   3
  -5  -5  -4 8621.51 682.526   9
  -5  -5  -4 8847.91 781.092   4
  -5   5  -4 9096.05 806.205   6
  -5  -5  -5 21654.6 967.020   3
  -5  -5  -5 21786.0 1043.74   9
  -5  -5  -5 21842.8 1234.03   4
  -5   5  -5 21386.3 1208.88   6
  -5   5  -6 2007.81 204.860   9
  -5  -5  -6 1918.15 321.903   3
  -5   5  -6 1833.86 469.575   6
  -5  -5  -6 1850.26 385.132   9
  -5  -5  -6 1947.05 465.405   4
  -5  -5  -7 147502. 2327.01   3
  -5   5  -7 152897. 1871.97   9
  -5  -5  -7 146969. 2852.06   9
  -5  -5  -7 142518. 3298.38   4
  -5   5  -7 146541. 3115.41   6
  -5  -5  -8 1578.31 388.663   9
  -5  -5  -8 388.467 181.084   3
  -5   5  -8 825.216 421.199   6
  -5  -5  -8 952.632 456.188   4
  -5  -5  -9 5607.58 647.879   9
   5   5   9 6282.89 650.803   5
  -5  -5  -9 6223.20 758.878   4
  -5   5  -9 6470.04 736.817   6
  -5  -5 -10 1229.36 428.057   9
   5   5  10 1041.55 328.218   5
  -5   5 -10 1491.69 468.453   6
  -5  -5 -10 1369.10 442.356   4
   5   5  11 8767.90 838.329   5
  -5  -5 -11 8404.14 898.958   4
  -5   5 -11 8164.56 851.647   6
   5   5  12-96.5356 305.372   5
  -5   5 -12 128.868 369.274   6
  -5  -5 -12-371.268 393.070   4
   5   5  13 1841.56 491.578   5
  -5   5 -13 1746.34 474.205   6
  -5  -5 -13 1452.73 481.716   4
   5   5  14 460.690 349.378   5
  -5  -5 -14 717.578 419.705   4
  -5  -5 -15-598.187 491.942   4
  -5  -5 -16-82.0622 412.895   4
  -5   6  15 3395.11 654.824   8
  -5   6  14 338.719 398.495   5
  -5   6  14 462.763 405.327   8
  -5  -6  14 99.9654 388.304   7
  -5   6  13 305.997 348.114   8
  -5   6  13 642.138 391.101   5
  -5  -6  13 386.918 419.447   7
  -5   6  12 308.769 370.166   5
  -5   6  12 84.1711 283.296   8
  -5  -6  12-123.954 363.660   7
  -5  -6  11 1123.41 289.375   5
  -5   6  11 1286.79 385.825   5
  -5   6  11 1449.13 390.402   3
   5  -6 -11 406.477 421.676   1
  -5   6  11 1072.27 372.857   8
  -5  -6  11 1389.28 491.688   7
  -5  -6  10 2986.10 382.917   5
  -5   6  10 2729.39 501.417   5
  -5   6  10 3120.04 500.859   3
  -5   6  10 2431.48 421.968   8
  -5  -6  10 2760.88 539.288   7
   5  -6 -10 2937.79 565.362   1
   5  -6  -9 416.008 324.211   1
  -5   6   9 1011.18 372.435   5
  -5   6   9 1117.93 406.233   3
  -5  -6   9 962.515 252.221   5
  -5   6   8 3760.81 587.500   3
  -5  -6   8 3179.71 337.634   5
   5  -6  -8 2817.83 479.612   1
  -5   6   8 3088.73 495.910   5
  -5  -6   7 28373.1 858.776   5
   5  -6  -7 29799.5 1304.49   1
  -5  -6   6 15081.0 592.553   5
  -5   6   6 16017.5 1089.13   6
   5  -6  -6 15822.5 895.331   1
  -5  -6   5 24924.0 698.294   5
  -5   6   5 25643.6 1349.37   6
   5  -6  -5 24065.4 1019.10   1
   5   6  -4 11883.3 839.626   2
  -5   6   4 13328.0 1029.36   6
   5  -6  -4 11963.4 660.737   1
  -5  -6   4 12701.0 492.374   5
   5  -6  -3 1396.34 236.422   1
  -5   6   3 1433.69 497.703   6
   5   6  -3 1651.23 397.799   2
  -5  -6   3 1526.15 262.950   4
  -5  -6   2 2999.81 446.912   3
   5   6  -2 2898.37 428.367   2
   5  -6  -2 3014.59 283.913   1
  -5   6   2 2915.60 587.869   6
  -5  -6   2 2780.37 348.697   4
   5  -6  -1 241.816 93.7742   1
  -5  -6   1 293.364 123.755   5
   5   6  -1 132.321 256.748   2
  -5  -6   1 15.9374 268.849   3
  -5   6   1 151.612 382.485   6
  -5  -6   1 177.588 185.847   4
  -5  -6   0 51386.8 1152.18   5
  -5  -6   0 54020.4 1666.04   3
  -5  -6   0 55979.0 1584.75   4
  -5   6   0 53621.7 1883.80   6
   5   6   0 52761.6 1556.37   2
  -5  -6  -1 10888.5 571.246   5
  -5  -6  -1 11952.4 787.393   3
   5   6   1 12238.3 766.187   2
  -5  -6  -1 11613.7 781.489   4
  -5   6  -1 11566.5 914.294   6
   5   6   2-57.5073 246.191   2
  -5  -6  -2 199.466 252.248   3
  -5  -6  -2 249.962 118.677   7
  -5  -6  -2 87.8719 230.409   4
  -5  -6  -3 40223.4 1394.16   3
  -5  -6  -3 35679.6 583.835   7
  -5  -6  -3 40214.9 1542.99   4
   5   6   3 40325.1 1379.43   2
  -5   6  -3 37254.5 1569.92   6
  -5  -6  -4 1449.84 334.734   9
  -5  -6  -4 2319.27 371.188   3
  -5   6  -4 1555.91 438.271   6
  -5  -6  -4 1847.01 392.195   4
  -5  -6  -5 5829.36 530.337   3
  -5  -6  -5 5124.66 565.330   9
  -5  -6  -5 5630.97 655.453   4
  -5   6  -5 4266.33 636.971   6
  -5  -6  -6 4375.89 457.101   3
  -5  -6  -6 3737.12 511.177   9
  -5   6  -6 4775.02 667.259   6
  -5  -6  -6 4467.86 627.704   4
  -5  -6  -7 859.387 347.096   9
  -5   6  -7 1194.23 483.859   6
  -5  -6  -7 1040.55 382.124   4
  -5   6  -8 2137.81 512.563   6
  -5  -6  -8 2033.70 467.609   9
   5   6   8 2662.58 456.012   5
  -5  -6  -8 2271.71 552.708   4
  -5  -6  -9-22.1651 292.179   9
   5   6   9-290.875 332.799   5
  -5   6  -9 341.191 433.911   6
  -5  -6  -9 27.2291 330.693   4
  -5  -6 -10-204.623 355.210   9
   5   6  10-160.860 290.855   5
  -5   6 -10 183.694 398.780   6
  -5  -6 -10 256.278 298.563   4
  -5  -6 -11 2894.92 578.535   9
   5   6  11 3215.75 552.348   5
  -5   6 -11 3065.51 613.362   6
  -5  -6 -11 2937.75 599.021   4
  -5  -6 -12 318.916 384.991   9
   5   6  12-132.157 331.462   5
  -5   6 -12 416.087 405.466   6
  -5  -6 -12 74.1171 382.082   4
   5   6  13 6069.84 766.677   5
  -5   6 -13 6595.67 818.632   6
  -5  -6 -13 6369.20 830.467   4
   5   6  14 186.582 347.941   5
  -5  -6 -14-135.283 398.991   4
  -5  -6 -15 3409.65 658.859   4
  -5  -6 -16 2895.42 652.129   4
  -5   7  16 605.029 526.737   8
  -5   7  15 618.250 470.676   8
  -5   7  14 82.4278 331.143   5
  -5   7  14 314.819 377.842   8
  -5  -7  14 211.975 423.512   7
  -5   7  13 5330.47 704.361   5
  -5   7  13 5787.85 729.082   8
  -5  -7  13 7122.95 896.708   7
  -5   7  12 3031.77 557.335   5
  -5   7  12 3437.16 554.055   8
  -5  -7  12 3614.59 647.722   7
  -5   7  11 357.816 306.483   5
  -5   7  11 474.914 295.899   8
  -5  -7  11 303.458 292.511   7
  -5   7  10 6768.56 705.273   5
  -5   7  10 7591.08 740.813   3
  -5   7  10 7225.26 696.960   8
  -5  -7  10 6881.49 793.449   7
  -5   7   9 44321.6 1718.78   3
  -5  -7   9 40822.6 1765.09   7
  -5   7   9 41072.9 1617.67   5
  -5  -7   8 3232.06 331.982   5
  -5  -7   8 3382.60 558.361   7
  -5   7   8 3664.58 572.517   6
  -5   7   8 2963.03 483.234   5
  -5  -7   7 3430.62 300.407   5
  -5  -7   7 3864.85 573.101   7
  -5   7   7 3921.44 615.852   6
  -5  -7   6 2210.48 221.561   5
  -5  -7   6 2065.31 456.766   7
  -5   7   6 2484.31 526.553   6
  -5  -7   5 1747.92 180.586   5
  -5  -7   5 1893.28 419.790   7
  -5   7   5 1521.17 472.221   6
   5   7  -4 89.6271 293.891   2
  -5  -7   4 70.8677 75.4686   5
  -5  -7   4 184.046 268.432   7
  -5   7   4 112.798 439.853   6
   5   7  -3 23107.7 1132.02   2
  -5  -7   3 22708.7 1066.48   7
  -5   7   3 24832.5 1372.71   6
  -5  -7   2 728.399 239.040   4
  -5  -7   2 593.026 125.837   5
  -5  -7   2 701.402 269.974   7
   5   7  -2 850.870 350.526   2
  -5   7   2 851.968 462.280   6
  -5  -7   1 24047.2 695.777   5
  -5  -7   1 25155.3 974.683   7
  -5   7   1 25608.9 1344.19   6
  -5  -7   1 26823.2 1081.08   4
   5   7  -1 24036.0 1120.67   2
  -5  -7   0 125.143 105.795   5
   5   7   0 691.371 326.620   2
  -5  -7   0 134.359 150.997   7
  -5   7   0 97.2445 381.483   6
  -5  -7   0 219.427 229.055   4
  -5  -7  -1 6121.93 418.233   5
  -5  -7  -1 6890.84 422.594   7
  -5   7  -1 6401.06 748.528   6
   5   7   1 6693.59 622.903   2
  -5  -7  -1 7212.39 648.611   4
   5   7   2 58.3535 223.283   2
  -5  -7  -2 60.4729 87.9140   7
  -5   7  -2-29.2810 362.310   6
  -5  -7  -2-29.5143 131.841   5
  -5  -7  -2 305.533 274.893   4
   5   7   3 7367.33 657.322   2
  -5  -7  -3 8122.15 743.758   4
  -5   7  -3 7919.56 792.662   6
  -5  -7  -4 16568.5 979.413   9
  -5   7  -4 16628.9 1117.81   6
  -5  -7  -4 17517.6 1093.65   4
  -5  -7  -5 17414.6 1020.62   9
  -5  -7  -5 19226.8 1196.63   4
  -5  -7  -6 14826.4 955.989   9
  -5  -7  -6 15697.3 1119.81   4
  -5  -7  -7 4229.98 578.349   9
  -5  -7  -7 3853.98 622.795   4
   5   7   8 8429.86 720.180   5
  -5  -7  -8 9864.72 859.390   9
  -5  -7  -8 9313.80 927.488   4
   5   7   9 70976.7 2086.02   5
  -5  -7  -9 71489.8 2269.75   9
  -5  -7  -9 70766.6 2519.01   4
  -5  -7 -10-6.84844 320.113   9
   5   7  10-56.2202 325.576   5
  -5  -7 -10 166.180 347.656   4
  -5  -7 -11 481.548 401.856   9
   5   7  11 380.735 360.310   5
  -5  -7 -11-45.9597 359.864   4
  -5  -7 -12 332.289 341.168   9
   5   7  12 13.6958 397.421   5
  -5  -7 -12 134.370 350.256   4
  -5  -7 -13 484.041 378.054   9
   5   7  13 429.839 384.748   5
  -5   7 -13 501.517 393.470   6
  -5  -7 -13-257.907 464.478   4
  -5  -7 -14 1609.36 555.791   9
   5   7  14 937.626 461.472   5
  -5  -7 -14 511.595 333.034   4
  -5  -7 -15 1085.01 456.569   4
  -5   8  15 1787.92 565.611   8
  -5   8  14 435.780 427.279   8
  -5   8  13 1655.25 504.791   5
  -5   8  13 1519.88 503.153   8
  -5  -8  13 1789.94 555.029   7
  -5   8  12 1389.24 457.692   5
  -5   8  12 1025.61 426.896   8
  -5  -8  12 1703.48 547.604   7
  -5   8  11 372.314 323.485   5
  -5   8  11-183.999 403.304   8
  -5  -8  11 969.320 467.968   7
  -5   8  10 921.536 347.773   5
  -5   8  10 1768.08 443.775   3
  -5  -8  10 1388.28 494.070   7
  -5  -8   9 17078.1 1194.90   7
  -5   8   9 19440.4 1142.57   6
  -5   8   9 18750.4 1123.73   5
  -5   8   8 125.760 312.190   5
  -5  -8   8 430.277 392.298   7
  -5   8   8 285.119 351.520   6
  -5  -8   7 1164.84 351.324   7
  -5   8   7 1082.31 424.822   6
  -5  -8   6 1078.75 366.880   7
  -5   8   6 1705.75 498.595   6
   5   8  -5 25042.9 1324.30   2
  -5  -8   5 26201.3 1295.53   7
  -5   8   5 26717.2 1454.13   6
  -5  -8   4 4655.95 180.831   5
   5   8  -4 6569.70 703.373   2
  -5  -8   4 5591.48 605.971   7
  -5   8   4 5872.60 779.104   6
  -5  -8   3 492.390 59.9980   5
  -5  -8   3 906.230 315.117   7
  -5   8   3 722.776 450.436   6
   5   8  -3 1000.18 385.623   2
   5   8  -2 59276.1 1811.97   2
  -5  -8   2 60807.5 1670.26   7
  -5   8   2 59562.5 2072.98   6
  -5  -8   1 1796.40 168.876   5
  -5   8   1 2444.63 507.686   6
  -5  -8   0 15234.8 535.893   5
  -5  -8   0 16082.8 725.369   7
  -5   8   0 15139.1 1076.36   6
  -5  -8   0 16245.8 909.068   4
  -5   8   0 14426.4 346.017   2
   5   8   0 15431.7 947.155   2
  -5  -8  -1 12351.1 543.036   5
  -5  -8  -1 11944.7 544.036   7
  -5   8  -1 13552.6 1040.22   6
  -5  -8  -1 13411.9 867.489   4
   5   8   1 12353.7 844.113   2
  -5  -8  -2 4688.97 382.089   5
   5   8   2 4676.20 552.526   2
  -5   8  -2 4609.30 666.314   6
  -5  -8  -2 4977.99 578.694   4
   5   8   3 12.7916 270.333   2
  -5  -8  -3 470.184 305.575   4
  -5  -8  -4 16737.5 1026.12   9
  -5  -8  -4 17860.8 1132.70   4
  -5  -8  -5 19766.8 1133.61   9
  -5  -8  -5 20694.6 1265.76   4
  -5  -8  -6 956.435 364.472   9
  -5  -8  -6 1572.24 477.141   4
   5   8   7 7397.83 637.856   5
  -5  -8  -7 7896.06 793.707   9
  -5  -8  -7 8134.82 853.106   4
   5   8   8 10924.7 800.124   5
  -5  -8  -8 10846.0 915.236   9
  -5  -8  -8 11013.7 1023.02   4
  -5  -8  -9 1489.45 480.954   9
   5   8   9 1914.53 443.875   5
  -5  -8  -9 1558.51 461.061   4
  -5  -8 -10 1124.01 426.683   9
   5   8  10 1209.09 403.818   5
  -5  -8 -10 1036.77 450.454   4
  -5  -8 -11 681.247 373.149   9
   5   8  11 798.380 341.263   5
  -5  -8 -11 919.222 446.238   4
  -5  -8 -12-882.179 505.776   4
  -5  -8 -12-216.581 370.928   9
   5   8  12 96.1233 324.679   5
  -5  -8 -13 5139.11 782.164   4
   5   8  13 5676.09 757.119   5
  -5  -8 -13 6442.44 861.224   9
   5   8  14 4242.33 684.327   5
  -5   8 -14 4632.07 788.034   6
  -5   9  14 374.493 429.475   8
  -5   9  13 685.033 421.263   5
  -5   9  13 864.431 392.168   8
  -5  -9  13 304.839 436.027   7
  -5   9  12 560.336 402.023   5
  -5   9  12-558.323 390.415   8
  -5  -9  12 279.720 359.758   7
  -5   9  11 5572.58 680.447   5
  -5   9  11 4687.80 619.823   8
  -5  -9  11 5478.74 786.336   7
  -5   9  10 3631.33 577.974   5
  -5  -9  10 4106.85 685.415   7
  -5   9   9 1073.86 391.688   5
  -5  -9   9 1256.92 415.238   7
  -5   9   8-167.279 323.714   5
  -5  -9   8-374.584 392.582   7
  -5   9   8 235.114 342.573   6
  -5  -9   7 5798.31 729.425   7
  -5   9   7 4974.14 717.163   6
  -5  -9   6 23115.0 1299.59   7
  -5   9   6 22480.3 1354.09   6
   5   9  -5 10437.8 903.594   2
  -5  -9   5 9939.22 831.916   7
  -5   9   5 10129.2 966.534   6
  -5  -9   4 4299.49 575.901   7
  -5   9   4 3133.22 617.621   6
   5   9  -4 3697.99 611.983   2
   5   9  -3 9947.88 842.165   2
  -5  -9   3 9102.73 713.796   7
  -5   9   3 9636.32 933.102   6
  -5  -9   2 2733.45 408.597   7
   5   9  -2 2002.07 396.664   2
  -5   9   2 2788.07 580.091   6
  -5  -9   1 19333.6 900.715   7
  -5   9   1 20457.6 1261.23   6
   5   9  -1 18080.5 1067.64   2
   5   9   0 487.223 381.205   2
  -5  -9   0 25.4394 157.686   7
  -5   9   0-418.462 477.354   6
  -5   9  -1 26720.0 1411.07   6
   5   9   1 24669.9 1236.40   2
   5   9   2 25879.2 1297.55   2
   5   9   3-488.375 378.703   2
  -5  -9  -4 2024.31 489.808   4
  -5  -9  -4 1876.61 458.926   9
   5   9   4 1474.30 376.144   2
  -5  -9  -5 3927.62 566.866   9
  -5  -9  -5 4954.38 695.373   4
  -5  -9  -6 20479.8 1213.20   9
  -5  -9  -6 22043.0 1373.94   4
   5   9   7 27875.9 1192.38   5
  -5  -9  -7 27359.0 1428.80   9
  -5  -9  -7 30920.2 1648.70   4
  -5  -9  -8 838.122 385.841   4
  -5  -9  -8 671.261 387.114   9
   5   9   8 772.808 327.054   5
  -5  -9  -9-18.8608 375.778   4
  -5  -9  -9 133.874 371.386   9
   5   9   9 277.772 279.948   5
  -5  -9 -10 819.197 435.817   9
   5   9  10 1249.09 398.311   5
  -5  -9 -11 3654.71 639.777   9
   5   9  11 4361.59 640.558   5
   5   9  12 7734.23 841.335   5
  -5  -9 -12 7905.99 937.264   9
   5   9  13-462.396 436.452   5
   5   9  14-301.103 438.796   5
  -5  10  13 71.8797 350.343   8
  -5  10  12 970.132 406.566   5
  -5  10  12 1371.01 442.487   8
  -5 -10  12 1339.31 474.171   7
  -5  10  11-465.921 420.280   5
  -5  10  11-232.681 425.815   8
  -5 -10  11 134.946 400.926   7
  -5  10  10 613.964 333.047   5
  -5 -10  10 826.634 405.354   7
  -5  10   9-330.815 428.296   5
  -5 -10   9 146.073 326.430   7
  -5  10   8 559.049 338.341   5
  -5 -10   8 935.887 376.017   7
  -5  10   8 1165.17 432.654   6
  -5 -10   7 14561.3 1120.72   7
  -5  10   7 13171.4 1089.75   6
  -5 -10   6 2689.09 520.418   7
  -5  10   6 3225.23 624.466   6
   5  10  -5 1012.17 444.901   2
  -5 -10   5 322.448 339.915   7
  -5  10   5-381.283 475.898   6
  -5 -10   4 1901.37 426.174   7
  -5  10   4 1671.55 498.982   6
   5  10  -4 2415.57 541.917   2
   5  10  -3 43652.9 1728.84   2
  -5 -10   3 45877.6 1608.65   7
  -5  10   3 47161.8 1899.30   6
  -5 -10   2 833.080 270.905   7
  -5  10   2 629.877 409.905   6
  -5  10   1 10056.2 930.245   6
   5  10  -1 8757.71 774.160   2
  -5  10   0 36807.7 1692.75   6
   5  10   0 38058.5 1589.26   2
   5  10   1 268.099 358.703   2
   5  10   2-41.9371 292.673   2
   5  10   3 19066.3 1169.34   2
   5  10   4-286.857 380.833   2
  -5 -10  -5 4685.33 653.316   9
  -5 -10  -6 1563.35 426.372   9
   5  10   7 4533.51 523.825   5
  -5 -10  -7 5129.21 697.242   9
  -5 -10  -8 462.004 379.872   9
   5  10   8 650.431 302.535   5
  -5 -10  -9-230.726 376.185   9
   5  10   9-380.771 343.008   5
  -5 -10 -10 785.062 447.099   9
   5  10  10 289.568 258.473   5
  -5 -10 -11 3039.49 603.500   9
   5  10  11 1449.19 421.158   5
  -5 -10 -12-111.602 433.092   9
   5  10  12-71.7626 372.400   5
   5  10  13 1250.66 504.326   5
  -5  11  12 51.3569 397.013   8
  -5 -11  12 434.610 422.371   7
  -5  11  11 184.827 314.721   5
  -5  11  11-640.534 482.483   8
  -5 -11  11-4.93088 324.717   7
  -5  11  10-162.309 379.977   5
  -5 -11  10-69.9257 356.056   7
  -5  11   9 8667.67 823.525   5
  -5 -11   9 8619.02 945.649   7
  -5 -11   8 5601.08 768.427   7
  -5  11   8 6117.31 717.256   5
  -5 -11   7 542.434 394.100   7
  -5  11   7 728.326 432.849   6
  -5 -11   6 1133.75 401.504   7
  -5  11   6 1346.53 533.482   6
   5  11  -5 8578.25 911.814   2
  -5 -11   5 6912.14 734.376   7
  -5  11   5 6976.64 860.359   6
   5  11  -4 14741.9 1087.43   2
  -5 -11   4 15926.8 1045.66   7
  -5  11   4 15307.9 1152.43   6
   5  11  -3 16108.9 1108.86   2
  -5 -11   3 15573.1 975.722   7
  -5  11   3 15202.4 1149.89   6
   5  11  -2 1018.41 400.789   2
  -5  11   2 1529.51 516.388   6
   5  11  -1 6141.27 663.468   2
  -5  11   1 6979.25 816.165   6
   5  11   0 23135.1 1311.89   2
   5  11   1 13862.7 1023.14   2
   5  11   2 2234.49 487.265   2
   5  11   3 5.16030 384.419   2
   5  11   4 21941.8 1309.42   2
  -5 -11  -5 5954.06 727.317   9
   5  11   5 5133.63 684.436   2
  -5 -11  -6 205.194 312.677   9
  -5 -11  -7 611.015 419.808   9
  -5 -11  -8 533.912 388.676   9
  -5 -11  -9 4937.30 720.554   9
  -5 -11 -10 4180.30 720.951   9
  -5 -11 -11 6084.99 835.129   9
  -5  12  11-249.043 424.041   8
  -5 -12  11 374.458 450.654   7
  -5  12  10 640.499 416.035   5
  -5 -12  10 358.925 448.583   7
  -5  12   9 5229.97 665.584   5
  -5 -12   9 6158.33 852.964   7
  -5  12   8 128.057 343.134   5
  -5 -12   8 680.431 419.527   7
  -5 -12   7 1304.97 477.049   7
  -5  12   7 874.585 490.393   6
  -5  12   7 777.241 335.047   5
   5  12  -6 1408.35 608.629   2
  -5 -12   6 507.843 381.934   7
   5  12  -5 14297.4 1157.39   2
  -5 -12   5 15252.6 1094.37   7
  -5  12   5 13090.4 1110.30   6
   5  12  -4 9109.62 920.307   2
  -5  12   4 9094.63 956.002   6
   5  12  -3 444.715 393.405   2
  -5  12   3 398.498 413.326   6
   5  12  -2-939.372 499.321   2
  -5  12   2 307.238 427.083   6
   5  12  -1-425.746 466.120   2
  -5  12   1 1313.36 466.791   6
   5  12   0 5432.66 742.362   2
   5  12   1 12158.1 1007.52   2
   5  12   2 2315.23 509.146   2
   5  12   3-139.623 365.076   2
   5  12   3 764.434 331.567   8
   5  12   4 1428.67 435.389   2
   5  12   5 25213.2 1493.58   2
  -5 -12  -6 472.620 401.064   9
  -5 -12  -7 6389.29 812.160   9
  -5 -12  -8 145.755 309.866   9
  -5 -12  -9 128.283 336.690   9
  -5 -12 -10 780.378 473.697   9
  -5  13  10 669.948 357.709   5
  -5 -13  10 1266.50 503.449   7
  -5  13   9 479.321 311.891   5
  -5  13   8-183.437 375.446   5
  -5  13   7-304.504 352.854   5
   5  13  -6 7158.38 928.917   2
  -5  13   6 4945.56 779.360   6
   5  13  -5 954.641 553.662   2
  -5  13   5 232.383 408.242   6
  -5  13   4-42.5188 420.428   6
   5  13  -4 772.914 491.164   2
  -5  13   3 7001.14 870.288   6
   5  13  -3 6287.26 784.424   2
   5  13  -2 465.940 343.518   2
  -5  13   2 739.796 494.561   6
  -5  13   1 11648.6 1099.30   6
   5  13  -1 10647.7 972.280   2
   5  13   0 1031.64 414.539   2
   5  13   1 557.762 424.189   2
   5  13   2 3099.41 637.262   2
   5  13   3 6955.21 834.895   2
   5  13   4 589.199 391.146   2
   5  13   5 137.443 392.758   2
  -5 -13  -6 11123.6 1040.01   9
   5  13   6 10686.6 1028.45   2
  -5 -13  -7 2383.33 594.693   9
  -5 -13  -8 260.612 328.745   9
  -5 -13  -9 7545.90 915.299   9
  -5  14   9-244.101 362.422   5
  -5  14   8 501.151 318.777   5
  -5  14   7 4894.25 708.378   5
  -5  14   6 2574.44 650.253   6
  -5  14   6 3346.24 556.137   5
   5  14  -5 1561.26 635.936   2
  -5  14   5-218.571 418.688   6
  -5  14   4 158.967 437.473   6
   5  14  -4 712.000 470.742   2
  -5  14   3 552.401 465.936   6
   5  14  -3 510.283 438.859   2
   5  14  -2 2663.51 606.509   2
  -5  14   2 2686.49 663.212   6
   5  14  -1 32.1720 457.674   2
   5  14   0-112.587 442.002   2
   5  14   1 286.328 434.348   2
   5  14   2 5118.50 779.500   2
   5  14   3 30701.6 1728.62   2
   5  14   4 14.4513 360.159   2
   5  14   5 56.3869 399.600   2
   5  14   6-135.790 394.845   2
  -5 -14  -7 17.8777 316.562   9
   5  14   7-729.963 536.812   2
  -5  15   8 1116.88 445.756   5
  -5  15   7 418.758 335.338   5
   5  15  -6 2353.52 765.746   2
  -5  15   6-554.744 409.991   5
   5  15  -5 1147.59 588.722   2
  -5  15   5-71.5282 455.709   6
  -5  15   4 2540.65 642.636   6
   5  15  -4 3057.07 680.520   2
  -5  15   3 2385.11 658.330   6
   5  15  -3 2322.93 626.721   2
  -5  15   2-286.531 472.034   6
   5  15  -2 210.632 333.744   2
   5  15  -1 7534.53 923.859   2
   5  15   0-492.026 508.871   2
   5  15   1 3525.89 731.172   2
   5  15   2 462.057 455.363   2
   5  15   3 240.082 417.944   2
   5  15   4 5391.89 830.549   2
   5  15   5 1865.87 555.956   2
  -5  16   6 2039.79 541.751   5
  -5  16   5 4055.58 647.811   5
  -5  16   4 2283.77 625.565   6
  -5  16   3 603.446 558.108   6
  -5  16   2 1368.03 602.340   6
   5  16  -2 449.497 419.443   2
   5  16  -1 543.820 453.537   2
   5  16   0 3943.86 725.780   2
   5  16   1 1320.36 485.474   2
  -5  17   5 86.4496 345.830   5
  -5  17   4-44.8609 441.161   6
  -5  17   3 2011.80 699.213   6
  -5  17   2 244.371 561.978   6
  -6   0  16 6618.69 813.400   5
  -6   0  15 72.6511 329.896   5
   6   0 -15-306.773 398.712   1
  -6   0  14 48.6203 321.668   5
   6   0 -14 514.533 505.571   1
   6   0 -13 764.342 546.321   1
  -6   0  13 77.6483 313.165   5
  -6   0  12 12002.7 914.192   5
  -6   0  12 12842.7 930.673   3
   6   0 -12 11625.6 1056.79   1
   6   0 -11 682.972 425.337   1
  -6   0  11-153.357 271.019   5
  -6   0  11-17.1091 283.423   3
  -6   0  10 2146.95 425.699   5
  -6   0  10 2342.33 474.120   3
  -6   0   9-21.7568 243.947   5
  -6   0   9-224.996 269.816   3
  -6   0   9 95.1907 177.014   8
  -6   0   8 2667.87 396.706   5
  -6   0   8 2945.51 505.431   3
  -6   0   8 2817.25 322.155   8
  -6   0   7 253.502 351.903   3
  -6   0   7 72.6747 142.541   8
  -6   0   6 48308.5 1719.02   3
  -6   0   5 112.031 318.278   3
  -6   0   4 79803.3 2209.52   3
  -6   0   3-1.25049 346.030   3
  -6   0   2 162.728 391.659   3
  -6   0   1-135.769 126.919   2
  -6   0   1 502.198 421.033   3
  -6   0   0 127838. 2847.50   3
   6   0   1 17.6504 153.271   2
  -6   0  -1-928.809 546.580   6
  -6   0  -2 171907. 3305.37   6
   6   0   2 173654. 1947.20   2
   6   0   3 111.049 143.383   2
  -6   0  -3-452.499 445.416   6
   6   0   4 16221.6 625.242   2
  -6   0  -4 15267.9 1010.88   6
  -6   0  -5-152.621 200.197   9
  -6   0  -5-155.975 408.389   6
  -6   0  -6 36239.6 1197.47   9
  -6   0  -6 35272.6 1545.51   6
  -6   0  -7 64.9475 194.336   9
  -6   0  -7-219.046 391.611   6
  -6   0  -8 27135.1 1141.43   9
  -6   0  -8 29175.0 1438.82   6
  -6   0  -9-40.5551 247.913   9
  -6   0  -9-268.197 367.540   6
  -6   0 -10 22676.2 1142.80   9
  -6   0 -10 24195.8 1555.13   4
  -6   0 -10 21381.5 1247.12   6
  -6   0 -11 241.338 319.089   9
  -6   0 -11 684.977 531.769   4
  -6   0 -11 29.0565 340.436   6
  -6   0 -12 1226.43 566.550   4
  -6   0 -13 552.487 472.536   4
  -6   0 -14 7729.24 927.090   4
  -6   0 -15 563.498 450.499   4
  -6   0 -16 1091.27 535.782   4
  -6  -1  16-79.2948 296.358   5
   6  -1 -15 1467.54 641.996   1
  -6   1  15 329.936 343.811   5
  -6  -1  15 724.642 399.090   5
   6   1 -14 1974.30 569.685   1
  -6   1  14 2318.04 534.848   5
  -6  -1  14 3005.67 561.287   5
   6  -1 -14 1647.21 579.287   1
   6   1 -13 1877.97 549.719   1
  -6   1  13 2023.39 451.390   5
  -6  -1  13 2538.49 502.900   5
   6  -1 -13 2325.51 631.412   1
  -6   1  13 1761.59 412.966   3
  -6   1  12 6251.14 696.290   5
  -6  -1  12 6915.80 703.422   5
   6   1 -12 6867.05 854.077   1
  -6   1  12 6342.07 682.664   3
   6  -1 -12 6104.58 813.332   1
  -6   1  11 10026.0 822.086   5
  -6  -1  11 8633.86 744.897   5
  -6   1  11 10487.7 841.489   3
  -6  -1  11 8739.79 794.030   3
   6  -1 -11 9489.60 945.359   1
  -6   1  11 9458.60 688.366   8
   6  -1 -10 3560.37 632.370   1
  -6   1  10 3010.75 466.500   5
  -6  -1  10 2801.83 446.646   5
  -6   1  10 2900.02 492.026   3
  -6   1  10 3122.50 397.501   8
  -6  -1  10 3084.99 497.129   3
  -6   1   9 2755.29 458.173   5
  -6  -1   9 2628.01 426.539   5
  -6   1   9 3406.08 541.940   3
  -6   1   9 2996.37 369.739   8
  -6  -1   9 2591.59 468.274   3
  -6  -1   8 3484.05 444.021   5
  -6   1   8 3809.38 389.523   8
  -6  -1   8 3977.81 337.328   8
  -6  -1   8 4033.06 535.803   3
  -6   1   8 3316.77 466.154   5
  -6   1   7 12899.9 972.417   3
  -6  -1   7 13032.2 919.142   3
  -6  -1   7 12896.6 520.347   8
  -6  -1   7 13283.1 603.402   4
  -6   1   6 19478.3 1138.33   3
  -6  -1   6 19900.7 1104.26   3
  -6  -1   6 18970.8 577.781   8
  -6   1   5 22579.5 1228.88   3
  -6  -1   5 23758.7 1209.68   3
  -6   1   4 365.861 394.209   3
  -6  -1   4-353.785 314.955   3
  -6   1   3 2644.83 555.854   3
  -6  -1   3 2529.92 486.450   3
  -6   1   2 32012.7 1459.50   3
  -6  -1   2 28686.1 1342.16   3
  -6   1   2 29927.9 832.033   2
  -6   1   1-74.8585 98.9133   2
  -6  -1   1 463.781 376.150   3
  -6   1   1-337.964 495.513   6
  -6  -1   0 31661.6 1439.95   3
   6   1   0 31008.9 969.024   2
  -6  -1  -1 2975.05 547.799   3
   6   1   1 2705.51 298.001   2
  -6   1  -1 2795.20 557.071   6
  -6  -1  -2 17472.3 1096.02   3
   6  -1   2 18042.6 567.118   2
  -6   1  -2 17772.9 1141.52   6
   6   1   2 17067.1 691.473   2
   6   1   3 903.746 209.514   2
   6  -1   3 554.775 110.665   2
  -6   1  -3 680.308 460.213   6
  -6  -1  -4 46418.4 1689.77   3
   6   1   4 42626.1 1102.07   2
   6  -1   4 43830.4 902.682   2
  -6   1  -4 44474.7 1753.99   6
  -6  -1  -4 45382.8 1704.75   6
  -6  -1  -5 6840.89 718.017   3
  -6   1  -5 5194.47 440.067   9
  -6  -1  -5 4795.98 485.800   9
  -6   1  -5 5232.92 684.377   6
  -6   1  -6 56.2364 198.183   9
  -6  -1  -6 147.571 193.304   9
  -6   1  -6 217.360 393.468   6
  -6  -1  -6-451.857 460.884   6
  -6   1  -7 1192.06 292.191   9
  -6  -1  -7 1326.07 324.337   9
  -6   1  -7 1157.64 440.441   6
  -6  -1  -7 1055.81 337.181   6
  -6   1  -8 16734.1 871.169   9
  -6  -1  -8 15662.4 898.821   9
  -6  -1  -8 18055.8 1338.27   4
  -6   1  -8 15546.7 1102.64   6
  -6  -1  -8 16974.9 1057.00   6
  -6   1  -9 4433.63 496.691   9
  -6  -1  -9 4784.74 557.023   9
  -6  -1  -9 5511.23 851.842   4
  -6   1  -9 4930.53 679.211   6
  -6  -1  -9 3433.09 553.178   6
  -6  -1 -10 16139.5 997.989   3
  -6   1 -10 16014.1 940.357   9
  -6  -1 -10 15115.6 974.435   9
  -6  -1 -10 15515.2 1265.91   4
  -6   1 -10 14210.4 1072.15   6
  -6  -1 -10 14928.9 1015.57   6
  -6  -1 -11 17801.5 1090.02   9
  -6  -1 -11 18835.5 1375.72   4
  -6   1 -11 16879.4 1138.49   6
  -6   1 -12 10227.6 1084.50   4
  -6  -1 -12 9059.47 984.080   4
  -6   1 -13 11728.3 1119.99   4
  -6  -1 -13 10572.6 1059.12   4
  -6  -1 -14 6440.11 887.468   4
  -6   1 -14 4506.46 747.621   4
  -6   1 -15 703.252 465.062   4
  -6  -1 -15 1117.90 496.301   4
  -6   1 -16 1172.27 551.156   4
  -6  -1 -16 262.339 398.569   4
  -6  -2  16 143.754 364.069   5
  -6   2  15 974.423 456.021   5
  -6  -2  15 536.153 295.326   5
   6  -2 -15 931.072 560.597   1
  -6   2  14 8448.27 872.040   5
  -6  -2  14 9264.78 837.886   5
   6   2 -14 9176.11 1034.03   1
   6  -2 -14 8143.02 973.072   1
   6   2 -13 1372.78 583.488   1
  -6   2  13 578.971 392.182   5
  -6  -2  13 791.255 352.279   5
  -6   2  13 633.768 327.311   3
   6  -2 -13 335.169 474.489   1
  -6   2  12 1282.83 402.071   5
  -6  -2  12 1325.48 385.953   5
  -6   2  12 1378.53 391.060   3
  -6   2  12 1752.06 420.718   8
   6  -2 -12 1569.21 514.149   1
  -6   2  11-100.400 261.842   5
  -6  -2  11 146.023 278.359   5
   6  -2 -11 196.615 432.085   1
  -6   2  11 595.897 349.497   3
  -6   2  11-138.020 254.747   8
  -6  -2  11-585.194 416.548   3
   6  -2 -10 2075.26 525.962   1
  -6   2  10 1537.14 394.639   5
  -6  -2  10 2130.66 393.508   5
  -6   2  10 2340.22 482.385   3
  -6   2  10 1917.99 350.884   8
  -6  -2  10 1705.71 427.495   3
  -6   2   9 1309.30 373.333   5
   6  -2  -9 1015.63 439.763   1
  -6  -2   9 967.747 291.427   5
  -6   2   9 1582.60 454.519   3
  -6   2   9 1263.92 294.258   8
  -6  -2   9 929.000 368.608   3
  -6  -2   8 82.3975 215.913   5
  -6   2   8 178.274 336.389   3
  -6   2   8-245.138 218.622   8
  -6  -2   8-123.323 342.164   3
  -6   2   7 1362.76 422.665   3
  -6  -2   7 1271.16 393.039   3
  -6  -2   7 1085.03 190.459   4
  -6  -2   7 1091.66 290.120   5
  -6   2   6 12093.0 937.243   3
  -6  -2   6 12598.9 895.286   3
  -6  -2   6 11988.0 597.948   4
  -6   2   5 246.108 351.298   3
  -6  -2   5 392.452 359.009   3
  -6  -2   5 191.556 70.9798   8
  -6  -2   5 544.662 226.186   4
  -6   2   4 14840.2 1036.90   3
  -6  -2   4 15625.1 997.501   3
  -6  -2   4 16293.7 843.257   4
  -6  -2   3 1369.45 432.537   3
  -6   2   3-82.6015 487.088   6
  -6  -2   2 55386.2 1822.09   3
  -6   2   2 59003.6 1984.95   6
  -6   2   2 56736.4 1074.91   2
  -6  -2   1 23544.4 1203.74   3
   6   2  -1 24179.0 953.973   2
  -6   2   1 23688.0 639.366   2
  -6   2   1 25804.9 1334.96   6
  -6  -2   0 1962.74 437.829   3
   6  -2   0 2212.94 257.609   9
   6   2   0 1933.80 295.622   2
  -6   2   0 2332.47 518.114   6
  -6  -2  -1 44806.5 1657.85   3
   6  -2   1 46132.5 1068.98   9
  -6   2  -1 45541.0 1791.82   6
   6   2   1 46074.7 1213.12   2
  -6  -2  -2 30835.6 1390.04   3
  -6   2  -2 30194.5 1495.31   6
   6   2   2 31083.6 1000.70   2
  -6  -2  -3 19519.3 1107.52   3
   6  -2   3 19071.3 464.864   2
  -6   2  -3 18319.6 1199.39   6
   6   2   3 19744.3 808.748   2
  -6  -2  -4 97344.5 2427.16   3
   6   2   4 91261.8 1735.37   2
  -6   2  -4 95071.1 2598.23   6
   6  -2   4 91210.3 1065.68   2
  -6  -2  -5 5465.56 676.075   3
  -6  -2  -5 5198.41 507.183   9
   6  -2   5 4630.03 273.183   2
  -6   2  -5 4393.69 693.083   6
  -6  -2  -6 3780.80 580.165   3
  -6   2  -6 3717.37 375.608   9
  -6  -2  -6 3451.95 424.096   9
  -6  -2  -6 4550.28 809.415   4
  -6   2  -6 4042.42 667.095   6
  -6  -2  -7 2245.53 483.556   3
  -6   2  -7 1773.55 287.144   9
  -6  -2  -7 1917.49 363.350   9
  -6  -2  -7 2860.13 692.164   4
  -6   2  -7 2075.25 554.251   6
  -6  -2  -8 13012.8 908.304   3
  -6   2  -8 13459.4 748.050   9
  -6  -2  -8 12248.1 825.574   9
  -6  -2  -8 12092.4 1104.60   4
  -6   2  -8 12266.9 1012.79   6
  -6  -2  -9 396.710 312.635   3
  -6   2  -9 433.999 242.341   9
  -6  -2  -9 49.6470 261.744   9
  -6  -2  -9 621.566 503.684   4
  -6   2  -9 734.047 433.504   6
  -6   2 -10 2293.78 408.513   9
  -6  -2 -10 1317.57 381.085   9
  -6  -2 -10 2132.22 625.636   4
  -6   2 -10 2384.24 579.926   6
  -6  -2 -11 390.625 334.518   9
  -6  -2 -11 275.234 420.783   4
  -6   2 -11 245.830 381.914   6
  -6  -2 -12 312.495 356.629   9
  -6  -2 -12 629.895 506.861   4
  -6   2 -13 1412.17 570.871   4
  -6  -2 -13 1471.65 551.966   4
  -6   2 -14 611.698 493.288   4
  -6  -2 -14 592.238 450.960   4
  -6   2 -15 2173.56 626.338   4
  -6  -2 -15 1458.84 521.977   4
  -6   2 -16 3848.72 719.265   4
  -6  -2 -16 3403.08 694.172   4
  -6   3  15 287.082 409.732   5
  -6  -3  15-460.863 346.695   5
   6  -3 -15-119.293 418.153   1
   6   3 -14 2455.00 675.499   1
  -6   3  14 1400.12 424.649   5
  -6  -3  14 1791.51 453.982   5
   6  -3 -14 1736.23 546.669   1
   6  -3 -13 575.814 464.318   1
  -6   3  13 428.355 366.924   5
  -6  -3  13 462.386 327.910   5
  -6   3  12 69.0625 298.899   5
  -6  -3  12 295.864 257.600   5
  -6   3  12 30.1594 272.836   3
  -6   3  12 145.137 302.066   8
   6  -3 -12 509.649 487.714   1
  -6   3  11 105.949 284.670   5
  -6  -3  11 248.774 272.126   5
  -6   3  11 237.077 328.616   3
  -6   3  11 95.1329 253.924   8
   6  -3 -11 454.103 419.372   1
  -6   3  10 24870.5 1254.60   5
  -6  -3  10 24183.0 1114.53   5
  -6   3  10 26251.5 1303.10   3
   6  -3 -10 24067.7 1414.18   1
  -6   3  10 25674.4 1118.66   8
  -6  -3   9 15045.4 840.484   5
  -6   3   9 14900.5 1008.42   3
  -6  -3   9 14788.1 994.408   3
   6  -3  -9 16165.6 1115.13   1
  -6   3   9 14432.5 803.724   8
  -6   3   9 15574.0 987.613   5
   6  -3  -8 1544.52 424.090   1
  -6  -3   8 1375.05 283.185   5
  -6   3   8 953.817 398.748   3
  -6  -3   8 1425.96 408.980   3
  -6   3   7 19445.8 1190.94   3
  -6  -3   7 18968.7 1108.24   3
  -6  -3   7 19903.0 901.197   5
  -6   3   6 6934.43 772.405   3
  -6  -3   6 5597.50 631.062   3
  -6  -3   6 5878.13 395.278   4
  -6   3   5 12819.5 1009.06   3
  -6  -3   5 12144.2 884.329   3
  -6  -3   5 13075.0 639.723   4
  -6  -3   4 1259.91 402.003   3
  -6  -3   4 956.618 240.516   4
  -6   3   4 1182.43 404.689   6
  -6   3   3 6848.99 408.693   2
  -6  -3   3 7247.41 719.279   3
  -6  -3   3 7857.49 610.425   4
  -6   3   3 7124.34 779.898   6
   6   3  -2 558.039 324.954   2
  -6  -3   2 451.337 344.811   3
  -6   3   2-45.1268 111.696   2
  -6  -3   2 521.088 277.425   4
  -6   3   2 29.8872 411.894   6
   6   3  -1 12448.6 725.166   2
  -6  -3   1 12800.1 896.299   3
  -6  -3   1 13720.9 891.433   4
  -6   3   1 12821.0 421.193   2
  -6   3   1 12470.0 1013.14   6
   6   3   0 35159.0 1145.08   2
  -6  -3   0 32769.5 1413.73   3
   6  -3   0 33060.0 849.704   9
  -6  -3   0 33759.1 1430.85   4
  -6   3   0 36127.3 1634.25   6
  -6  -3  -1 18197.0 1069.64   3
   6  -3   1 17842.9 627.120   9
  -6  -3  -1 18064.3 1110.36   4
  -6   3  -1 18260.0 1213.35   6
   6   3   1 17555.6 813.596   2
  -6  -3  -2 85631.4 2237.72   3
  -6  -3  -2 82052.5 2394.76   4
  -6   3  -2 83988.8 2498.19   6
   6   3   2 85076.8 1757.76   2
  -6  -3  -3 7548.68 681.909   3
  -6  -3  -3 7704.27 851.603   4
   6   3   3 7396.96 552.891   2
  -6   3  -3 7546.16 831.335   6
   6   3   4 1191.13 266.363   2
  -6  -3  -4 405.774 277.456   3
  -6   3  -4 1179.27 487.715   6
  -6  -3  -5 6384.28 628.347   3
  -6  -3  -5 5998.50 572.119   9
  -6  -3  -5 8005.13 891.169   4
  -6   3  -5 7072.96 848.387   6
   6  -3   5 6225.19 237.350   2
  -6  -3  -6 4995.40 587.257   3
  -6  -3  -6 5355.22 548.916   9
  -6   3  -6 5082.49 401.479   9
  -6  -3  -6 6181.59 827.090   4
  -6   3  -6 5104.53 777.212   6
  -6  -3  -7 9451.23 757.407   3
  -6   3  -7 10603.7 605.516   9
  -6  -3  -7 9702.25 734.738   9
  -6  -3  -7 9230.67 967.762   4
  -6   3  -7 10393.9 980.858   6
  -6  -3  -8 13166.0 872.799   3
  -6   3  -8 14499.8 743.572   9
  -6  -3  -8 12733.6 885.378   9
  -6  -3  -8 14083.9 1182.03   4
  -6   3  -8 13867.1 1108.99   6
  -6  -3  -9 24421.0 1129.03   3
  -6   3  -9 25958.0 1051.67   9
  -6  -3  -9 23338.6 1199.99   9
  -6  -3  -9 23522.1 1494.82   4
  -6   3  -9 25027.7 1459.84   6
  -6  -3 -10 3551.38 546.128   9
  -6  -3 -10 4371.05 745.316   4
  -6   3 -10 4148.22 700.799   6
  -6  -3 -11 17710.3 1151.31   9
  -6  -3 -11 16833.5 1301.16   4
  -6   3 -11 16032.2 1196.04   6
  -6  -3 -12 11821.5 1002.31   9
  -6  -3 -12 11806.5 1125.61   4
  -6   3 -12 12531.3 1081.38   6
  -6  -3 -13 820.603 418.122   9
  -6  -3 -13 1449.60 538.389   4
  -6  -3 -14 4.54001 346.398   9
  -6   3 -14 1104.20 575.236   4
  -6  -3 -14 559.739 432.348   4
  -6   3 -15 205.862 464.149   4
  -6  -3 -15 17.6613 360.317   4
  -6   3 -16 4810.09 799.751   4
   6  -4 -15-272.148 449.339   1
   6  -4 -14 2191.20 603.041   1
  -6   4  14 2394.00 526.945   5
  -6   4  13 314.645 372.463   5
  -6  -4  13 674.166 315.364   5
  -6   4  13 850.382 393.456   8
   6  -4 -13 115.324 408.021   1
  -6   4  12 6219.82 719.727   5
  -6  -4  12 6180.23 616.050   5
  -6   4  12 6408.99 703.428   3
   6  -4 -12 5898.27 816.037   1
  -6   4  12 6783.86 692.551   8
  -6   4  11 7938.85 764.952   5
  -6  -4  11 8465.92 684.999   5
  -6   4  11 9944.43 823.993   3
  -6   4  11 9186.71 752.830   8
   6  -4 -11 9581.77 960.644   1
  -6   4  10 1880.43 421.057   5
  -6  -4  10 1787.82 358.989   5
  -6   4  10 2077.02 399.693   8
  -6   4  10 2333.09 513.457   3
   6  -4 -10 1865.04 481.008   1
  -6   4   9 293.739 288.424   5
  -6  -4   9 147.233 219.159   5
  -6   4   9 179.946 324.299   3
  -6   4   9-123.092 261.287   8
   6  -4  -9 395.805 367.746   1
  -6  -4   8 4550.63 464.694   5
  -6   4   8 4957.91 653.164   3
   6  -4  -8 4510.58 614.597   1
  -6  -4   8 4690.29 615.394   3
   6  -4  -7 1936.65 455.328   1
  -6  -4   7 1705.44 315.611   5
  -6   4   7 2147.81 540.524   3
  -6  -4   7 1372.95 370.593   3
   6  -4  -6 1134.70 399.379   1
  -6   4   6 1955.37 537.723   3
  -6  -4   6 1108.15 347.835   3
  -6  -4   6 1082.87 190.801   4
  -6  -4   6 882.695 222.062   5
   6  -4  -5 16615.3 913.717   1
  -6  -4   5 15480.2 1013.24   3
  -6  -4   5 14762.0 667.258   4
  -6   4   5 15387.3 1084.19   6
  -6  -4   4 39749.2 1561.49   3
  -6  -4   4 38511.8 1156.71   4
  -6   4   4 36954.4 1659.16   6
  -6   4   3 7308.47 411.544   2
  -6  -4   3 7296.69 709.497   3
   6   4  -3 7891.46 683.598   2
  -6  -4   3 7280.08 563.698   4
  -6   4   3 7443.99 843.438   6
   6   4  -2 15302.2 874.442   2
  -6  -4   2 14864.1 954.359   3
  -6  -4   2 14245.9 804.609   4
  -6   4   2 15141.2 1112.33   6
  -6   4   2 13374.5 472.400   2
   6   4  -1 15844.4 843.818   2
  -6  -4   1 15885.7 981.417   3
  -6  -4   1 15802.1 452.318   8
  -6  -4   1 16119.2 925.826   4
  -6   4   1 16780.5 1189.74   6
  -6   4   1 15466.4 415.376   2
   6  -4   0 1145.36 171.146   9
  -6  -4   0 1285.52 346.981   3
  -6  -4   0 1185.45 183.810   8
   6   4   0 579.839 210.364   2
  -6  -4   0 1019.89 335.382   4
  -6   4   0 1721.97 560.640   6
  -6  -4  -1 10923.6 832.909   3
  -6  -4  -1 10647.3 561.577   8
  -6  -4  -1 11237.3 855.959   4
  -6   4  -1 11309.4 1017.33   6
   6   4   1 10820.1 682.844   2
   6   4   2 658.823 257.181   2
  -6  -4  -2 447.952 297.510   3
  -6  -4  -2 594.362 359.207   4
  -6   4  -2 863.786 491.659   6
   6   4   3 937.518 234.190   2
  -6  -4  -3 1030.22 362.248   3
  -6  -4  -3 903.822 381.422   4
  -6   4  -3 1578.54 596.924   6
   6   4   4-314.170 254.643   2
  -6  -4  -4 244.067 260.607   3
  -6  -4  -4 107.451 296.905   4
  -6   4  -4-164.102 405.860   6
  -6  -4  -5 15209.6 937.910   3
  -6  -4  -5 15829.1 921.547   9
  -6  -4  -5 15236.9 1131.47   4
  -6   4  -5 15043.5 1133.74   6
  -6  -4  -6 10487.7 778.602   3
  -6  -4  -6 10698.8 776.853   9
  -6   4  -6 10993.9 533.846   9
  -6  -4  -6 11257.2 1025.27   4
  -6   4  -6 9198.27 921.724   6
  -6  -4  -7 25805.7 1174.56   3
  -6  -4  -7 26274.8 1234.21   9
  -6   4  -7 27006.3 879.590   9
  -6  -4  -7 24733.6 1510.04   4
  -6   4  -7 28402.2 1506.22   6
  -6  -4  -8 2243.58 419.912   9
  -6  -4  -8 2435.80 405.601   3
  -6  -4  -8 2895.06 626.430   4
  -6   4  -8 2135.72 543.535   6
  -6  -4  -9 3742.25 547.816   9
  -6   4  -9 3629.75 638.266   6
  -6  -4  -9 3385.40 641.087   4
  -6  -4 -10 1881.77 451.364   9
  -6   4 -10 974.709 465.069   6
  -6  -4 -10 2286.49 610.852   4
  -6  -4 -11 1167.23 412.500   9
  -6   4 -11 2054.74 596.640   6
  -6  -4 -11 1303.69 549.049   4
  -6  -4 -12 496.594 394.110   9
  -6   4 -12-195.816 403.717   6
  -6  -4 -12 726.583 484.532   4
  -6  -4 -13 654.568 383.579   9
  -6  -4 -13 525.184 435.858   4
  -6  -4 -14 1454.05 537.871   9
  -6  -4 -14 1241.52 509.476   4
  -6  -4 -15 1270.43 488.383   9
  -6  -4 -15 1035.94 458.480   4
  -6   5  14 322.238 390.071   5
  -6   5  14 624.192 414.679   8
  -6  -5  14 937.788 484.322   7
   6  -5 -14-528.395 590.819   1
  -6   5  13 983.569 416.698   5
  -6   5  13 1310.62 441.391   8
   6  -5 -13 662.683 463.054   1
   6  -5 -12 4181.56 707.879   1
  -6   5  12 4891.60 671.120   5
  -6   5  12 4955.91 627.807   8
  -6   5  11 327.030 358.600   5
  -6  -5  11 71.7403 215.852   5
  -6   5  11 184.690 326.298   3
  -6   5  11-52.1567 295.805   8
   6  -5 -11-38.8532 427.932   1
  -6   5  10-361.062 372.179   5
  -6  -5  10 411.475 248.836   5
  -6   5  10 473.489 345.728   3
   6  -5 -10-350.198 416.573   1
  -6   5  10-286.850 304.578   8
   6  -5  -9 382.255 345.443   1
  -6   5   9 480.633 355.703   5
  -6  -5   9 346.150 228.398   5
  -6   5   9 396.589 394.462   3
  -6  -5   8 71915.6 1625.50   5
  -6   5   8 78096.2 2401.83   3
   6  -5  -8 73060.9 2264.98   1
  -6   5   7 2508.74 551.602   3
  -6  -5   7 2134.46 306.004   5
   6  -5  -7 2300.89 462.325   1
  -6  -5   6 2154.73 288.055   5
   6  -5  -6 2532.49 428.228   1
  -6  -5   6 1850.26 411.251   3
  -6  -5   6 2247.76 263.646   4
  -6   5   6 1878.20 458.908   6
  -6  -5   5 12748.2 924.769   3
   6  -5  -5 13483.8 839.027   1
  -6  -5   5 13713.8 653.418   4
  -6   5   5 11965.8 1003.05   6
  -6  -5   4 8439.79 769.735   3
   6  -5  -4 9270.66 659.052   1
  -6  -5   4 9488.47 590.630   4
  -6   5   4 9234.61 908.874   6
   6  -5  -3 1549.33 309.108   1
  -6  -5   3 1176.43 369.341   3
  -6  -5   3 1379.76 283.608   4
  -6   5   3 1766.58 519.807   6
  -6   5   2 25598.8 625.337   2
   6   5  -2 25644.3 1159.81   2
   6  -5  -2 27753.1 927.897   1
  -6  -5   2 25433.6 1265.54   3
  -6  -5   2 27776.8 1116.36   4
  -6   5   2 28584.6 1544.59   6
  -6  -5   1 3432.22 490.530   3
  -6  -5   1 4035.63 480.345   4
   6   5  -1 4095.02 491.107   2
  -6   5   1 3545.10 180.462   2
  -6   5   1 4407.57 744.802   6
  -6  -5   0 5883.30 621.350   3
   6  -5   0 5909.38 296.995   9
  -6  -5   0 5343.39 563.611   4
  -6   5   0 7010.32 845.148   6
   6   5   0 5182.52 500.864   2
   6   5   1 419.230 248.344   2
  -6  -5  -1 25.6718 132.247   8
  -6  -5  -1-186.748 312.015   3
  -6  -5  -1-200.219 291.078   4
  -6  -5  -2 26421.4 1236.25   3
  -6  -5  -2 27267.0 1349.88   4
  -6   5  -2 28272.4 1538.47   6
   6   5   2 28446.6 1147.31   2
   6   5   3 41.5994 236.205   2
  -6  -5  -3 273.360 285.616   3
  -6  -5  -3-87.0644 325.842   4
  -6   5  -3 464.635 415.620   6
  -6  -5  -4 29904.9 1290.42   3
  -6  -5  -4 29633.9 1509.23   4
   6   5   4 31895.4 1245.94   2
  -6   5  -4 31539.2 1580.32   6
  -6  -5  -5 3045.73 457.337   9
  -6  -5  -5 2484.13 415.443   3
  -6   5  -5 2942.06 653.559   6
  -6  -5  -5 3223.88 588.928   4
  -6  -5  -6 5797.17 576.136   3
  -6  -5  -6 6042.29 634.861   9
  -6  -5  -6 5424.47 744.864   4
  -6   5  -6 5631.33 752.491   6
  -6  -5  -7 2448.54 465.780   9
  -6  -5  -7 1802.61 350.934   3
  -6   5  -7 2277.92 584.712   6
  -6  -5  -7 2042.43 533.891   4
  -6  -5  -8 21134.3 999.312   3
  -6  -5  -8 21378.6 1190.22   9
  -6  -5  -8 19981.3 1374.24   4
  -6   5  -8 20787.3 1350.63   6
  -6  -5  -9-208.087 314.765   9
  -6   5  -9-250.655 411.649   6
  -6  -5  -9 89.6538 344.793   4
  -6  -5 -10 40808.4 1728.08   9
  -6  -5 -10 36663.5 1914.53   4
  -6   5 -10 36941.5 1793.33   6
  -6  -5 -11 3869.91 622.107   9
  -6   5 -11 3269.53 647.716   6
  -6  -5 -11 4114.96 730.989   4
  -6  -5 -12 1764.79 534.013   9
  -6   5 -12 1273.25 545.133   6
  -6  -5 -12 1567.55 499.286   4
  -6  -5 -13 344.163 378.609   9
  -6  -5 -13 172.347 410.901   4
  -6  -5 -14 11236.5 1089.08   9
  -6  -5 -14 9508.80 1063.94   4
  -6   6  14 4890.77 723.881   8
  -6   6  13 2320.51 554.343   5
  -6   6  13 2315.26 508.643   8
  -6  -6  13 1970.90 535.662   7
  -6   6  12 3592.94 591.357   5
   6  -6 -12 4181.48 692.277   1
  -6   6  12 3829.00 580.273   8
  -6  -6  12 4899.30 741.405   7
   6  -6 -11-751.321 527.436   1
  -6   6  11-9.18821 329.076   5
  -6   6  11-40.0773 318.702   3
  -6   6  11 347.044 306.911   8
  -6   6  10 1053.02 393.339   5
  -6   6  10 1061.07 410.307   3
   6  -6 -10 380.096 401.807   1
  -6   6  10 487.263 286.598   8
   6  -6  -9 2978.61 523.905   1
  -6  -6   9 3496.94 382.494   5
  -6   6   9 3329.36 527.276   5
  -6   6   9 3540.82 631.350   3
  -6   6   8 1332.64 515.429   3
  -6  -6   8 663.177 204.879   5
  -6  -6   7 9282.40 545.329   5
   6  -6  -7 8450.61 757.997   1
  -6   6   7 10301.3 940.275   6
  -6  -6   6 4853.43 383.157   5
   6  -6  -6 4962.30 565.917   1
  -6   6   6 5740.51 751.584   6
   6  -6  -5 12220.9 791.338   1
  -6   6   5 11963.0 1037.82   6
  -6  -6   5 12140.9 578.313   5
   6   6  -4 30622.7 1378.03   2
  -6  -6   4 32263.7 1448.68   3
   6  -6  -4 32675.9 1177.80   1
  -6  -6   4 34524.5 1125.17   4
  -6   6   4 32832.7 1655.64   6
   6   6  -3 10150.6 821.995   2
  -6  -6   3 9321.28 808.154   3
   6  -6  -3 10408.0 619.469   1
  -6  -6   3 11293.1 693.054   4
  -6   6   3 10830.8 1051.51   6
   6   6  -2 17368.7 999.340   2
  -6  -6   2 16344.0 1046.55   3
   6  -6  -2 17403.6 706.678   1
  -6  -6   2 18079.3 925.469   4
  -6   6   2 17465.1 1281.00   6
   6   6  -1 6530.70 611.322   2
  -6  -6   1 6372.06 454.265   5
  -6  -6   1 6617.41 679.935   3
   6  -6  -1 6955.73 382.974   1
  -6  -6   1 6491.24 597.137   4
  -6   6   1 6790.04 863.792   6
   6   6   0 2718.62 390.129   2
  -6  -6   0 3679.72 528.464   3
  -6  -6   0 3870.27 503.624   4
   6  -6   0 3667.81 217.959   1
  -6   6   0 4260.65 761.388   6
  -6  -6  -1 5154.62 604.512   3
  -6  -6  -1 4457.49 555.808   4
  -6   6  -1 5107.97 769.905   6
   6   6   1 5386.95 564.108   2
   6   6   2 1347.71 352.712   2
  -6  -6  -2 1113.62 329.319   3
  -6   6  -2 1537.81 604.471   6
  -6  -6  -2 557.310 298.402   4
   6   6   3 1815.42 370.846   2
  -6  -6  -3 1465.86 335.083   3
  -6  -6  -3 1782.40 185.903   7
  -6   6  -3 1280.37 474.056   6
  -6  -6  -3 1992.17 434.988   4
   6   6   4 1054.84 323.071   2
  -6  -6  -4 992.656 338.297   3
  -6   6  -4 1928.79 612.283   6
  -6  -6  -4 1057.81 364.238   4
  -6  -6  -5 8798.69 722.982   3
  -6  -6  -5 7839.53 721.321   9
  -6  -6  -5 8291.41 868.789   4
  -6   6  -5 8567.13 902.829   6
  -6  -6  -6 31777.4 1292.06   3
  -6  -6  -6 31766.6 1413.44   9
  -6  -6  -6 32903.8 1709.13   4
  -6   6  -6 30985.9 1638.68   6
  -6  -6  -7 33534.6 1280.66   3
  -6  -6  -7 32584.6 1474.74   9
  -6  -6  -7 33407.8 1757.18   4
  -6   6  -7 32918.5 1687.98   6
  -6  -6  -8 4166.25 612.714   9
  -6   6  -8 3527.32 693.102   6
  -6  -6  -8 2536.06 570.158   4
  -6  -6  -9 1613.91 445.389   9
  -6   6  -9 1107.50 513.775   6
  -6  -6  -9 1290.15 422.337   4
  -6  -6 -10 115.990 280.546   9
  -6   6 -10 279.046 437.699   6
  -6  -6 -10-233.578 384.290   4
  -6  -6 -11 2739.01 574.953   9
  -6   6 -11 2211.24 579.740   6
  -6  -6 -11 2186.73 567.943   4
  -6  -6 -12 403.236 371.427   9
  -6   6 -12 151.519 411.297   6
  -6  -6 -12-464.133 486.582   4
  -6  -6 -13 660.074 409.567   9
  -6   6 -13 667.059 456.792   6
  -6  -6 -13 297.277 340.399   4
  -6  -6 -14 1777.52 545.449   4
  -6   7  15-211.071 357.756   8
  -6   7  14 488.708 387.162   8
  -6   7  13 341.266 360.858   5
  -6   7  13-81.1664 323.897   8
  -6  -7  13 319.221 457.134   7
  -6   7  12-83.1327 342.462   5
  -6   7  12 140.336 302.687   8
  -6  -7  12 243.771 357.436   7
  -6   7  11-6.46878 287.518   5
  -6   7  11 84.8968 323.166   8
  -6  -7  11 248.680 374.697   7
  -6   7  10 13215.8 991.498   5
  -6   7  10 13591.6 1050.34   3
  -6  -7  10 13836.1 1145.11   7
  -6   7   9 4551.54 622.126   5
  -6   7   9 5559.63 734.961   3
  -6  -7   9 4785.09 690.692   7
   6  -7  -8 2570.13 470.106   1
  -6   7   8 2981.03 579.337   6
   6  -7  -7 3149.00 481.766   1
  -6   7   7 4834.99 699.935   6
  -6   7   6 21039.9 1356.15   6
   6  -7  -6 20540.3 1073.87   1
  -6  -7   5 8590.12 446.944   5
  -6   7   5 9463.64 969.441   6
   6  -7  -5 9032.53 677.110   1
   6   7  -4 5222.53 673.402   2
  -6   7   4 5162.95 779.065   6
   6  -7  -4 6014.35 504.393   1
  -6  -7   4 5568.75 348.847   5
  -6   7   3 2209.86 662.615   6
   6   7  -3 2386.94 488.016   2
  -6  -7   3 2968.19 394.729   4
   6   7  -2 16283.4 998.918   2
  -6  -7   2 16953.7 907.506   4
  -6   7   2 16832.2 1253.25   6
  -6  -7   1 6170.49 694.928   3
   6   7  -1 5276.27 584.724   2
  -6  -7   1 6473.00 617.246   4
  -6   7   1 5925.55 820.357   6
  -6  -7   0 49134.4 1800.37   3
  -6  -7   0 45445.6 1313.46   7
  -6  -7   0 50590.4 1690.10   4
  -6   7   0 48764.5 2018.21   6
   6   7   0 46123.8 1608.68   2
  -6  -7  -1 3714.52 355.395   7
  -6  -7  -1 3652.99 553.282   3
  -6   7  -1 4112.90 757.064   6
   6   7   1 4634.52 550.531   2
  -6  -7  -1 3914.95 533.635   4
  -6  -7  -2 29397.8 1364.67   3
  -6  -7  -2 27597.3 780.467   7
  -6  -7  -2 29298.5 1415.80   4
  -6   7  -2 28205.2 1550.40   6
   6   7   2 27964.3 1266.14   2
   6   7   3-139.188 294.088   2
  -6  -7  -3 301.607 288.659   3
  -6   7  -3 372.069 510.966   6
  -6  -7  -3-10.2929 263.284   4
   6   7   4 184.034 243.658   2
  -6  -7  -4 359.399 253.641   3
  -6   7  -4 419.298 455.524   6
  -6  -7  -4 975.724 337.270   4
  -6  -7  -5-213.061 333.277   9
  -6   7  -5-239.091 446.791   6
  -6  -7  -5-250.741 381.678   4
  -6  -7  -6 14923.4 1014.01   9
  -6  -7  -6 14961.2 1180.37   4
  -6   7  -6 15800.8 1220.97   6
  -6  -7  -7 18158.3 1146.14   9
  -6  -7  -7 18420.4 1340.98   4
  -6   7  -7 18116.2 1297.48   6
  -6  -7  -8 19328.2 1209.76   9
  -6  -7  -8 20421.1 1443.97   4
  -6   7  -8 19849.9 1372.31   6
  -6  -7  -9 1262.93 437.326   9
  -6   7  -9 620.768 412.014   6
  -6  -7  -9 832.414 481.865   4
  -6  -7 -10 304.032 363.054   9
  -6   7 -10-241.091 467.150   6
  -6  -7 -10-118.465 414.249   4
  -6  -7 -11 2222.23 545.508   9
  -6   7 -11 2296.99 599.848   6
  -6  -7 -11 2626.45 623.439   4
  -6  -7 -12 6612.29 848.114   9
  -6  -7 -12 6312.39 901.957   4
  -6   7 -12 6295.12 881.302   6
  -6  -7 -13 1001.81 486.792   9
  -6   7 -13 360.798 490.804   6
  -6  -7 -13 1067.24 498.563   4
  -6   8  14 2183.35 589.428   8
  -6   8  13-187.042 364.537   8
  -6   8  12 1799.37 500.602   5
  -6   8  12 2388.49 530.595   8
  -6  -8  12 1743.70 575.655   7
  -6   8  11 2068.18 483.217   5
  -6   8  11 2495.23 480.984   8
  -6  -8  11 2333.10 581.318   7
  -6   8  10 624.775 374.555   5
  -6   8  10 1444.29 494.475   3
  -6  -8  10 1305.08 485.661   7
  -6   8   9-241.450 402.353   3
  -6   8   9 88.6628 336.476   5
  -6  -8   9-327.916 402.090   7
  -6  -8   8-18.8528 299.988   7
  -6   8   8-146.929 407.092   6
  -6  -8   7 1089.05 430.707   7
  -6   8   7 1358.56 519.025   6
  -6  -8   6 11273.7 955.780   7
  -6   8   6 11064.0 1035.20   6
   6   8  -5 1757.33 524.501   2
  -6  -8   5 805.553 363.163   7
  -6   8   5 1394.50 563.516   6
   6   8  -4 2825.27 581.587   2
  -6  -8   4 1551.89 380.616   7
  -6   8   4 1857.33 586.625   6
   6   8  -3 5629.63 667.194   2
  -6  -8   3 5590.23 603.126   7
  -6   8   3 5349.46 798.878   6
   6   8  -2 55329.4 1862.31   2
  -6  -8   2 54746.0 1693.68   7
  -6   8   2 53182.1 2183.24   6
  -6  -8   1 12883.0 775.898   7
  -6   8   1 12007.2 1099.25   6
  -6  -8   1 13295.5 862.663   4
   6   8  -1 12044.1 868.961   2
   6   8   0 2006.70 373.216   2
  -6  -8   0 3777.63 399.809   7
  -6  -8   0 3630.52 535.274   4
  -6   8   0 3656.14 719.067   6
  -6  -8  -1 23117.8 823.105   7
  -6   8  -1 23709.9 1454.16   6
  -6  -8  -1 24769.8 1268.62   4
   6   8   1 23741.0 1220.24   2
   6   8   2-40.2821 266.986   2
  -6  -8  -2 150.206 105.902   7
  -6   8  -2 87.1726 474.525   6
  -6  -8  -2 111.223 303.947   4
   6   8   3-95.9768 300.708   2
  -6   8  -3-17.5774 464.579   6
  -6  -8  -3 161.785 321.454   4
   6   8   4 22512.0 1211.32   2
  -6  -8  -4 23523.7 1394.70   4
  -6   8  -4 20491.6 1363.79   6
  -6  -8  -5 7422.19 735.905   9
   6   8   5 6603.76 686.718   2
  -6  -8  -5 7409.24 850.685   4
  -6   8  -5 7173.51 869.980   6
  -6  -8  -6 5320.59 653.389   9
  -6  -8  -6 5553.57 766.906   4
  -6   8  -6 5325.97 811.822   6
  -6  -8  -7 3593.46 576.524   9
  -6   8  -7 4305.60 743.308   6
  -6  -8  -7 4190.85 708.631   4
  -6  -8  -8 7193.16 789.485   9
  -6   8  -8 8786.29 959.475   6
  -6  -8  -8 8401.81 958.422   4
  -6  -8  -9-49.8846 319.961   9
  -6   8  -9-111.240 409.647   6
  -6  -8  -9-519.419 469.653   4
  -6  -8 -10 1040.77 408.458   9
  -6   8 -10 115.913 478.559   6
  -6  -8 -10 724.224 433.044   4
  -6  -8 -11 1049.79 462.329   9
  -6   8 -11 631.557 449.662   6
  -6  -8 -11 107.863 411.073   4
  -6  -8 -12 240.809 347.648   9
  -6   8 -12-160.194 491.324   6
  -6  -8 -12 19.8981 495.784   4
  -6   8 -13 462.328 510.632   6
  -6   9  14-246.909 419.997   8
  -6   9  13 529.719 369.755   8
  -6   9  12 2944.97 558.571   8
  -6  -9  12 2617.40 626.742   7
  -6   9  11 1060.52 451.295   5
  -6   9  11 685.219 343.280   8
  -6  -9  11 731.603 450.987   7
  -6   9  10 512.559 314.366   5
  -6  -9  10 868.116 374.953   7
  -6   9   9 453.718 322.654   5
  -6  -9   9 620.150 411.355   7
  -6  -9   8 3881.33 630.105   7
  -6   9   8 4534.85 728.663   6
  -6  -9   7 4317.81 679.911   7
  -6   9   7 4168.33 702.881   6
  -6  -9   6 5929.65 726.815   7
  -6   9   6 5959.77 823.032   6
  -6  -9   5 1739.14 440.480   7
  -6   9   5 1957.20 559.214   6
   6   9  -4 5541.03 749.311   2
  -6  -9   4 4293.33 593.040   7
  -6   9   4 5559.85 832.730   6
   6   9  -3 9709.26 875.819   2
  -6  -9   3 10324.0 829.791   7
  -6   9   3 10553.1 1078.03   6
   6   9  -2 31479.9 1480.22   2
  -6  -9   2 34049.6 1356.69   7
  -6   9   2 30568.5 1674.57   6
   6   9  -1-459.646 415.651   2
  -6  -9   1 118.176 218.000   7
  -6   9   1 456.553 525.379   6
   6   9   0 688.181 364.061   2
  -6  -9   0 1689.16 298.500   7
  -6   9   0 1507.01 535.847   6
  -6  -9  -1 2531.18 495.559   4
   6   9   1 2200.74 480.135   2
  -6  -9  -1 2306.23 278.656   7
  -6   9  -1 2297.56 604.060   6
   6   9   2 0.77059 332.167   2
  -6   9  -2-31.3422 450.597   6
  -6  -9  -2 1088.22 384.267   4
   6   9   3 2083.97 476.343   2
  -6   9  -3 2657.28 654.023   6
  -6  -9  -3 2268.57 500.627   4
  -6   9  -4 8689.03 968.997   6
   6   9   4 8469.86 794.690   2
  -6  -9  -4 10247.3 958.764   4
   6   9   5 11549.6 939.792   2
  -6   9  -5 12683.0 1152.64   6
  -6  -9  -5 13258.5 1114.97   4
  -6  -9  -6 165.860 340.203   9
  -6   9  -6 334.692 449.603   6
  -6  -9  -6-2.84353 313.741   4
  -6  -9  -7-24.9707 329.045   9
  -6   9  -7-161.680 496.928   6
  -6  -9  -7 24.8655 355.894   4
  -6  -9  -8 704.029 403.982   9
  -6   9  -8-124.567 487.942   6
  -6  -9  -8 464.751 403.332   4
  -6  -9  -9 2819.22 571.013   9
  -6   9  -9 3154.10 727.966   6
  -6  -9  -9 1985.21 518.946   4
  -6  -9 -10 620.447 415.393   9
  -6   9 -10 670.361 546.192   6
  -6  -9 -10-24.5422 450.802   4
  -6  -9 -11 3187.20 720.235   4
  -6  -9 -11 3521.87 658.291   9
  -6   9 -11 3294.62 735.021   6
  -6  -9 -12-85.7098 520.922   4
  -6   9 -12 1138.53 541.226   6
  -6   9 -13 3246.24 737.407   6
  -6  10  12 1013.06 413.490   8
  -6  10  11 76.0998 344.349   5
  -6  10  11-215.413 361.390   8
  -6 -10  11 228.178 458.762   7
  -6  10  10 3774.08 622.892   5
  -6 -10  10 3093.13 640.830   7
  -6  10   9 5189.78 713.149   5
  -6 -10   9 5139.29 777.074   7
  -6 -10   8-49.8324 365.846   7
  -6  10   8 293.184 415.958   6
  -6  10   8-455.406 348.977   5
  -6 -10   7 381.972 335.354   7
  -6  10   7 277.417 433.988   6
  -6 -10   6 6522.75 796.995   7
  -6  10   6 6456.85 866.771   6
  -6 -10   5 1202.99 425.316   7
  -6  10   5 989.420 558.396   6
   6  10  -4 17570.2 1218.47   2
  -6 -10   4 16718.5 1103.73   7
  -6  10   4 15160.1 1293.63   6
  -6 -10   3 434.225 258.867   7
  -6  10   3 392.900 495.939   6
   6  10  -3 590.149 439.123   2
  -6 -10   2 156.826 241.260   7
   6  10  -2-129.368 389.828   2
  -6  10   2-120.994 410.848   6
  -6 -10   1 8188.36 631.737   7
  -6  10   1 8275.97 962.565   6
   6  10  -1 7239.61 763.994   2
  -6  10   0 31933.6 1738.81   6
   6  10   0 29073.6 1467.74   2
  -6  10  -1 5942.09 837.926   6
   6  10   1 5702.22 701.872   2
  -6  10  -2 20118.2 1414.05   6
   6  10   2 20194.8 1247.57   2
   6  10   3 5040.64 665.793   2
  -6  10  -3 4889.00 786.638   6
   6  10   4 105.851 350.285   2
  -6  10  -4-335.088 418.534   6
   6  10   5-194.144 384.911   2
  -6  10  -5 315.057 423.977   6
  -6 -10  -6 9961.63 930.123   9
   6  10   6 10250.9 936.659   2
  -6  10  -6 11179.6 1154.23   6
  -6 -10  -6 11445.9 1098.61   4
  -6 -10  -7 948.329 449.259   4
  -6 -10  -7 988.957 446.148   9
  -6  10  -7 1187.33 598.678   6
  -6 -10  -8 11467.9 1035.03   9
  -6  10  -8 12737.6 1241.48   6
  -6 -10  -9 2013.83 547.650   9
  -6  10  -9 2560.40 684.291   6
  -6 -10 -10 4180.53 703.380   9
  -6  10 -10 4200.46 837.788   6
  -6  10 -11 1929.74 657.980   6
  -6  10 -12 951.783 600.417   6
  -6  10 -13-448.605 597.948   6
  -6  11  11 3450.68 628.069   8
  -6 -11  11 4348.92 780.472   7
  -6  11  10 3733.58 608.518   5
  -6 -11  10 4259.89 765.834   7
  -6  11   9 926.727 443.273   5
  -6 -11   9 759.268 426.696   7
  -6 -11   8 2216.33 582.056   7
  -6  11   8 1596.88 430.398   5
  -6 -11   7-5.87757 352.348   7
  -6  11   7 77.7900 453.044   6
  -6 -11   6 535.726 338.105   7
  -6  11   6 1256.08 556.556   6
   6  11  -5 9660.18 987.617   2
  -6 -11   5 8909.37 903.149   7
  -6  11   5 9881.73 1049.38   6
  -6 -11   4 169.840 296.588   7
  -6  11   4-130.107 454.635   6
   6  11  -4 330.568 387.445   2
  -6 -11   3 321.049 265.064   7
  -6  11   3 95.9686 438.729   6
   6  11  -3 22.6656 326.795   2
  -6 -11   2 4461.31 545.216   7
   6  11  -2 4276.07 646.060   2
  -6  11   2 4715.27 760.587   6
   6  11  -1 2018.31 456.660   2
  -6  11   1 3000.56 671.030   6
  -6  11   0 6636.68 898.846   6
   6  11   0 6663.40 771.648   2
   6  11   1 527.326 406.207   2
  -6  11  -1 410.277 520.217   6
   6  11   2 1191.39 473.714   2
  -6  11  -2 1241.04 517.789   6
   6  11   3 3207.11 602.685   2
  -6  11  -3 4772.58 810.802   6
  -6  11  -4 8220.54 1012.85   6
   6  11   4 7397.19 821.416   2
   6  11   5-215.651 415.796   2
  -6  11  -5 442.825 439.658   6
   6  11   6 476.079 371.568   2
  -6 -11  -7 5544.24 784.160   9
  -6 -11  -8 2576.02 627.732   9
  -6 -11  -9-318.183 428.944   9
  -6 -12  10 55.1874 363.295   7
  -6  12   9 142.668 376.555   5
  -6 -12   9 3.32635 350.578   7
  -6  12   8-36.5558 274.731   5
  -6 -12   8 399.842 449.123   7
  -6 -12   7 1866.54 521.102   7
  -6  12   7 1501.16 580.319   6
  -6 -12   6 856.869 420.017   7
  -6  12   6 1035.18 513.805   6
   6  12  -5 1181.16 602.364   2
  -6 -12   5 808.672 384.899   7
  -6  12   5 389.531 539.271   6
  -6 -12   4 2256.93 468.097   7
  -6  12   4 1646.25 579.039   6
   6  12  -4 1826.14 575.565   2
  -6  12   3-12.8867 464.961   6
   6  12  -3 165.481 408.653   2
   6  12  -2 12201.6 1053.46   2
  -6  12   2 12677.5 1179.25   6
   6  12  -1 3455.15 607.455   2
  -6  12   1 3526.05 698.271   6
   6  12   0-1130.60 583.624   2
  -6  12   0-260.673 455.434   6
   6  12   1 1296.92 468.647   2
  -6  12  -1 1311.70 616.619   6
  -6  12  -2 10161.6 1057.81   6
   6  12   2 10060.3 991.533   2
  -6  12  -3 8601.82 1064.17   6
   6  12   3 8185.48 904.606   2
   6  12   4 22171.8 1432.75   2
   6  12   5 3896.98 654.494   2
   6  12   6 3842.12 657.208   2
  -6 -12  -7 3034.13 641.319   9
   6  12   7 2004.98 509.086   2
  -6 -12  -8 5012.15 761.054   9
  -6 -13  10 2315.15 659.852   7
  -6 -13   9 2353.27 623.516   7
  -6  13   8 978.786 436.828   5
  -6 -13   8 1333.31 525.149   7
  -6 -13   7 8591.15 978.164   7
   6  13  -6 3771.21 803.279   2
  -6  13   6 483.214 431.948   6
   6  13  -5 911.187 536.881   2
  -6  13   5 163.533 461.178   6
  -6  13   4 347.124 485.772   6
   6  13  -4 582.674 506.579   2
  -6  13   3 216.705 482.390   6
   6  13  -3 430.820 396.898   2
   6  13  -2 14.5647 386.351   2
  -6  13   2-110.234 480.660   6
   6  13  -1 1504.04 502.569   2
  -6  13   1 1804.99 581.463   6
   6  13   0 4532.90 699.862   2
  -6  13   0 6669.20 954.126   6
   6  13   1 2137.55 589.366   2
  -6  13  -1 1617.29 633.037   6
  -6  13  -2 13874.1 1312.10   6
   6  13   2 13328.7 1154.51   2
   6  13   3 2782.12 615.599   2
  -6  13  -3 2447.43 744.977   6
   6  13   4 77.3615 360.587   2
   6  13   5 1712.27 539.601   2
   6  13   6-245.705 431.390   2
   6  13   7-246.968 453.560   2
  -6  14   7-118.320 340.755   5
  -6  14   6 295.313 518.105   6
   6  14  -5 2845.60 684.969   2
  -6  14   5 3660.97 798.943   6
  -6  14   4 4128.92 824.580   6
   6  14  -4 5456.99 869.113   2
  -6  14   3 18.3211 459.785   6
   6  14  -3-383.792 354.074   2
   6  14  -2 830.064 508.087   2
  -6  14   2 7.78996 504.023   6
   6  14  -1-394.676 450.574   2
  -6  14   1-196.859 516.758   6
   6  14   0-263.400 474.046   2
  -6  14   0 597.932 557.549   6
   6  14   1 6225.99 857.495   2
  -6  14  -1 4761.55 849.764   6
   6  14   2 3270.59 682.949   2
  -6  14  -2 3365.86 813.613   6
   6  14   3 49.5115 421.312   2
   6  14   4 398.767 471.008   2
   6  14   5 1243.52 510.250   2
  -6  15   5 4832.49 882.120   6
  -6  15   4 22.3217 492.274   6
  -6  15   3 1241.74 613.224   6
   6  15  -2 521.539 438.465   2
  -6  15   2 565.719 462.817   6
   6  15  -1 56.0442 478.540   2
  -6  15   1 493.306 475.277   6
   6  15   0 647.103 462.483   2
  -6  15   0 1808.42 674.656   6
   6  15   1-1077.21 626.701   2
  -6  15  -1 185.537 563.314   6
   6  15   2 3569.01 761.691   2
  -6  15  -2 3099.31 840.034   6
  -6  16   4 2194.03 730.281   6
  -6  16   3 263.464 481.308   6
  -6  16   2 48.9574 529.558   6
  -7   0  15 380.914 391.780   5
  -7   0  14-368.159 331.272   5
   7   0 -14 178.936 487.403   1
  -7   0  13 10557.6 924.528   5
  -7   0  13 11350.3 962.124   3
   7   0 -13 11793.9 1160.16   1
   7   0 -12 774.882 498.375   1
  -7   0  12-137.588 303.655   5
  -7   0  12 206.735 316.068   3
  -7   0  11 37.7043 260.588   5
  -7   0  11-160.994 350.456   3
  -7   0  10 26.1879 278.107   5
  -7   0  10 4.94344 334.455   3
  -7   0   9 18994.8 1198.39   3
  -7   0   9 19462.1 1089.88   5
  -7   0   8 73.0492 333.070   3
  -7   0   7 2881.35 554.796   3
  -7   0   6 498.610 424.982   3
  -7   0   5 9843.50 880.573   3
  -7   0   4 286.385 350.281   3
  -7   0   3 12052.0 980.367   3
  -7   0   2 676.536 482.566   3
  -7   0   1 46630.1 1861.07   3
  -7   0   0 535.214 451.526   3
   7   0   1 1011.61 262.566   2
  -7   0  -1 999.825 512.562   3
   7   0   2-9.32640 162.092   2
  -7   0  -2-611.615 481.799   6
  -7   0  -3 98783.4 2732.53   6
   7   0   3 98995.2 1588.13   2
   7   0   4 165.597 147.695   2
  -7   0  -4-694.875 534.187   6
   7   0   5 33849.2 973.749   2
  -7   0  -5 33848.7 1611.48   6
   7   0   6-86.1779 173.745   2
  -7   0  -6-635.130 448.402   6
  -7   0  -7-115.030 217.030   9
  -7   0  -7 155.580 391.384   6
  -7   0  -8-195.003 252.321   9
  -7   0  -8-491.942 440.081   6
  -7   0  -9 45800.6 1580.46   9
  -7   0  -9 46065.5 1907.16   6
  -7   0 -10-121.031 286.591   9
  -7   0 -10-365.159 412.676   6
  -7   0 -11-331.205 301.184   9
  -7   0 -11 1249.55 612.073   4
  -7   0 -12 831.213 589.028   4
  -7   0 -13 1255.27 593.358   4
  -7   0 -14 678.789 459.775   4
  -7   1  15 1771.11 534.028   5
  -7  -1  15 1847.09 487.414   5
  -7   1  14-149.978 292.850   5
  -7  -1  14 343.774 353.186   5
   7  -1 -14 670.207 510.346   1
   7   1 -13 84.7546 408.592   1
  -7   1  13 108.969 353.517   5
  -7  -1  13 348.829 315.985   5
   7  -1 -13 344.414 496.392   1
  -7   1  13 139.244 315.358   3
   7  -1 -12 4846.58 795.384   1
  -7   1  12 3435.05 578.416   5
  -7  -1  12 3530.21 545.248   5
  -7   1  12 3790.98 602.693   3
  -7  -1  12 3591.05 596.014   3
   7  -1 -11 665.336 435.524   1
  -7   1  11 1045.56 413.039   5
  -7  -1  11 394.295 305.676   5
  -7   1  11 515.050 365.907   3
  -7  -1  11 68.5334 330.722   3
  -7   1  10 8405.93 771.020   5
  -7  -1  10 8844.20 761.004   5
  -7   1  10 8574.85 838.325   3
  -7  -1  10 8185.21 833.991   3
  -7  -1   9 6268.51 638.692   5
  -7   1   9 8000.27 814.908   3
  -7  -1   9 6912.14 761.429   3
  -7   1   9 5955.62 653.884   5
  -7   1   8 8220.88 837.795   3
  -7  -1   8 7822.64 785.667   3
  -7   1   8 7084.75 500.550   8
  -7  -1   8 6681.02 646.785   5
  -7   1   7 2099.29 529.333   3
  -7  -1   7 1431.22 431.986   3
  -7   1   6 6749.29 791.620   3
  -7  -1   6 7130.39 760.723   3
  -7  -1   5 5943.11 732.664   3
  -7   1   5 5532.04 720.948   3
  -7   1   4 641.186 393.527   3
  -7  -1   4-81.0698 381.026   3
  -7   1   3 5488.98 769.582   3
  -7  -1   3 3829.01 578.641   3
  -7   1   2 4717.29 717.304   3
  -7  -1   2 4157.73 627.405   3
  -7   1   1 1204.89 498.980   3
  -7  -1   1 732.649 385.105   3
  -7  -1   0 8158.27 842.730   3
   7   1   0 8776.23 585.080   2
  -7   1   0 7522.65 806.944   6
  -7  -1  -1 12186.3 1000.13   3
   7   1   1 13147.7 679.367   2
  -7   1  -1 11919.2 998.931   6
   7   1   2 21954.2 833.343   2
  -7  -1  -2 24110.1 1365.34   3
  -7   1  -2 23941.3 1375.59   6
  -7  -1  -3 24253.3 1376.65   3
   7  -1   3 24120.2 705.244   2
  -7   1  -3 22247.5 1352.32   6
   7   1   3 22858.1 844.220   2
   7   1   4-24.4429 158.867   2
   7  -1   4-266.346 159.346   2
  -7  -1  -5 9070.67 875.080   3
   7   1   5 7154.46 506.967   2
  -7   1  -5 6976.52 816.937   6
   7  -1   5 8080.56 422.962   2
  -7  -1  -6 13262.0 1033.68   3
  -7  -1  -6 12759.6 803.304   9
   7   1   6 12357.8 666.641   2
   7  -1   6 12323.8 550.572   2
  -7   1  -6 12729.3 1068.89   6
  -7  -1  -7 11959.4 1002.33   3
  -7  -1  -7 10766.0 760.432   9
  -7   1  -7 11299.0 717.313   9
  -7   1  -7 10533.8 958.457   6
  -7  -1  -8 2852.42 560.700   3
  -7  -1  -8 1593.63 341.693   9
  -7   1  -8 2421.01 388.107   9
  -7   1  -8 2038.12 557.622   6
  -7  -1  -9 451.263 384.463   3
  -7  -1  -9 69.6281 257.761   9
  -7   1  -9 296.509 266.907   9
  -7   1  -9-80.3953 393.081   6
  -7  -1 -10 2955.21 499.128   9
  -7   1 -10 3284.60 621.483   6
  -7  -1 -11 5297.48 657.320   9
  -7  -1 -11 6803.97 952.547   4
  -7   1 -11 5367.02 748.750   6
  -7  -1 -12 1053.19 373.215   9
  -7   1 -12 2676.76 693.119   4
  -7  -1 -12 2909.23 716.368   4
  -7   1 -13 3117.31 723.521   4
  -7  -1 -13 3010.67 713.359   4
  -7   1 -14 1578.18 597.921   4
  -7  -1 -14 1627.57 576.806   4
  -7  -2  15 1414.08 467.978   5
  -7   2  14 1540.05 468.611   5
  -7  -2  14 1376.16 416.709   5
   7  -2 -14 1616.56 624.340   1
  -7   2  13 622.572 355.419   5
  -7  -2  13 276.765 324.330   5
  -7   2  13 164.135 292.870   3
   7  -2 -13 646.539 536.688   1
  -7   2  12 1925.09 495.825   5
  -7  -2  12 2424.22 487.506   5
   7  -2 -12 2427.32 601.507   1
  -7   2  12 2111.83 509.990   3
  -7   2  11 11660.8 930.022   5
  -7  -2  11 11205.2 848.248   5
  -7   2  11 11720.3 964.445   3
  -7  -2  11 11111.5 955.900   3
   7  -2 -11 13155.3 1139.85   1
   7  -2 -10 3110.92 659.017   1
  -7   2  10 2011.86 466.035   5
  -7  -2  10 2199.65 419.883   5
  -7   2  10 2449.84 532.107   3
  -7  -2  10 1686.46 447.740   3
  -7   2   9 1620.40 392.789   5
  -7  -2   9 1881.66 385.369   5
  -7   2   9 1471.74 454.816   3
  -7   2   9 1537.39 308.378   8
  -7  -2   9 1689.42 469.713   3
  -7  -2   8 395.562 279.737   5
  -7   2   8 666.592 389.678   3
  -7   2   8 88.2659 205.316   8
  -7  -2   8 326.978 361.171   3
  -7   2   7 20596.9 1277.64   3
  -7  -2   7 19287.6 1181.67   3
  -7   2   6 329.279 406.558   3
  -7  -2   6 551.195 395.699   3
  -7  -2   6 486.080 222.002   4
  -7   2   5 2200.75 565.058   3
  -7  -2   5 1706.95 458.441   3
  -7  -2   5 1971.80 354.916   4
  -7   2   4 3304.54 615.496   3
  -7  -2   4 4254.94 635.950   3
  -7  -2   4 3933.10 501.280   4
  -7   2   3 32543.5 1613.76   3
  -7  -2   3 31701.9 1502.12   3
  -7  -2   2 8488.90 807.694   3
  -7   2   2 7849.85 826.986   6
   7   2  -1 3825.10 480.692   2
  -7  -2   1 3113.77 567.595   3
  -7   2   1 3131.22 599.181   6
  -7  -2   0 11224.3 933.968   3
   7   2   0 12047.7 704.131   2
  -7   2   0 12510.1 1078.23   6
   7   2   1 47650.7 1335.85   2
  -7  -2  -1 47251.1 1831.48   3
  -7   2  -1 46086.6 1928.58   6
  -7  -2  -2 20010.3 1221.36   3
  -7   2  -2 18573.3 1271.93   6
   7   2   2 18933.6 831.259   2
  -7  -2  -3 2858.14 546.225   3
   7   2   3 3463.62 399.794   2
  -7   2  -3 2648.50 632.163   6
  -7  -2  -4 23723.4 1307.12   3
  -7  -2  -4 25147.3 1583.60   4
  -7   2  -4 23134.9 1413.99   6
   7   2   4 23736.3 940.875   2
   7   2   5 929.181 238.785   2
  -7  -2  -5 1536.10 453.760   3
  -7   2  -5 968.935 513.230   6
  -7  -2  -6 21939.3 1271.06   3
  -7  -2  -6 21953.4 1072.03   9
  -7  -2  -6 25298.0 1621.68   4
   7   2   6 21073.7 921.816   2
  -7   2  -6 21797.9 1381.28   6
  -7  -2  -7 17307.5 1129.36   3
  -7  -2  -7 16424.4 976.773   9
  -7   2  -7 17649.9 850.383   9
  -7  -2  -7 19458.6 1442.48   4
  -7   2  -7 16743.9 1240.33   6
  -7  -2  -8 2967.83 535.262   3
  -7  -2  -8 3113.18 467.596   9
  -7  -2  -8 3967.48 777.222   4
  -7   2  -8 2559.95 596.549   6
  -7  -2  -9 30.5435 286.706   3
  -7  -2  -9 258.190 279.713   9
  -7  -2  -9 801.534 553.501   4
  -7   2  -9 59.8372 394.287   6
  -7  -2 -10-246.774 339.842   9
  -7  -2 -10 774.177 488.670   4
  -7   2 -10 971.712 512.899   6
  -7  -2 -11 26340.8 1388.22   9
  -7  -2 -11 24760.0 1644.67   4
  -7   2 -11 25477.7 1515.05   6
  -7  -2 -12-63.3821 262.367   9
  -7  -2 -12-45.8703 388.271   4
  -7  -2 -13 27.2814 349.275   9
  -7   2 -13 1524.86 657.737   4
  -7  -2 -13 1489.50 590.026   4
  -7  -2 -14 282.972 352.738   9
  -7   2 -14 1577.68 619.074   4
  -7  -2 -14 1579.57 574.232   4
   7  -3 -14 153.799 505.041   1
  -7   3  14 133.188 349.631   5
   7  -3 -13 2993.62 698.924   1
  -7   3  13 3664.93 614.170   5
  -7  -3  13 3197.76 525.795   5
  -7   3  12 264.771 333.804   5
  -7  -3  12 640.982 299.378   5
  -7   3  12 766.013 370.859   3
   7  -3 -12 574.144 494.701   1
  -7   3  11 2103.70 499.483   5
  -7  -3  11 1891.96 408.470   5
  -7   3  11 2399.19 539.808   3
   7  -3 -11 1966.60 565.794   1
  -7   3  10 147.265 329.603   5
  -7  -3  10 348.670 268.865   5
   7  -3 -10 805.033 495.317   1
  -7   3  10 807.202 415.622   3
  -7   3  10 357.822 269.168   8
  -7  -3  10-107.680 376.301   3
   7  -3  -9 637.415 442.010   1
  -7  -3   9-112.696 219.888   5
  -7   3   9 198.783 361.088   3
  -7   3   9 46.1210 240.884   8
  -7  -3   9-6.48309 372.133   3
  -7   3   9-101.975 322.039   5
   7  -3  -8 2015.14 524.289   1
  -7  -3   8 984.616 296.904   5
  -7   3   8 1164.02 474.343   3
  -7  -3   8 869.895 363.185   3
  -7   3   7 42905.3 1824.15   3
  -7  -3   7 38395.3 1671.08   3
  -7   3   6 8784.98 904.364   3
  -7  -3   6 7968.37 802.980   3
  -7  -3   6 7667.94 522.004   4
  -7   3   5 1710.99 542.223   3
  -7  -3   5 993.277 392.782   3
  -7  -3   5 1115.19 256.863   4
  -7   3   4 38158.2 1777.68   3
  -7  -3   4 34275.6 1558.09   3
  -7  -3   4 36473.1 1300.76   4
  -7  -3   3 15394.7 1065.79   3
  -7  -3   3 16750.6 949.005   4
  -7   3   3 14728.8 1145.71   6
  -7  -3   2 1447.51 456.665   3
  -7  -3   2 1599.93 414.869   4
  -7   3   2 1081.17 472.952   6
   7   3  -1 6399.40 598.771   2
  -7  -3   1 7364.88 756.268   3
  -7  -3   1 7664.94 749.455   4
  -7   3   1 5029.99 730.998   6
   7   3   0 13545.0 780.409   2
  -7  -3   0 13545.9 1005.57   3
  -7  -3   0 13297.3 1028.53   4
  -7   3   0 13298.7 1119.30   6
  -7  -3  -1 5546.40 661.354   3
  -7  -3  -1 6912.71 816.296   4
  -7   3  -1 5550.36 797.120   6
   7   3   1 4336.60 457.530   2
  -7  -3  -2 885.622 320.448   3
   7   3   2 763.997 221.192   2
  -7   3  -2 1675.19 561.202   6
  -7  -3  -3 10493.7 888.891   3
  -7  -3  -3 13014.3 1124.29   4
  -7   3  -3 12326.2 1104.76   6
   7   3   3 11612.1 705.184   2
   7   3   4 1456.70 314.554   2
  -7  -3  -4 1331.77 396.051   3
  -7  -3  -4 2617.38 687.363   4
  -7   3  -4 1652.19 627.146   6
  -7  -3  -5 15001.9 1043.87   3
  -7  -3  -5 17875.0 1340.72   4
   7   3   5 13827.4 779.017   2
  -7   3  -5 15303.1 1209.38   6
  -7  -3  -6 64.1620 291.029   3
  -7  -3  -6 178.301 274.330   9
   7   3   6 90.2854 209.228   2
  -7   3  -6 416.660 478.014   6
  -7  -3  -7 744.103 332.006   3
  -7  -3  -7 1446.76 384.356   9
  -7  -3  -7 2517.88 674.311   4
  -7   3  -7 2039.15 598.870   6
  -7  -3  -8 2447.47 443.904   3
  -7  -3  -8 3453.18 506.094   9
  -7  -3  -8 3656.92 721.619   4
  -7   3  -8 3202.67 671.170   6
  -7  -3  -9 1477.99 405.138   9
  -7  -3  -9 791.194 469.174   4
  -7   3  -9 1670.20 568.425   6
  -7  -3 -10 4337.92 624.245   9
  -7  -3 -10 4560.37 795.388   4
  -7   3 -10 5103.10 823.744   6
  -7  -3 -11 3724.05 602.630   9
  -7  -3 -11 5347.49 868.581   4
  -7   3 -11 3637.15 686.177   6
  -7  -3 -12 12395.8 1027.79   9
  -7  -3 -12 11963.6 1180.24   4
  -7  -3 -13-137.267 369.629   9
  -7  -3 -13 879.078 491.999   4
  -7  -3 -14 71.1710 396.453   9
  -7   3 -14 1682.85 636.864   4
   7  -4 -14 308.449 507.877   1
  -7   4  13 1740.32 520.264   5
   7  -4 -13 1314.38 537.452   1
   7  -4 -12 131.383 423.399   1
  -7   4  12 282.786 356.850   5
  -7   4  12 896.435 399.986   3
  -7   4  11 5104.53 677.642   5
  -7  -4  11 5756.82 592.888   5
  -7   4  11 5944.55 732.817   3
   7  -4 -11 5854.59 821.807   1
  -7   4  10 1425.97 424.635   5
  -7  -4  10 1860.90 380.194   5
  -7   4  10 1551.28 485.622   3
  -7   4  10 1438.06 351.508   8
   7  -4 -10 1888.08 562.503   1
  -7  -4   9 13521.5 837.495   5
  -7   4   9 12974.3 1061.59   3
  -7  -4   9 13324.8 1044.64   3
   7  -4  -9 15018.9 1141.09   1
  -7   4   9 12661.9 951.048   5
  -7  -4   8 2109.93 350.436   5
   7  -4  -8 2143.87 516.210   1
  -7  -4   8 1245.90 426.714   3
   7  -4  -7 581.121 409.953   1
  -7  -4   7 316.304 236.366   5
  -7   4   7 536.159 443.362   3
  -7  -4   7 186.621 347.024   3
   7  -4  -6 596.239 380.924   1
  -7   4   6 958.865 516.904   3
  -7  -4   6 639.282 350.856   3
  -7   4   5 5153.72 790.812   3
  -7  -4   5 3644.61 587.275   3
  -7  -4   5 3998.02 420.818   4
  -7  -4   4 94.2288 331.252   3
  -7  -4   4 447.888 230.236   4
  -7  -4   3 995.320 417.093   3
  -7  -4   3 1043.06 316.118   4
  -7   4   3 840.350 526.302   6
   7   4  -2 6446.95 666.891   2
  -7  -4   2 5979.66 695.030   3
  -7  -4   2 5828.18 583.717   4
  -7   4   2 5762.26 847.107   6
   7   4  -1 42896.9 1480.54   2
  -7  -4   1 43093.0 1738.15   3
  -7  -4   1 44007.4 1642.82   4
  -7   4   1 46360.7 2011.73   6
  -7  -4   0 388.662 356.757   3
   7   4   0 204.953 251.767   2
  -7  -4   0 740.366 368.485   4
  -7   4   0 675.718 550.257   6
  -7  -4  -1 8666.70 819.895   3
  -7  -4  -1 8305.81 825.613   4
  -7   4  -1 9293.23 1011.60   6
   7   4   1 7971.17 622.045   2
  -7  -4  -2 5310.18 666.756   3
  -7  -4  -2 5041.85 704.039   4
   7   4   2 5082.81 510.483   2
  -7   4  -2 5506.68 851.015   6
   7   4   3 648.886 270.794   2
  -7  -4  -3 1301.01 420.149   3
  -7  -4  -3 1211.72 463.855   4
  -7   4  -3 728.762 507.013   6
  -7  -4  -4 16510.8 1071.81   3
  -7  -4  -4 17452.6 1286.93   4
  -7   4  -4 17243.1 1309.62   6
   7   4   4 16997.9 918.389   2
   7   4   5 270.009 215.384   2
  -7  -4  -5 526.994 334.179   3
  -7  -4  -5 260.491 346.722   4
  -7   4  -5 74.7441 407.900   6
  -7  -4  -6 11649.2 907.837   3
  -7  -4  -6 12372.7 880.107   9
  -7  -4  -6 12842.1 1159.54   4
   7   4   6 11833.2 779.380   2
  -7   4  -6 12313.7 1139.95   6
  -7  -4  -7 2740.27 493.429   3
  -7  -4  -7 2927.61 516.505   9
  -7  -4  -7 2797.88 635.311   4
  -7   4  -7 3366.97 703.242   6
  -7  -4  -8 20514.2 1134.26   3
  -7  -4  -8 20024.2 1155.66   9
  -7  -4  -8 20772.0 1470.81   4
  -7   4  -8 20418.7 1447.62   6
  -7  -4  -9 22775.0 1276.31   9
  -7  -4  -9 22386.2 1563.86   4
  -7   4  -9 22516.9 1512.48   6
  -7  -4 -10 462.130 305.402   9
  -7   4 -10 174.519 462.326   6
  -7  -4 -11 121.341 291.619   9
  -7  -4 -11 470.853 445.112   4
  -7   4 -11 674.009 509.883   6
  -7  -4 -12 152.078 360.125   9
  -7  -4 -12 235.807 472.646   4
  -7   4 -12 299.972 453.781   6
  -7  -4 -13 979.449 460.480   9
  -7  -4 -13 495.171 455.398   4
  -7  -4 -14-63.7229 421.038   9
   7  -5 -14-581.922 606.520   1
   7  -5 -13 656.922 491.735   1
  -7   5  13 1162.92 454.798   5
  -7   5  12-260.624 293.350   5
   7  -5 -12-549.767 511.353   1
  -7   5  11 360.059 331.750   5
  -7   5  11 708.022 401.566   3
   7  -5 -11-227.023 464.711   1
  -7   5  11 508.356 318.263   8
   7  -5 -10 756.566 380.491   1
  -7   5  10 651.692 380.602   5
  -7   5  10 1276.12 467.626   3
  -7   5  10 885.155 323.848   8
  -7  -5   9 8091.35 628.955   5
  -7   5   9 8423.88 887.414   3
   7  -5  -9 8890.35 909.365   1
  -7   5   9 8606.52 817.840   5
  -7  -5   8 284.970 211.261   5
  -7   5   8 278.184 452.169   3
   7  -5  -8 352.337 396.268   1
  -7  -5   7 115.338 182.594   5
  -7   5   7 514.018 427.119   3
   7  -5  -7 754.516 410.191   1
  -7  -5   7-139.689 381.125   3
  -7   5   6 1034.87 524.920   3
   7  -5  -6 1113.40 410.261   1
  -7  -5   6 594.873 316.597   3
  -7  -5   6 506.016 212.543   5
  -7  -5   5 81275.7 2448.26   3
   7  -5  -5 81124.5 2145.81   1
  -7  -5   5 82172.0 1759.20   4
  -7   5   5 81302.8 2638.04   6
   7  -5  -4 1002.32 341.053   1
  -7  -5   4 419.423 359.705   3
  -7  -5   4 525.458 220.463   4
  -7   5   4 431.893 390.991   6
   7   5  -3 8986.33 796.542   2
  -7  -5   3 7753.00 790.201   3
  -7  -5   3 8365.89 652.529   4
  -7   5   3 8535.76 960.643   6
   7   5  -2 5874.94 646.542   2
  -7  -5   2 4618.04 643.038   3
  -7  -5   2 5212.05 559.607   4
  -7   5   2 5237.85 850.409   6
   7   5  -1 15818.7 949.581   2
  -7  -5   1 14635.3 1037.77   3
  -7  -5   1 14751.5 934.337   4
  -7   5   1 14169.5 1202.56   6
  -7  -5   0 1628.62 403.025   3
   7   5   0 987.998 295.813   2
  -7  -5   0 1819.52 398.829   4
  -7   5   0 2263.37 617.862   6
  -7  -5  -1 2013.18 435.264   3
   7   5   1 1923.25 332.803   2
  -7  -5  -1 1957.38 422.310   4
  -7   5  -1 2589.72 652.615   6
  -7  -5  -2 4883.61 609.027   3
  -7  -5  -2 4630.96 646.469   4
  -7   5  -2 4979.88 830.128   6
   7   5   2 5268.35 559.101   2
  -7  -5  -3 17790.2 1108.86   3
  -7  -5  -3 17240.3 1196.36   4
  -7   5  -3 18270.9 1354.55   6
   7   5   3 20157.3 1022.34   2
   7   5   4 1076.08 319.672   2
  -7  -5  -4 641.722 288.526   3
  -7  -5  -4 786.269 334.629   4
  -7   5  -4 1527.06 616.901   6
  -7  -5  -5 37073.8 1572.06   3
  -7  -5  -5 40849.0 1941.94   4
   7   5   5 43360.6 1528.48   2
  -7   5  -5 41157.6 1997.89   6
  -7  -5  -6 371.119 322.065   9
  -7  -5  -6 90.9826 264.573   3
   7   5   6-3.93706 288.143   2
  -7  -5  -6 102.233 347.642   4
  -7   5  -6 772.173 507.239   6
  -7  -5  -7 4198.36 561.593   3
  -7  -5  -7 5025.25 609.473   9
  -7  -5  -7 4670.28 779.869   4
  -7   5  -7 4950.94 813.578   6
  -7  -5  -8 100.866 334.540   9
  -7   5  -8 1173.57 606.143   6
  -7  -5  -8 161.008 393.623   4
  -7  -5  -9 4995.61 654.336   9
  -7   5  -9 4765.56 817.239   6
  -7  -5  -9 4520.18 797.922   4
  -7  -5 -10 2822.64 537.642   9
  -7   5 -10 2902.84 713.681   6
  -7  -5 -10 2515.87 632.274   4
  -7  -5 -11 4062.85 627.984   9
  -7   5 -11 4270.76 769.578   6
  -7  -5 -11 4295.24 791.633   4
  -7  -5 -12-277.439 389.332   9
  -7   5 -12-467.103 481.901   6
  -7  -5 -12 90.3518 387.025   4
  -7  -5 -13 18451.1 1344.33   9
   7  -6 -13-492.292 599.473   1
   7  -6 -12-545.035 591.286   1
  -7   6  12 387.316 365.351   5
  -7   6  12 272.738 340.146   8
  -7   6  11 3471.58 576.506   5
   7  -6 -11 3997.83 679.290   1
  -7   6  11 4382.11 679.828   3
  -7   6  11 4237.29 591.194   8
  -7   6  10 2629.40 523.380   5
  -7   6  10 3188.20 602.215   3
  -7   6  10 2994.91 491.740   8
   7  -6 -10 2192.21 538.960   1
  -7   6   9 6992.10 848.761   3
   7  -6  -9 7018.06 819.529   1
  -7   6   9 6743.37 740.570   5
  -7   6   8-482.026 488.012   3
   7  -6  -8-350.409 410.933   1
  -7   6   7 298.861 414.487   3
   7  -6  -7 363.291 312.432   1
   7  -6  -6 235.662 285.411   1
  -7  -6   6 135.270 154.454   5
  -7  -6   6-93.8425 378.176   3
  -7   6   6-541.715 504.972   6
  -7  -6   5 1307.68 398.296   3
   7  -6  -5 1476.27 344.818   1
  -7   6   5 1077.75 503.598   6
  -7  -6   5 1198.42 269.765   4
   7  -6  -4 5184.60 543.947   1
  -7  -6   4 4399.68 638.547   3
  -7  -6   4 5007.90 503.562   4
  -7   6   4 3887.96 700.012   6
   7   6  -3 2134.40 524.918   2
   7  -6  -3 1258.25 289.483   1
  -7  -6   3 1209.66 424.294   3
  -7   6   3 1528.65 573.089   6
  -7  -6   3 1582.61 341.542   4
   7  -6  -2 1914.11 292.741   1
  -7  -6   2 1338.40 401.083   3
  -7   6   2 2215.86 684.229   6
  -7  -6   2 1874.04 367.769   4
   7   6  -2 2404.38 523.065   2
   7   6  -1 26052.2 1250.41   2
  -7  -6   1 25421.9 1384.27   3
  -7  -6   1 27329.4 1275.58   4
  -7   6   1 26173.4 1616.36   6
  -7  -6   0 5693.18 687.076   3
  -7  -6   0 5509.80 637.969   4
  -7   6   0 6044.61 863.850   6
   7   6   0 5559.30 582.787   2
  -7  -6  -1 14641.6 1057.50   3
  -7  -6  -1 15469.9 1057.38   4
  -7   6  -1 15318.4 1283.12   6
   7   6   1 13576.4 896.252   2
  -7  -6  -2 4688.57 622.086   3
  -7  -6  -2 5722.30 707.317   4
  -7   6  -2 6660.76 935.490   6
   7   6   2 6424.57 632.284   2
   7   6   3 1293.79 351.103   2
  -7  -6  -3 671.960 315.757   3
  -7   6  -3 1003.39 563.821   6
  -7  -6  -3 524.189 308.298   4
   7   6   4 120.269 265.997   2
  -7  -6  -4-270.300 337.975   3
  -7   6  -4-199.590 449.611   6
  -7  -6  -4-230.859 396.638   4
   7   6   5 72.9230 262.441   2
  -7  -6  -5-47.3044 318.522   3
  -7   6  -5-169.462 452.874   6
  -7  -6  -5-25.8611 338.429   4
  -7  -6  -6 22136.1 1208.35   3
  -7  -6  -6 26117.2 1325.90   9
  -7  -6  -6 24148.8 1555.06   4
   7   6   6 25663.9 1267.40   2
  -7   6  -6 26008.6 1617.24   6
  -7  -6  -7 1481.69 444.391   9
  -7  -6  -7 851.026 294.681   3
  -7   6  -7 645.604 498.412   6
  -7  -6  -7 1072.78 437.254   4
  -7  -6  -8 4187.03 598.489   9
  -7   6  -8 4822.80 816.356   6
  -7  -6  -8 4984.02 779.772   4
  -7  -6  -9 4585.32 647.890   9
  -7   6  -9 4897.29 834.353   6
  -7  -6  -9 4215.49 741.308   4
  -7  -6 -10 8.96962 318.248   9
  -7   6 -10 120.978 449.205   6
  -7  -6 -10-45.9813 406.423   4
  -7  -6 -11 1200.88 444.912   9
  -7   6 -11 978.940 555.695   6
  -7  -6 -11 804.589 408.069   4
  -7  -6 -12 768.922 444.102   9
  -7   6 -12 628.611 541.488   6
  -7  -6 -12 627.864 456.385   4
  -7   7  12-36.3568 317.259   8
  -7  -7  12 186.673 411.107   7
  -7   7  11 39.6183 262.469   5
  -7   7  11 96.8934 384.522   3
  -7   7  11-387.149 368.853   8
  -7  -7  11-222.174 368.470   7
  -7   7  10 178.454 334.689   5
  -7   7  10 171.048 424.255   3
   7  -7 -10-811.277 542.424   1
  -7   7   9 1446.21 528.881   3
   7  -7  -9 209.045 393.597   1
  -7   7   9 664.897 366.345   5
  -7   7   8 220.114 419.593   3
   7  -7  -8 354.008 400.052   1
  -7   7   7 18014.7 1311.69   6
   7  -7  -7 15160.3 1049.94   1
   7  -7  -6 4288.25 534.370   1
  -7   7   6 3851.26 730.791   6
   7  -7  -5 596.883 252.760   1
  -7   7   5 813.281 491.740   6
   7  -7  -4 3141.05 405.029   1
  -7  -7   4 3940.18 461.220   4
  -7   7   4 3131.70 728.898   6
   7   7  -3 47181.1 1811.14   2
  -7  -7   3 49171.8 1974.73   3
  -7  -7   3 49046.7 1572.36   4
  -7   7   3 51428.6 2220.92   6
   7   7  -2 9860.22 850.973   2
  -7  -7   2 8809.00 868.283   3
  -7  -7   2 9316.85 757.965   4
  -7   7   2 9803.04 1079.58   6
   7   7  -1 9858.20 815.022   2
  -7  -7   1 9221.32 866.672   3
  -7  -7   1 10162.5 812.612   4
  -7   7   1 10692.2 1107.39   6
  -7  -7   0 451.077 302.874   3
   7   7   0 50.3464 354.733   2
  -7   7   0 741.228 582.812   6
  -7  -7   0 822.454 325.067   4
   7   7   1 526.055 302.297   2
  -7  -7  -1 1294.50 414.268   3
  -7   7  -1 1678.38 664.329   6
  -7  -7  -1 775.660 345.553   4
   7   7   2 1946.34 426.943   2
  -7  -7  -2 2170.31 479.126   3
  -7   7  -2 2132.53 602.852   6
  -7  -7  -2 1859.18 450.715   4
  -7  -7  -3 16488.9 1117.83   3
  -7  -7  -3 15969.7 1168.51   4
  -7   7  -3 15898.9 1336.86   6
   7   7   3 17569.9 1065.17   2
   7   7   4 1634.45 422.568   2
  -7  -7  -4 2082.91 464.026   3
  -7   7  -4 1350.15 612.451   6
  -7  -7  -4 1664.46 466.252   4
  -7  -7  -5 11897.3 916.806   3
  -7  -7  -5 11526.8 1083.79   4
   7   7   5 11788.9 902.448   2
  -7   7  -5 11832.2 1170.67   6
   7   7   6-90.9684 324.623   2
  -7  -7  -6-161.268 304.931   3
  -7   7  -6-166.004 452.817   6
  -7  -7  -6-195.151 367.493   4
  -7  -7  -7 5779.20 715.969   9
  -7   7  -7 5817.23 916.831   6
  -7  -7  -7 5816.59 841.034   4
  -7  -7  -8 532.448 330.349   9
  -7   7  -8 678.772 540.654   6
  -7  -7  -8-330.702 439.316   4
  -7  -7  -9 3114.32 586.814   9
  -7   7  -9 3105.17 731.008   6
  -7  -7  -9 3517.81 698.007   4
  -7  -7 -10 2791.67 567.439   9
  -7   7 -10 2734.11 691.790   6
  -7  -7 -10 2404.27 598.008   4
  -7  -7 -11 4263.96 706.420   9
  -7   7 -11 2172.95 659.748   6
  -7  -7 -11 3115.10 688.541   4
  -7  -7 -12 3104.34 602.157   9
  -7   7 -12 2786.15 691.831   6
  -7   7 -13-608.822 559.125   6
  -7   8  13 518.531 384.241   8
  -7   8  12 2069.44 515.505   8
  -7   8  11 4709.65 678.682   5
  -7   8  11 4180.64 613.550   8
  -7  -8  11 5156.60 817.345   7
  -7   8  10 417.979 402.742   5
  -7   8  10 327.359 377.381   3
  -7  -8  10 247.750 399.598   7
  -7   8   9 1580.00 506.733   3
  -7  -8   9 2023.34 558.929   7
  -7   8   9 2053.17 494.299   5
  -7  -8   8 96.3441 300.155   7
  -7   8   8-121.641 417.172   6
  -7  -8   7 1317.62 449.726   7
  -7   8   7 1434.64 529.357   6
  -7  -8   6 1965.52 492.564   7
  -7   8   6 2337.22 620.504   6
  -7  -8   5-40.7194 299.680   7
  -7   8   5 177.551 509.064   6
   7   8  -4 5465.10 743.720   2
  -7  -8   4 3324.50 534.829   7
  -7   8   4 4871.41 865.397   6
   7   8  -3 22339.1 1311.93   2
  -7  -8   3 18938.8 1141.37   7
  -7   8   3 22369.8 1535.92   6
  -7  -8   2 277.000 248.557   7
  -7   8   2 525.908 595.026   6
   7   8  -2 558.208 405.897   2
  -7  -8   2 148.962 216.470   4
  -7  -8   1 1501.68 350.974   7
   7   8  -1 996.915 376.555   2
  -7   8   1 1149.12 526.478   6
  -7  -8   1 1594.27 386.305   4
  -7  -8   0 4160.93 462.406   7
   7   8   0 3004.84 472.093   2
  -7  -8   0 4761.67 624.705   4
  -7   8   0 3327.65 712.581   6
  -7  -8  -1 12547.8 989.790   4
  -7   8  -1 10446.4 1107.44   6
   7   8   1 10587.9 863.620   2
   7   8   2 2554.83 499.881   2
  -7   8  -2 2273.23 697.298   6
  -7  -8  -2 1993.58 484.661   4
   7   8   3-262.252 321.875   2
  -7   8  -3 507.459 571.842   6
  -7  -8  -3 43.9748 336.435   4
  -7  -8  -4 23817.5 1482.47   4
  -7   8  -4 22527.9 1548.50   6
   7   8   4 22790.6 1289.56   2
   7   8   5 413.063 321.272   2
  -7   8  -5 1479.79 640.079   6
  -7  -8  -5 525.365 339.331   4
   7   8   6 7029.16 754.179   2
  -7  -8  -6 7482.15 929.333   4
  -7   8  -6 6898.83 941.088   6
  -7  -8  -7 5666.34 738.341   9
   7   8   7 4656.18 626.322   2
  -7   8  -7 4897.54 872.314   6
  -7  -8  -7 5643.73 803.426   4
  -7  -8  -8 304.046 318.627   9
  -7   8  -8 577.422 541.826   6
  -7  -8  -8 934.597 467.920   4
  -7  -8  -9 473.026 346.189   9
  -7   8  -9 356.859 517.954   6
  -7  -8  -9 11.1927 398.451   4
  -7  -8 -10-147.469 360.750   9
  -7  -8 -10-941.476 583.102   4
  -7  -8 -11 6422.90 844.772   9
  -7   8 -11 4919.29 881.930   6
  -7  -8 -11 4320.39 817.569   4
  -7   8 -12 418.639 530.755   6
  -7   8 -13-19.4401 544.491   6
  -7   9  13 469.254 430.695   8
  -7   9  12 217.772 365.679   8
  -7   9  11 196.204 335.040   8
  -7  -9  11 169.531 329.905   7
  -7   9  10 2725.92 569.392   5
  -7   9  10 3240.96 633.760   3
  -7  -9  10 2831.53 658.787   7
  -7   9   9 2210.71 572.690   3
  -7  -9   9 2690.59 623.528   7
  -7   9   9 2262.20 511.665   5
  -7  -9   8 95.3769 296.909   7
  -7   9   8 399.730 395.819   6
  -7  -9   7 2352.84 534.572   7
  -7   9   7 2631.14 614.022   6
  -7  -9   6 280.053 351.800   7
  -7   9   6 563.266 477.757   6
  -7  -9   5 4624.74 652.956   7
  -7   9   5 5868.08 906.311   6
   7   9  -4 5322.25 757.530   2
  -7  -9   4 4610.11 619.832   7
  -7   9   4 4621.76 861.712   6
  -7  -9   3 426.816 268.180   7
  -7   9   3 444.709 535.446   6
   7   9  -3 752.258 460.621   2
  -7  -9   2 641.002 301.245   7
   7   9  -2 170.169 374.897   2
  -7   9   2 654.406 592.066   6
  -7  -9   1 5029.37 541.450   7
   7   9  -1 4656.40 648.618   2
  -7   9   1 5510.27 868.177   6
  -7   9   0 14343.4 1282.40   6
  -7  -9   0 14027.8 1017.90   4
   7   9   0 12138.7 971.788   2
  -7  -9  -1 8796.89 846.401   4
  -7   9  -1 8588.99 1038.60   6
   7   9   1 7571.21 776.858   2
  -7  -9  -2 6762.01 784.638   4
  -7   9  -2 6122.99 910.258   6
   7   9   2 6703.34 760.496   2
  -7  -9  -3 4975.82 720.123   4
   7   9   3 4673.16 666.180   2
  -7   9  -3 4113.28 807.800   6
   7   9   4-363.496 378.054   2
  -7   9  -4-330.731 551.519   6
  -7  -9  -4 106.955 362.062   4
  -7   9  -5 10128.9 1126.85   6
  -7  -9  -5 10365.1 1072.71   4
   7   9   5 10297.4 922.527   2
   7   9   6 902.369 380.746   2
  -7   9  -6 1027.86 612.943   6
  -7  -9  -6 1163.43 471.905   4
  -7  -9  -7 6745.23 818.397   9
   7   9   7 7294.74 809.304   2
  -7  -9  -7 8544.93 1042.11   4
  -7   9  -7 8417.29 1037.88   6
  -7  -9  -8 4713.06 725.299   9
  -7   9  -8 4936.60 865.610   6
  -7  -9  -8 4923.32 819.274   4
  -7  -9  -9 158.706 376.101   9
  -7   9  -9 603.612 563.323   6
  -7  -9  -9-592.758 576.651   4
  -7  -9 -10 172.979 403.309   9
  -7   9 -10 626.189 525.943   6
  -7  -9 -10-272.205 462.083   4
  -7   9 -11 2485.37 759.366   6
  -7   9 -12 2861.17 751.159   6
  -7  10  12 926.557 458.989   8
  -7  10  11-512.771 471.928   8
  -7 -10  10 865.621 457.206   7
  -7  10   9 2740.20 573.632   5
  -7 -10   9 3059.18 683.825   7
  -7 -10   8 380.357 393.236   7
  -7  10   8 390.381 456.944   6
  -7 -10   7 88.4264 325.406   7
  -7  10   7-17.3736 468.551   6
  -7 -10   6 1046.43 439.297   7
  -7  10   6 203.716 453.670   6
   7  10  -5 1379.48 580.616   2
  -7 -10   5 77.5974 288.390   7
  -7  10   5 531.615 553.435   6
   7  10  -4 274.182 456.291   2
  -7 -10   4 89.6102 289.587   7
  -7  10   4 545.371 570.576   6
  -7 -10   3 2743.88 505.252   7
  -7  10   3 2369.50 659.060   6
   7  10  -3 2823.41 578.447   2
  -7 -10   2 3858.03 517.332   7
   7  10  -2 3706.53 649.473   2
  -7  10   2 4586.20 896.589   6
   7  10  -1 14353.6 1109.32   2
  -7  10   1 15196.7 1353.66   6
   7  10   0-189.537 412.347   2
  -7  10   0-101.233 527.888   6
   7  10   1-485.197 475.731   2
  -7  10  -1-333.277 536.106   6
  -7 -10  -2 616.927 415.065   4
   7  10   2 448.671 393.592   2
  -7  10  -2 184.078 533.704   6
  -7  10  -3 20594.0 1532.45   6
  -7 -10  -3 23551.7 1485.17   4
   7  10   3 22363.6 1379.69   2
  -7 -10  -4 1220.53 508.447   4
   7  10   4 266.716 372.332   2
  -7  10  -4 372.847 501.706   6
  -7  10  -5 10448.9 1172.52   6
   7  10   5 9675.89 943.387   2
  -7 -10  -5 10093.9 1064.57   4
   7  10   6 7157.34 840.802   2
  -7 -10  -6 8551.92 1018.37   4
  -7  10  -6 8032.56 1057.21   6
   7  10   7 1028.89 440.461   2
  -7  10  -7 1796.75 693.482   6
  -7 -10  -7 1383.04 479.408   4
  -7 -10  -8-16.8994 453.739   4
  -7 -10  -8 267.750 392.098   9
   7  10   8 282.708 312.233   2
  -7  10  -8-21.6023 508.755   6
  -7 -10  -9 5975.79 937.744   4
  -7 -10  -9 6623.62 865.702   9
  -7  10  -9 6722.90 1035.48   6
  -7  10 -10 983.515 656.403   6
  -7 -11  10-42.6742 432.217   7
  -7 -11   9 698.613 490.505   7
  -7 -11   8 2734.54 633.480   7
  -7 -11   7 782.159 415.735   7
  -7  11   7 950.156 517.924   6
  -7 -11   6 561.127 409.026   7
  -7  11   6 461.564 460.127   6
  -7 -11   5 1441.48 481.593   7
  -7  11   5 926.753 580.571   6
   7  11  -4 603.152 503.134   2
  -7 -11   4 200.894 277.032   7
  -7  11   4-213.780 464.372   6
   7  11  -3 8342.76 945.972   2
  -7  11   3 9097.41 1130.57   6
   7  11  -2 4982.14 725.685   2
  -7  11   2 3590.18 740.888   6
   7  11  -1-115.917 380.700   2
  -7  11   1 382.599 520.659   6
   7  11   0 595.427 385.099   2
  -7  11   0 1372.23 584.341   6
   7  11   1 3411.83 604.011   2
  -7  11  -1 3810.52 830.260   6
  -7  11  -2 13890.8 1299.52   6
   7  11   2 14604.6 1158.33   2
   7  11   3 3201.33 635.731   2
  -7  11  -3 3082.17 806.597   6
   7  11   4 535.590 362.131   2
  -7  11  -4 370.351 525.435   6
   7  11   5 199.702 316.891   2
  -7  11  -5 77.0014 482.960   6
   7  11   6 7634.04 893.482   2
  -7  11  -6 8204.25 1128.10   6
   7  11   7 4366.77 717.899   2
  -7  11  -7 3833.32 861.712   6
   7  11   8-64.0964 441.708   2
  -7 -11  -8 215.915 364.888   9
  -7  11  -8 820.672 596.539   6
  -7  11  -9 354.979 581.654   6
  -7 -12   9 192.530 396.294   7
  -7 -12   8 2146.92 630.395   7
  -7 -12   7 2164.45 549.042   7
  -7  12   7 2092.28 649.348   6
  -7 -12   6 272.087 397.928   7
  -7  12   6 799.444 622.423   6
   7  12  -5 1380.21 607.635   2
  -7 -12   5 374.422 314.211   7
  -7  12   5 1394.89 633.889   6
   7  12  -4 600.717 475.538   2
  -7  12   4 557.964 563.426   6
   7  12  -3 6520.12 891.078   2
  -7  12   3 5010.91 849.129   6
   7  12  -2 771.092 499.856   2
  -7  12   2 1002.53 641.117   6
   7  12  -1 1104.37 448.869   2
  -7  12   1 1161.37 627.570   6
   7  12   0-70.6369 507.611   2
  -7  12   0 1206.22 617.779   6
  -7  12  -1 8227.64 1122.19   6
   7  12   1 7335.70 883.913   2
  -7  12  -2 4179.57 825.180   6
   7  12   2 5059.15 757.822   2
   7  12   3 1840.78 528.881   2
  -7  12  -3 2366.57 725.065   6
   7  12   4 75.2787 351.433   2
  -7  12  -4 1035.06 639.790   6
   7  12   5 408.640 390.944   2
  -7  12  -5 645.367 592.208   6
   7  12   6 149.404 395.782   2
  -7  12  -6 134.135 639.971   6
   7  12   7 4161.39 728.220   2
  -7  12  -7 6136.89 1055.16   6
   7  12   8-125.462 381.606   2
  -7 -13   9-185.130 418.003   7
  -7 -13   8 294.566 424.424   7
  -7 -13   7 5663.52 880.828   7
  -7  13   6 1917.81 659.272   6
   7  13  -5 2864.31 687.085   2
  -7  13   5 1300.72 553.121   6
   7  13  -4 6003.75 922.866   2
  -7  13   4 5258.21 945.770   6
  -7  13   3 465.452 549.467   6
   7  13  -3 738.631 553.163   2
   7  13  -2 764.995 469.842   2
  -7  13   2 1005.59 632.087   6
   7  13  -1-124.089 452.435   2
  -7  13   1-159.617 563.385   6
   7  13   0 3237.78 617.191   2
  -7  13   0 2812.47 708.955   6
   7  13   1-430.955 498.722   2
  -7  13  -1-194.754 603.204   6
   7  13   2 265.099 432.935   2
  -7  13  -2-10.5762 517.847   6
   7  13   3 1816.41 582.952   2
  -7  13  -3 1604.16 628.591   6
   7  13   4 612.133 416.728   2
  -7  13  -4 342.452 501.997   6
   7  13   5 1836.85 584.900   2
  -7  14   6 800.229 552.941   6
  -7  14   5-212.758 532.197   6
  -7  14   4 180.390 588.078   6
  -7  14   3 852.840 601.882   6
  -7  14   2 197.653 516.858   6
   7  14  -1 3055.46 694.657   2
  -7  14   1 3865.45 817.146   6
   7  14   0 1815.32 574.538   2
  -7  14   0 3027.43 825.286   6
   7  14   1-708.983 610.757   2
  -7  14  -1-94.5003 594.327   6
   7  14   2-12.6187 444.381   2
  -8   0  14-98.1528 351.010   5
   8   0 -13-20.9599 403.684   1
  -8   0  13 369.501 336.802   5
  -8   0  13-627.196 440.662   3
  -8   0  12 268.998 318.751   5
  -8   0  12-13.8755 345.910   3
  -8   0  11-288.522 302.187   5
  -8   0  11-178.303 338.625   3
  -8   0  10 20574.2 1197.65   5
  -8   0  10 21259.8 1354.68   3
  -8   0   9 180.163 308.730   5
  -8   0   9 362.619 359.773   3
  -8   0   8 97.4569 385.969   3
  -8   0   7 619.603 475.381   3
  -8   0   6 26433.2 1498.85   3
  -8   0   5 11.6931 377.972   3
  -8   0   4 127.569 429.348   3
  -8   0   3-192.323 411.211   3
  -8   0   2-136.932 434.161   3
  -8   0   1 667.813 442.554   3
  -8   0   0 29186.7 1606.51   3
  -8   0  -1 601.982 489.719   3
  -8   0  -2 11450.3 1042.34   3
   8   0   2 10768.9 596.312   2
  -8   0  -3 881.103 506.970   3
  -8   0  -4 8275.82 923.520   3
  -8   0  -5 1101.52 505.932   3
  -8   0  -6 39370.8 1802.46   3
  -8   0  -6 36633.8 1815.25   6
  -8   0  -7 701.939 464.130   3
  -8   0  -7-559.606 511.017   6
  -8   0  -8 28909.9 1567.62   3
  -8   0  -8 28880.2 1606.32   6
  -8   0  -9 273.824 438.769   3
  -8   0  -9-680.317 485.638   6
  -8   0 -10 4740.35 874.072   4
  -8   0 -11 1057.50 650.656   4
  -8   0 -12 8313.74 1064.02   4
  -8  -1  14 3075.82 602.490   5
  -8   1  13-129.743 364.504   5
  -8  -1  13 13.5290 289.915   5
   8  -1 -13 282.909 517.145   1
  -8   1  13-255.072 403.075   3
  -8  -1  13-391.221 407.673   3
   8  -1 -12 1642.34 538.508   1
  -8   1  12 1654.16 470.974   5
  -8  -1  12 2001.26 473.920   5
  -8   1  12 1764.37 486.467   3
  -8  -1  12 1399.92 442.271   3
   8  -1 -11 834.965 543.106   1
  -8   1  11-146.754 328.172   5
  -8  -1  11 130.910 286.327   5
  -8   1  11 104.259 319.028   3
  -8  -1  11 27.9060 358.593   3
  -8   1  10-384.291 373.809   5
  -8  -1  10 43.8438 280.412   5
  -8   1  10-81.1461 365.960   3
  -8  -1  10 163.265 326.970   3
  -8  -1   9 1101.34 360.191   5
  -8   1   9 1847.81 514.017   3
  -8  -1   9 1150.34 431.760   3
  -8   1   9 1143.61 375.208   5
  -8   1   8 4475.67 712.659   3
  -8  -1   8 4722.17 720.007   3
  -8   1   7 2427.18 593.451   3
  -8  -1   7 2317.57 552.536   3
  -8   1   6 4854.58 739.200   3
  -8  -1   6 5267.18 728.492   3
  -8  -1   5 6098.38 775.657   3
  -8   1   5 5246.47 751.135   3
  -8   1   4 4633.30 707.021   3
  -8  -1   4 4789.48 702.344   3
  -8   1   3 7775.29 879.557   3
  -8  -1   3 8223.36 862.475   3
  -8   1   2 6183.36 845.359   3
  -8  -1   2 4608.34 708.101   3
  -8   1   1 5176.05 797.449   3
  -8  -1   1 5445.09 764.607   3
  -8   1   0 15618.9 1231.24   3
  -8  -1   0 14896.5 1134.25   3
  -8   1  -1 16158.0 1223.93   3
  -8  -1  -1 13741.8 1107.06   3
   8   1   1 15294.6 789.153   2
  -8   1  -2 2836.45 649.421   3
   8   1   2 2755.38 365.214   2
  -8  -1  -2 3041.35 618.292   3
  -8   1  -2 1928.29 515.581   6
   8   1   3 4553.04 418.701   2
  -8  -1  -3 5121.46 721.496   3
  -8   1  -3 4473.97 726.365   6
  -8  -1  -4 5176.71 759.619   3
   8   1   4 5078.38 439.896   2
  -8   1  -4 4672.56 734.073   6
  -8  -1  -5 602.142 436.984   3
  -8   1  -5-307.370 439.733   6
  -8  -1  -6 3685.22 678.475   3
  -8   1  -6 3268.49 649.993   6
  -8  -1  -7 444.528 405.271   3
  -8   1  -7 69.0325 408.451   6
  -8  -1  -8 4557.61 701.879   3
  -8  -1  -8 5015.86 601.524   9
  -8  -1  -8 6290.60 958.525   4
  -8   1  -8 4189.33 737.557   6
  -8  -1  -9 500.075 421.546   3
  -8  -1  -9 3.98170 279.617   9
  -8   1  -9-141.128 402.311   6
  -8  -1 -10 7272.64 998.538   4
  -8   1 -10 6276.38 828.612   6
  -8   1 -11 1793.92 733.095   4
  -8  -1 -11 511.381 471.970   4
  -8   1 -12 1144.85 618.612   4
  -8  -1 -12 277.915 471.119   4
  -8   2  13 415.645 415.240   5
  -8   2  13-37.9763 328.903   3
   8  -2 -13 355.908 532.983   1
  -8   2  12 2074.10 503.768   5
  -8  -2  12 2423.42 489.700   5
   8  -2 -12 2411.72 634.972   1
  -8   2  12 2692.33 577.644   3
  -8  -2  12 1397.96 457.218   3
   8  -2 -11 2704.71 687.176   1
  -8   2  11 1369.99 440.967   5
  -8  -2  11 1487.84 409.961   5
  -8   2  11 1194.64 444.797   3
  -8  -2  11 1532.61 488.131   3
   8  -2 -10 1358.47 513.547   1
  -8   2  10 1119.50 428.583   5
  -8  -2  10 670.043 331.401   5
  -8   2  10 1014.95 448.168   3
  -8  -2  10 539.684 347.791   3
  -8  -2   9 2519.71 445.100   5
  -8   2   9 3178.37 627.322   3
  -8  -2   9 2439.34 557.274   3
  -8   2   9 1989.34 464.894   5
  -8   2   8 26602.3 1526.66   3
  -8  -2   8 25427.3 1471.15   3
  -8  -2   8 25661.7 1229.96   5
  -8   2   7 1800.97 531.191   3
  -8  -2   7 2420.59 576.413   3
  -8   2   6 2329.95 573.753   3
  -8  -2   6 1501.81 478.226   3
  -8   2   5-364.229 421.328   3
  -8  -2   5 183.591 345.702   3
  -8  -2   5 306.770 262.306   4
  -8   2   4 2802.99 669.097   3
  -8  -2   4 2627.14 554.733   3
  -8  -2   4 3383.64 515.558   4
  -8   2   3 2135.51 559.159   3
  -8  -2   3 2263.39 580.239   3
  -8  -2   3 3242.04 539.092   4
  -8   2   2 1726.19 551.335   3
  -8  -2   2 1490.25 511.736   3
  -8  -2   2 2362.40 523.469   4
  -8   2   1 2774.23 648.782   3
  -8  -2   1 1397.78 391.603   3
  -8  -2   0 7238.60 821.437   3
   8   2   0 9190.73 673.673   2
  -8   2   0 8836.88 936.376   6
  -8  -2  -1 437.079 367.100   3
  -8   2  -1 26.6280 493.121   6
   8   2   1 489.860 271.007   2
   8   2   2 6692.90 543.724   2
  -8  -2  -2 6802.88 789.006   3
  -8   2  -2 6447.30 839.741   6
  -8  -2  -3 1751.53 521.539   3
   8   2   3 1234.99 259.985   2
  -8   2  -3 1464.26 516.854   6
  -8  -2  -4 14371.5 1116.41   3
  -8   2  -4 13185.1 1154.05   6
   8   2   4 12657.2 719.457   2
  -8  -2  -5 17818.4 1219.78   3
  -8  -2  -5 20849.6 1514.93   4
  -8   2  -5 17068.6 1318.61   6
   8   2   5 17166.1 841.141   2
   8   2   6 2033.86 337.550   2
  -8  -2  -6 2676.35 567.732   3
  -8   2  -6 2009.84 611.640   6
  -8  -2  -7 7204.24 810.849   3
  -8   2  -7 7412.99 929.500   6
  -8  -2  -8 4644.05 664.062   3
  -8  -2  -8 5099.36 623.837   9
  -8   2  -8 4089.08 735.216   6
  -8  -2  -9 4547.48 603.869   9
  -8  -2  -9 5485.58 889.219   4
  -8   2  -9 3958.55 727.378   6
  -8  -2 -10 21721.7 1253.41   9
  -8  -2 -10 23834.2 1672.61   4
  -8   2 -10 24751.1 1586.58   6
  -8  -2 -11 160.854 299.497   9
  -8  -2 -11 626.152 496.700   4
  -8   2 -11 40.9075 415.056   6
   8  -3 -13-113.375 479.538   1
  -8   3  12 2096.54 519.830   5
  -8   3  12 2798.02 574.497   3
   8  -3 -12 1752.09 622.438   1
  -8   3  11-71.6367 343.684   5
  -8  -3  11 1.17372 286.613   5
   8  -3 -11 266.970 433.715   1
  -8   3  11-95.3590 363.562   3
  -8  -3  11-705.565 486.442   3
  -8   3  10 2823.17 539.236   5
  -8  -3  10 2875.48 468.579   5
   8  -3 -10 3430.33 698.058   1
  -8   3  10 4236.21 700.726   3
  -8  -3  10 2419.37 513.582   3
   8  -3  -9 1423.38 523.693   1
  -8  -3   9 1246.75 362.639   5
  -8   3   9 1681.49 500.982   3
  -8  -3   9 1043.94 449.969   3
  -8   3   8 8709.48 938.320   3
   8  -3  -8 9387.32 939.301   1
  -8  -3   8 7770.61 845.571   3
  -8  -3   8 8834.13 734.644   5
  -8   3   7 499.623 406.362   3
  -8  -3   7-26.3381 308.408   3
  -8   3   6 180.046 389.529   3
  -8  -3   6 171.465 328.473   3
  -8   3   5 3146.86 694.757   3
  -8  -3   5 2732.90 562.898   3
  -8  -3   5 3115.40 422.883   4
  -8   3   4 26216.4 1583.86   3
  -8  -3   4 25137.9 1424.58   3
  -8  -3   4 26369.1 1213.82   4
  -8   3   3 8956.72 993.152   3
  -8  -3   3 6828.31 797.065   3
  -8  -3   3 7364.68 695.304   4
  -8  -3   2 4676.77 689.382   3
  -8  -3   2 4428.94 604.442   4
  -8   3   2 3800.35 696.789   6
  -8  -3   1 20857.1 1311.06   3
   8   3  -1 20430.3 1047.12   2
  -8  -3   1 21443.1 1268.56   4
  -8   3   1 22010.2 1458.58   6
   8   3   0 14476.6 871.676   2
  -8  -3   0 12229.6 1024.24   3
  -8   3   0 12612.7 1150.15   6
   8   3   1 8836.71 680.773   2
  -8  -3  -1 8986.02 890.308   3
  -8  -3  -1 11026.9 1028.18   4
  -8   3  -1 8816.67 983.504   6
  -8  -3  -2 2161.09 520.122   3
   8   3   2 1109.69 275.787   2
  -8   3  -2 1345.25 576.916   6
  -8  -3  -3 3973.21 646.405   3
   8   3   3 3577.47 425.613   2
  -8  -3  -3 5529.62 816.665   4
  -8   3  -3 4570.34 775.667   6
  -8  -3  -4 535.981 329.353   3
   8   3   4 1102.30 306.260   2
  -8   3  -4 775.248 493.597   6
  -8  -3  -5 655.212 374.061   3
   8   3   5 1974.44 362.444   2
  -8  -3  -5 2245.52 656.582   4
  -8   3  -5 935.448 560.895   6
  -8  -3  -6 27479.1 1458.14   3
  -8  -3  -6 29106.2 1784.81   4
   8   3   6 27068.5 1142.77   2
  -8   3  -6 26844.5 1645.07   6
   8   3   7 1389.84 326.073   2
  -8  -3  -7 1286.00 463.463   3
  -8  -3  -7 2763.02 692.331   4
  -8   3  -7 1607.22 626.037   6
  -8  -3  -8 14881.3 1076.90   3
  -8  -3  -8 14419.1 1011.74   9
  -8  -3  -8 16092.1 1370.36   4
  -8   3  -8 14132.4 1235.39   6
  -8  -3  -9 2606.71 472.960   9
  -8  -3  -9 3610.16 777.090   4
  -8   3  -9 2546.41 676.912   6
  -8  -3 -10 59.4017 258.653   9
  -8  -3 -10 410.612 423.656   4
  -8   3 -10-270.396 461.312   6
  -8  -3 -11 967.319 376.816   9
  -8   3 -11 1394.83 557.586   6
  -8  -3 -12 746.857 408.188   9
   8  -4 -13-615.662 502.787   1
   8  -4 -12 84.6763 410.443   1
  -8   4  12 166.943 302.279   5
  -8   4  12 29.6788 358.845   3
  -8   4  11 200.154 301.192   5
  -8   4  11 452.238 423.662   3
   8  -4 -11 474.690 493.485   1
  -8   4  10 2309.80 545.696   5
  -8   4  10 2701.50 627.837   3
   8  -4 -10 3682.10 687.882   1
  -8   4   9 910.271 478.444   3
   8  -4  -9 1058.66 505.486   1
  -8  -4   9-79.0152 428.799   3
  -8   4   8 8019.84 914.979   3
  -8  -4   8 6892.74 828.806   3
   8  -4  -8 7597.61 865.519   1
  -8  -4   8 7652.68 654.626   5
  -8   4   7 570.147 423.788   3
  -8  -4   7 623.247 426.434   3
  -8  -4   7 1422.51 329.388   5
  -8   4   6 14163.6 1227.02   3
  -8  -4   6 14172.4 1129.45   3
  -8   4   5 8053.50 972.502   3
  -8  -4   5 6646.24 786.943   3
  -8   4   4 2196.69 626.298   3
  -8  -4   4 1113.76 413.386   3
  -8  -4   4 1468.93 341.231   4
  -8  -4   3 4410.96 669.776   3
  -8  -4   3 4660.18 567.423   4
  -8   4   3 4106.13 728.608   6
  -8  -4   2 3161.71 571.000   3
  -8  -4   2 3379.92 503.898   4
  -8   4   2 3139.26 738.788   6
   8   4  -1 989.989 395.589   2
  -8  -4   1 350.282 374.734   3
  -8  -4   1 24.9114 284.161   4
  -8   4   1 469.822 545.011   6
  -8  -4   0 1044.45 448.557   3
  -8  -4   0 1256.21 420.672   4
  -8   4   0 1365.76 617.784   6
   8   4   0 1567.40 386.994   2
   8   4   1 10765.4 767.210   2
  -8  -4  -1 11444.1 1010.78   3
  -8  -4  -1 11131.0 990.285   4
  -8   4  -1 10416.3 1087.03   6
  -8  -4  -2 16035.2 1154.72   3
  -8  -4  -2 16031.8 1221.59   4
  -8   4  -2 16740.0 1346.08   6
   8   4   2 16238.9 914.534   2
  -8  -4  -3 6663.14 804.183   3
  -8  -4  -3 6825.37 876.014   4
  -8   4  -3 5423.06 826.949   6
   8   4   3 4827.27 521.931   2
  -8  -4  -4 7963.51 863.531   3
  -8  -4  -4 8467.29 1002.84   4
  -8   4  -4 7521.08 961.573   6
   8   4   4 7327.56 644.981   2
   8   4   5 932.521 288.942   2
  -8  -4  -5 1585.94 475.327   3
  -8  -4  -5 1505.25 569.982   4
  -8   4  -5 1638.38 614.668   6
   8   4   6 49.9037 239.000   2
  -8  -4  -6 220.189 366.962   3
  -8  -4  -6 73.9843 388.486   4
  -8   4  -6 1040.95 611.531   6
  -8  -4  -7 5131.44 681.039   3
   8   4   7 4894.33 556.256   2
  -8  -4  -7 5290.69 839.773   4
  -8   4  -7 5164.39 864.563   6
  -8  -4  -8 1262.93 407.685   9
   8   4   8 1358.44 341.165   2
  -8  -4  -8 2103.45 615.484   4
  -8   4  -8 1623.71 589.871   6
  -8  -4  -9 1744.79 470.032   9
  -8  -4  -9 2515.69 645.656   4
  -8   4  -9 1406.11 597.300   6
  -8  -4 -10 15.4847 328.064   9
  -8   4 -10 301.740 530.432   6
  -8  -4 -11 2102.90 528.236   9
  -8  -4 -11 3637.69 801.151   4
  -8   4 -11 1636.52 623.694   6
  -8  -4 -12 3609.40 642.598   9
  -8  -4 -13 2113.02 572.815   9
   8  -5 -13-364.197 571.062   1
   8  -5 -12 769.151 481.965   1
   8  -5 -11-528.281 491.075   1
  -8   5  11-418.618 397.571   5
  -8   5  11 310.930 417.826   3
   8  -5 -10 1566.04 519.460   1
  -8   5  10 1335.49 421.899   5
  -8   5  10 1474.25 524.974   3
  -8   5   9 478.430 439.600   3
   8  -5  -9 448.390 420.747   1
  -8   5   8 195.755 446.870   3
   8  -5  -8 396.984 412.107   1
  -8  -5   8-346.622 406.299   3
  -8   5   7 2229.73 645.349   3
   8  -5  -7 2247.14 556.485   1
  -8  -5   7 1171.52 378.017   3
  -8   5   6 15563.3 1282.86   3
  -8  -5   6 13982.1 1129.02   3
   8  -5  -6 15300.5 1090.05   1
  -8   5   5 1578.88 615.353   3
   8  -5  -5 1125.51 440.032   1
  -8  -5   5 272.689 376.103   3
   8  -5  -4 949.288 371.785   1
  -8  -5   4-15.9842 362.564   3
  -8  -5   4 115.896 197.175   4
  -8   5   4 419.854 517.904   6
  -8  -5   3 733.566 431.674   3
  -8  -5   3 451.483 287.742   4
  -8   5   3 543.750 454.601   6
   8   5  -2 59468.3 1944.17   2
  -8  -5   2 58138.1 2194.25   3
  -8  -5   2 60792.8 1948.46   4
  -8   5   2 61386.3 2491.31   6
   8   5  -1 1000.87 405.172   2
  -8  -5   1 530.891 375.918   3
  -8  -5   1 401.627 339.567   4
  -8   5   1 910.007 603.599   6
   8   5   0 5222.22 612.623   2
  -8  -5   0 4404.20 648.188   3
  -8  -5   0 5016.48 652.884   4
  -8   5   0 5659.95 931.083   6
   8   5   1 8726.01 734.486   2
  -8  -5  -1 8367.22 847.435   3
  -8  -5  -1 8148.57 819.047   4
  -8   5  -1 9182.00 1064.12   6
  -8  -5  -2 1134.36 398.403   3
   8   5   2 1114.12 308.714   2
  -8  -5  -2 1159.60 434.356   4
  -8   5  -2 1178.25 635.472   6
  -8  -5  -3 337.773 370.628   3
   8   5   3 56.0572 252.943   2
  -8  -5  -3 258.925 320.145   4
  -8   5  -3 293.313 512.990   6
  -8  -5  -4 18494.6 1219.56   3
  -8  -5  -4 19684.2 1392.87   4
  -8   5  -4 19396.4 1507.61   6
   8   5   4 21690.5 1122.96   2
   8   5   5 944.205 350.953   2
  -8  -5  -5 579.051 327.435   3
  -8  -5  -5 1145.52 543.253   4
  -8   5  -5 1574.67 664.771   6
   8   5   6 2707.15 464.156   2
  -8  -5  -6 2779.50 535.778   3
  -8  -5  -6 3799.10 733.833   4
  -8   5  -6 3765.35 807.489   6
   8   5   7-42.9611 255.039   2
  -8  -5  -7-270.681 313.786   3
  -8  -5  -7 1188.77 587.311   4
  -8   5  -7 775.420 608.171   6
  -8  -5  -8 10618.4 925.216   9
  -8  -5  -8 12786.0 1245.95   4
   8   5   8 10504.3 832.642   2
  -8   5  -8 10988.5 1170.39   6
  -8  -5  -9 91.8094 296.877   9
  -8   5  -9 234.659 495.256   6
  -8  -5 -10 4396.39 673.139   9
  -8  -5 -10 5948.65 936.943   4
  -8   5 -10 4579.57 857.106   6
  -8  -5 -11 63.4334 323.166   9
  -8   5 -11 887.615 534.457   6
  -8  -5 -12 1522.14 530.883   9
   8  -6 -13 1476.59 504.539   1
   8  -6 -12-938.632 641.888   1
   8  -6 -11 31.6250 470.252   1
  -8   6  11-136.514 381.094   5
  -8   6  11 532.025 421.833   3
  -8   6  10 397.232 332.641   5
  -8   6  10-4.61773 420.986   3
   8  -6 -10-100.037 470.909   1
  -8   6   9 607.001 435.270   3
   8  -6  -9 691.032 423.826   1
  -8   6   8 5981.21 881.146   3
   8  -6  -8 6444.16 817.136   1
   8  -6  -7 1297.92 420.837   1
  -8   6   7 1426.37 581.274   3
  -8   6   6 7359.81 981.506   3
  -8  -6   6 6681.68 816.083   3
  -8  -6   5 878.039 355.873   3
  -8   6   5 489.714 493.765   6
  -8  -6   4-90.9110 395.897   3
  -8  -6   4 6.20424 213.028   4
  -8   6   4 151.076 474.051   6
  -8  -6   3 6240.28 774.037   3
  -8  -6   3 6710.26 650.247   4
  -8   6   3 7116.54 978.238   6
   8   6  -2 1365.10 464.938   2
  -8  -6   2 418.815 368.543   3
  -8  -6   2 859.868 334.594   4
  -8   6   2 1681.35 621.091   6
  -8  -6   1 4300.99 654.279   3
  -8  -6   1 4078.65 572.346   4
  -8   6   1 4922.39 866.432   6
   8   6  -1 4373.30 616.841   2
  -8  -6   0 703.270 407.588   3
   8   6   0 1111.05 400.027   2
  -8  -6   0 1236.33 356.244   4
  -8   6   0 918.391 577.013   6
  -8  -6  -1 7847.83 828.060   3
  -8  -6  -1 8764.61 883.629   4
  -8   6  -1 8940.69 1089.53   6
   8   6   1 9140.90 782.210   2
  -8  -6  -2 8860.33 878.085   3
  -8  -6  -2 9655.33 934.014   4
  -8   6  -2 9783.09 1135.31   6
   8   6   2 10175.3 802.440   2
   8   6   3 1708.84 429.013   2
  -8  -6  -3 935.557 345.051   3
  -8  -6  -3 1217.86 412.739   4
  -8   6  -3 1802.17 703.690   6
  -8  -6  -4 6165.77 735.666   3
  -8  -6  -4 6344.39 849.651   4
   8   6   4 8166.28 750.480   2
  -8   6  -4 6366.84 1009.49   6
   8   6   5 2392.99 476.565   2
  -8  -6  -5 1810.68 421.665   3
  -8  -6  -5 2393.22 580.102   4
  -8   6  -5 3024.57 778.788   6
   8   6   6 726.127 318.035   2
  -8  -6  -6 955.730 353.288   3
  -8   6  -6 1084.16 543.630   6
  -8  -6  -6 1506.39 549.546   4
   8   6   7 1152.07 351.285   2
  -8   6  -7 1283.20 643.848   6
  -8  -6  -7 1406.49 570.537   4
   8   6   8-324.733 364.431   2
  -8  -6  -8 327.787 342.531   9
  -8   6  -8 344.421 602.168   6
  -8  -6  -8 371.169 412.383   4
  -8  -6  -9 716.236 430.017   9
  -8   6  -9 350.201 581.952   6
  -8  -6  -9 851.565 491.228   4
  -8  -6 -10 667.916 397.961   9
  -8   6 -10 973.841 587.886   6
  -8  -6 -10 634.314 438.085   4
  -8  -6 -11 3213.75 606.717   9
  -8   6 -11 3481.16 812.567   6
  -8   6 -12 6165.72 994.930   6
  -8   7  10 28.3619 307.089   5
  -8   7  10 680.506 502.883   3
  -8   7   9-416.946 491.725   3
  -8   7   8 1659.97 570.144   3
  -8   7   7 1363.04 543.923   3
  -8   7   6 123.247 450.168   6
  -8   7   5 3686.84 739.443   6
  -8  -7   4 14533.4 1165.97   3
  -8   7   4 14607.9 1316.64   6
   8   7  -3 9840.55 938.790   2
  -8  -7   3 8644.78 909.742   3
  -8  -7   3 9192.32 747.884   4
  -8   7   3 9583.50 1105.97   6
   8   7  -2 822.278 450.742   2
  -8  -7   2-136.384 430.708   3
  -8   7   2-238.094 584.803   6
  -8  -7   2 81.8157 242.466   4
  -8  -7   1-168.798 437.026   3
   8   7  -1 689.499 363.297   2
  -8   7   1 496.247 621.941   6
  -8  -7   1 884.993 339.758   4
   8   7   0 10860.6 904.628   2
  -8  -7   0 9553.53 936.023   3
  -8  -7   0 10956.2 928.344   4
  -8   7   0 11474.4 1243.64   6
  -8  -7  -1 5816.86 761.895   3
  -8  -7  -1 6031.64 738.900   4
  -8   7  -1 5693.17 960.851   6
   8   7   1 6300.08 703.794   2
  -8  -7  -2 5894.23 759.394   3
  -8  -7  -2 5689.23 729.786   4
  -8   7  -2 7198.71 1039.39   6
   8   7   2 6576.47 700.771   2
   8   7   3 921.000 382.215   2
  -8  -7  -3 2.36750 378.392   3
  -8   7  -3 516.494 590.023   6
  -8  -7  -3 432.585 374.520   4
   8   7   4 2312.10 478.023   2
  -8  -7  -4 1629.66 458.789   3
  -8   7  -4 2035.63 685.611   6
  -8  -7  -4 1522.45 454.816   4
   8   7   5 273.263 313.266   2
  -8  -7  -5-15.5126 310.635   3
  -8   7  -5-359.516 625.208   6
  -8  -7  -5-29.5210 409.127   4
  -8  -7  -6 22675.7 1339.20   3
  -8  -7  -6 23253.0 1611.32   4
   8   7   6 25372.0 1354.21   2
  -8   7  -6 25029.5 1766.91   6
   8   7   7-14.5820 305.531   2
  -8   7  -7-155.098 566.212   6
  -8  -7  -7 52.4204 345.375   4
   8   7   8 5822.73 711.817   2
  -8   7  -8 5824.78 978.919   6
  -8  -7  -8 5221.53 834.787   4
  -8  -7  -9 744.350 403.164   9
  -8   7  -9 144.255 530.322   6
  -8  -7  -9 466.749 499.206   4
  -8  -7 -10-471.218 451.598   9
  -8   7 -10 325.989 588.224   6
  -8   7 -11 275.360 554.531   6
  -8   7 -12 977.998 636.571   6
  -8   8  10 1077.51 520.796   3
  -8  -8  10 1025.26 487.118   7
  -8   8   9 2766.34 688.223   3
  -8  -8   9 2123.45 592.353   7
  -8   8   8 1872.70 580.321   3
  -8  -8   8 1952.84 538.957   7
  -8   8   7-120.931 429.154   6
  -8   8   6 57.0666 495.516   6
  -8   8   5 1641.53 657.505   6
  -8   8   4 103.147 430.257   6
   8   8  -3 810.727 459.473   2
  -8   8   3 29.2410 548.805   6
  -8  -8   3-47.9508 237.158   4
  -8   8   2 12.2134 513.487   6
  -8  -8   2-260.630 291.342   4
   8   8  -2 75.9758 367.887   2
   8   8  -1 3255.08 568.915   2
  -8   8   1 3364.92 772.034   6
  -8  -8   1 3398.43 554.222   4
   8   8   0 9989.72 893.224   2
  -8  -8   0 11546.1 973.850   4
  -8   8   0 10089.9 1197.47   6
   8   8   1-411.463 413.788   2
  -8   8  -1 228.821 571.839   6
  -8  -8  -1 232.957 305.635   4
   8   8   2 2987.68 544.754   2
  -8   8  -2 3143.79 812.147   6
  -8  -8  -2 2618.34 530.840   4
   8   8   3 3318.02 581.032   2
  -8   8  -3 2622.40 698.453   6
  -8  -8  -3 2367.58 540.515   4
  -8  -8  -4 16889.8 1335.00   4
  -8   8  -4 16635.4 1497.59   6
   8   8   4 16169.0 1121.06   2
   8   8   5 3645.82 582.928   2
  -8   8  -5 3214.31 787.955   6
  -8  -8  -5 2895.43 641.677   4
   8   8   6 145.206 317.088   2
  -8   8  -6 255.514 570.039   6
  -8  -8  -6-369.474 494.846   4
  -8  -8  -7 8005.88 1015.00   4
   8   8   7 7165.16 801.864   2
  -8   8  -7 8409.26 1136.27   6
   8   8   8 55.2149 330.752   2
  -8   8  -8-199.343 537.490   6
  -8  -8  -8 48.2606 436.185   4
  -8  -8  -9-0.63258 339.424   9
   8   8   9-234.766 378.466   2
  -8   8  -9 737.601 633.455   6
  -8   8 -10 7184.50 1114.94   6
  -8   8 -11-516.368 504.508   6
  -8   9  11-93.9612 353.425   8
  -8   9  10 585.875 434.276   3
  -8  -9  10 790.482 483.486   7
  -8   9   9 523.929 530.179   3
  -8  -9   9 564.570 428.118   7
  -8  -9   8 662.794 439.178   7
  -8  -9   7 1251.90 451.320   7
  -8   9   7 1117.03 562.459   6
  -8  -9   6 3646.56 626.799   7
  -8   9   6 3958.25 813.455   6
  -8  -9   5 292.362 317.083   7
  -8   9   5-109.417 522.960   6
   8   9  -4 4948.21 801.642   2
  -8  -9   4 3288.50 552.285   7
  -8   9   4 4530.29 854.027   6
   8   9  -3 3892.89 697.060   2
  -8  -9   3 3028.25 526.984   7
  -8   9   3 4567.88 893.835   6
   8   9  -2 5920.12 784.882   2
  -8   9   2 5658.70 971.093   6
   8   9  -1 2492.91 539.623   2
  -8   9   1 2302.06 729.606   6
  -8  -9   1 2917.20 520.165   4
   8   9   0 1848.42 506.048   2
  -8   9   0 2692.29 806.211   6
  -8  -9   0 1647.55 450.857   4
   8   9   1 1869.49 485.767   2
  -8   9  -1 2808.15 801.545   6
  -8  -9  -1 2889.28 581.904   4
   8   9   2 636.270 381.469   2
  -8   9  -2 991.092 673.616   6
  -8  -9  -2 1360.85 457.733   4
  -8  -9  -3 8227.35 927.692   4
  -8   9  -3 8820.74 1188.61   6
   8   9   3 9111.49 892.952   2
  -8  -9  -4 14841.8 1290.99   4
  -8   9  -4 15133.3 1454.35   6
   8   9   4 15155.3 1137.98   2
   8   9   5 20.0008 338.400   2
  -8   9  -5 225.090 603.129   6
  -8  -9  -5 421.151 359.998   4
   8   9   6 500.098 380.045   2
  -8   9  -6-491.076 544.228   6
  -8  -9  -6-209.880 455.047   4
   8   9   7-379.121 382.391   2
  -8   9  -7 460.676 617.140   6
  -8  -9  -7-753.275 621.904   4
   8   9   8 174.346 344.182   2
  -8   9  -8 444.740 616.982   6
   8   9   9-608.451 428.322   2
  -8   9  -9 764.990 706.578   6
  -8  10   9 798.817 580.497   3
  -8 -10   9 336.997 408.960   7
  -8 -10   8-63.6710 366.943   7
  -8  10   8 387.309 487.009   6
  -8 -10   7 629.502 397.047   7
  -8  10   7 569.380 486.246   6
  -8 -10   6 1802.29 518.507   7
  -8  10   6 1762.42 663.995   6
  -8 -10   5 729.428 410.985   7
  -8  10   5 1206.46 613.624   6
   8  10  -4 3798.21 768.591   2
  -8  10   4 2327.62 684.572   6
   8  10  -3 3669.50 708.422   2
  -8  10   3 2233.38 727.161   6
  -8  10   2 209.625 581.360   6
   8  10  -2 943.492 480.211   2
   8  10  -1 130.007 382.399   2
  -8  10   1 671.065 636.494   6
   8  10   0 7417.05 862.567   2
  -8  10   0 8459.97 1152.02   6
  -8 -10  -1 1693.72 473.847   4
   8  10   1 909.543 409.505   2
  -8  10  -1 1983.91 791.692   6
   8  10   2 5366.07 743.236   2
  -8 -10  -2 6456.67 824.002   4
  -8  10  -2 5712.53 1003.83   6
   8  10   3 556.501 377.235   2
  -8  10  -3 498.491 651.184   6
  -8 -10  -3-309.326 428.108   4
   8  10   4 358.150 364.100   2
  -8  10  -4 41.7235 562.689   6
  -8 -10  -4-227.318 354.310   4
   8  10   5 2497.51 579.097   2
  -8  10  -5 2340.50 704.801   6
  -8 -10  -5 2840.66 657.890   4
  -8 -10  -6 9853.72 1128.35   4
   8  10   6 9108.08 970.561   2
  -8  10  -6 8496.27 1186.72   6
   8  10   7-466.203 455.811   2
  -8  10  -7-325.121 611.149   6
   8  10   8 5089.56 767.704   2
   8  10   9-18.0183 357.416   2
  -8 -11   9 715.978 463.303   7
  -8 -11   8 454.769 401.231   7
  -8 -11   7-322.492 427.146   7
  -8  11   7-305.815 497.811   6
  -8 -11   6 428.500 397.131   7
  -8  11   6 1109.14 595.440   6
  -8  11   5 2886.32 735.503   6
   8  11  -4 7384.85 964.170   2
  -8  11   4 5585.31 994.128   6
   8  11  -3 1976.13 652.516   2
  -8  11   3 1546.01 643.066   6
  -8  11   2 1754.98 639.794   6
   8  11  -2 1314.53 507.571   2
   8  11  -1 38.7428 405.909   2
  -8  11   1 879.159 601.017   6
   8  11   0-50.6791 397.999   2
  -8  11   0 277.349 661.031   6
   8  11   1 5456.69 776.143   2
  -8  11  -1 5463.57 945.350   6
   8  11   2-855.610 534.970   2
  -8  11  -2 132.902 636.962   6
   8  11   3 1390.82 522.525   2
  -8  11  -3 1945.91 753.618   6
   8  11   4 380.031 449.068   2
  -8  11  -4-38.7248 624.458   6
   8  11   5 884.211 452.176   2
  -8  11  -5 1497.27 714.763   6
   8  11   6 1100.95 454.767   2
   8  11   7-117.376 416.022   2
  -8 -12   8 5306.31 869.486   7
  -8  12   7-45.2075 486.741   6
  -8  12   6 581.403 609.493   6
  -8  12   5 1066.27 583.344   6
   8  12  -4 2346.35 734.578   2
  -8  12   4 698.775 580.908   6
   8  12  -3 865.300 497.440   2
  -8  12   3-588.208 578.341   6
  -8  12   2 85.7969 552.051   6
   8  12  -2 975.998 546.878   2
   8  12  -1 839.068 504.836   2
  -8  12   1-25.9770 523.363   6
   8  12   0 274.502 396.783   2
  -8  12   0 618.929 594.493   6
   8  12   1 25.4114 405.458   2
  -8  12  -1 772.589 642.198   6
   8  12   2 172.498 444.661   2
  -8  12  -2 1602.30 760.788   6
   8  12   3 1528.00 543.597   2
   8  12   4 4867.08 768.591   2
   8  12   5 2686.93 665.435   2
  -8  13   6 225.404 561.767   6
  -8  13   5 762.867 664.692   6
  -8  13   4 2255.01 759.396   6
  -8  13   3 211.172 546.004   6
  -9   0  12-312.160 318.614   5
  -9   0  11 352.669 332.126   5
  -9   0  11-274.634 418.617   3
  -9   0  10-72.6152 305.979   5
  -9   0  10 339.443 414.431   3
  -9   0   9 366.646 436.599   3
  -9   0   9-192.316 329.852   5
  -9   0   8 253.130 413.191   3
  -9   0   7 22840.8 1497.03   3
  -9   0   6 597.050 477.365   3
  -9   0   5 1295.57 548.840   3
  -9   0   4-77.7298 405.665   3
  -9   0   3 13068.5 1134.73   3
  -9   0   2 83.6454 436.803   3
  -9   0   1 1135.81 492.823   3
  -9   0   0 218.350 433.370   3
  -9   0  -1 3547.21 716.041   3
  -9   0  -2 245.000 459.106   3
  -9   0  -3 3555.21 717.621   3
  -9   0  -4 474.663 464.687   3
  -9   0  -5 7824.18 945.067   3
  -9   0  -6 743.892 479.330   3
  -9   0  -7 2419.85 649.075   3
  -9   0  -8 377.364 456.631   3
  -9   0  -9 23551.6 1718.98   4
[truncated: 35,441 more chars]
