# Supplementary material for: Tris(ethane-1,2-di­amine-κ2 N,N′)zinc(II) tetra­chlorido­zincate(II)
Source: IUCrdata. 2020 May 12;5(Pt 5):x200618. doi: 10.1107/S2414314620006185 (PMC9462225; doi:10.1107/S2414314620006185)
Supplement: Supplementary file 2 [file x-05-x200618-Isup2.hkl]

data_I                                                                          
_shelx_title ' KA-ZnMAEN in P21/n No14' 
_shelx_refln_list_code          4                                               
_shelx_F_calc_maximum      311.14                                               
_exptl_crystal_F_000       920.00                                               
_reflns_d_resolution_high  0.8410                                               
                                                                                
loop_                                                                           
 _space_group_symop_operation_xyz                                               
 'x, y, z'                                                                      
 '-x+1/2, y+1/2, -z+1/2'                                                        
 '-x, -y, -z'                                                                   
 'x-1/2, -y-1/2, z-1/2'                                                         
                                                                                
_cell_length_a     8.6916                                                       
_cell_length_b    14.6035                                                       
_cell_length_c    14.0382                                                       
_cell_angle_alpha  90.000                                                       
_cell_angle_beta   91.201                                                       
_cell_angle_gamma  90.000                                                       
                                                                                
_shelx_F_squared_multiplier     1.000                                           
                                                                                
loop_                                                                           
 _refln_index_h                                                                 
 _refln_index_k                                                                 
 _refln_index_l                                                                 
 _refln_F_squared_calc                                                          
 _refln_F_squared_meas                                                          
 _refln_F_squared_sigma                                                         
 _refln_observed_status                                                         
   2   0   0       5390.18       4950.29        56.75 o                         
   4   0   0       1532.68       1451.52        26.84 o                         
   6   0   0      11932.17      11331.27       252.40 o                         
   8   0   0       2624.81       2587.04       142.40 o                         
  10   0   0        906.43        784.79        90.87 o                         
   2   1   0       2673.63       2964.77        28.37 o                         
   3   1   0        190.09        235.49         7.88 o                         
   4   1   0          5.72         18.96         4.49 o                         
   5   1   0       2986.43       2992.69        47.01 o                         
   6   1   0       2787.50       2766.85        71.26 o                         
   7   1   0        695.65        738.61        36.60 o                         
   8   1   0       1422.98       1350.54        73.94 o                         
   9   1   0        362.97        342.46        45.29 o                         
  10   1   0        700.17        666.36        60.72 o                         
   2   2   0       2381.76       2665.37        62.13 o                         
   3   2   0       3776.60       3824.18        29.35 o                         
   4   2   0       3317.57       3047.86        37.16 o                         
   5   2   0       7294.94       7107.32        71.67 o                         
   6   2   0        166.49        186.98        14.89 o                         
   7   2   0       1114.78       1057.49        44.19 o                         
   8   2   0        845.90        761.74        45.86 o                         
   9   2   0          4.72         28.14        53.40 o                         
  10   2   0          7.61        112.15        42.53 o                         
   1   3   0       9770.20       8974.57        84.33 o                         
   2   3   0      11234.00      11612.25        89.08 o                         
   3   3   0       5943.03       6054.43        58.22 o                         
   4   3   0       4317.47       4089.98        38.87 o                         
   5   3   0          5.84          4.60         6.97 o                         
   6   3   0       3033.28       3008.22        49.96 o                         
   7   3   0       1163.59       1191.99        42.38 o                         
   8   3   0       1134.32       1186.34        63.06 o                         
   9   3   0        337.14        337.88        41.04 o                         
  10   3   0          1.16         89.74        27.13 o                         
   0   4   0        471.44        499.59        17.29 o                         
   1   4   0       1016.34        999.65        12.45 o                         
   2   4   0       2348.87       2518.39        61.92 o                         
   3   4   0        210.04        215.27         7.35 o                         
   4   4   0       6202.17       6154.66        57.60 o                         
   5   4   0       4064.52       3915.65        39.87 o                         
   6   4   0        111.48         99.07         9.93 o                         
   7   4   0         20.34         40.30        15.13 o                         
   8   4   0        104.35        118.56        19.86 o                         
   9   4   0          9.24         34.75        18.76 o                         
  10   4   0        500.67        490.00        37.80 o                         
   1   5   0        397.65        484.81        10.71 o                         
   2   5   0         78.45        128.62         5.60 o                         
   3   5   0        254.89        293.47        14.85 o                         
   4   5   0       2303.75       2252.12        49.60 o                         
   5   5   0         57.99         81.32         9.81 o                         
   6   5   0        534.79        514.13        21.95 o                         
   7   5   0        151.31        141.41        19.61 o                         
   8   5   0        427.08        445.99        30.32 o                         
   9   5   0        166.64        182.42        23.31 o                         
   0   6   0        339.76        363.56        18.56 o                         
   1   6   0        230.14        203.58         8.12 o                         
   2   6   0       6920.40       6676.01        73.60 o                         
   3   6   0       1100.69        996.01        25.48 o                         
   4   6   0      10842.24      10768.11       171.88 o                         
   5   6   0       4714.37       4718.96        59.67 o                         
   6   6   0        316.27        318.77        17.47 o                         
   7   6   0        538.98        501.40        29.78 o                         
   8   6   0         88.25         90.20        18.42 o                         
   9   6   0         36.26         25.80        17.78 o                         
   1   7   0       1032.94       1018.99        43.02 o                         
   2   7   0      16776.19      16496.99       102.94 o                         
   3   7   0       1390.71       1171.61        25.62 o                         
   4   7   0       4456.77       4402.01        35.92 o                         
   5   7   0         11.72         18.33         6.83 o                         
   6   7   0       4218.86       4226.23        81.90 o                         
   7   7   0         50.15         44.13        15.85 o                         
   8   7   0        946.81        945.69        43.40 o                         
   9   7   0        320.13        304.20        28.28 o                         
   0   8   0        588.93        520.80        37.95 o                         
   1   8   0         14.90          4.71         8.81 o                         
   2   8   0        497.54        436.16        14.69 o                         
   3   8   0        215.74        237.89        13.98 o                         
   4   8   0       3347.03       3319.17        41.14 o                         
   5   8   0       1412.67       1333.12        23.44 o                         
   6   8   0        322.27        291.53        31.72 o                         
   7   8   0        327.02        345.30        33.14 o                         
   8   8   0       1003.43        940.36        51.13 o                         
   9   8   0        170.35         96.14        30.90 o                         
   1   9   0       4441.85       4240.97        75.81 o                         
   2   9   0       1336.84       1147.59        34.11 o                         
   3   9   0       2848.30       2655.41        63.50 o                         
   4   9   0        154.97        151.33        12.70 o                         
   5   9   0          0.79          4.51        19.45 o                         
   6   9   0        139.97        124.67        23.01 o                         
   7   9   0       1145.22       1189.05        58.87 o                         
   8   9   0        190.18        172.34        27.53 o                         
   0  10   0      26668.45      25747.67       294.97 o                         
   1  10   0        746.48        699.25        22.64 o                         
   2  10   0         64.01         71.80         7.06 o                         
   3  10   0          0.13          1.98         6.62 o                         
   4  10   0        197.49        203.21        15.23 o                         
   5  10   0       3245.52       3322.40       102.70 o                         
   6  10   0       2772.96       2688.31       126.75 o                         
   7  10   0          9.09        -13.37        28.80 o                         
   8  10   0        685.99        693.49        61.20 o                         
   1  11   0       1192.86       1240.05        33.44 o                         
   2  11   0       1583.69       1731.60        57.28 o                         
   3  11   0          8.89         18.65        32.34 o                         
   4  11   0        404.72        474.36        23.21 o                         
   5  11   0       2239.60       2050.64       116.28 o                         
   6  11   0        649.19        589.63        51.90 o                         
   7  11   0         77.34         80.13        34.43 o                         
   0  12   0        348.33        358.51        32.01 o                         
   1  12   0        742.60        831.16        39.45 o                         
   2  12   0        420.11        389.14        30.74 o                         
   3  12   0          6.44         14.15        14.00 o                         
   4  12   0        414.02        452.17        32.70 o                         
   5  12   0        466.96        481.54        65.80 o                         
   6  12   0         11.53        -56.90        38.55 o                         
   7  12   0         69.09         44.79        56.59 o                         
   1  13   0        522.16        569.29        38.29 o                         
   2  13   0       1862.88       1920.50        67.21 o                         
   3  13   0       1280.68       1435.08        56.84 o                         
   4  13   0        223.80        253.12        53.08 o                         
   5  13   0         47.60         91.44        36.74 o                         
   6  13   0        504.83        485.45        94.68 o                         
   0  14   0       1748.16       1787.82        96.50 o                         
   1  14   0         33.25         23.50        16.71 o                         
   2  14   0        133.14        169.67        25.87 o                         
   3  14   0         26.28         59.08        19.28 o                         
   4  14   0       1107.77       1201.80        96.62 o                         
   5  14   0         18.05         -9.98        39.18 o                         
   6  14   0         41.73         11.74        38.17 o                         
   1  15   0          4.74         20.93        28.50 o                         
   2  15   0        201.41        176.92        26.40 o                         
   3  15   0         78.05        138.78        45.34 o                         
   4  15   0          2.60         53.45        35.77 o                         
   5  15   0          0.32        -43.61        45.11 o                         
   0  16   0         16.26         -6.64        23.90 o                         
   1  16   0        772.82        812.84        51.91 o                         
   2  16   0        318.24        368.99        36.97 o                         
   3  16   0        328.83        452.05        67.69 o                         
   4  16   0        459.94        410.32        64.09 o                         
   1  17   0        513.43        527.85        44.22 o                         
   2  17   0        669.53        765.98        81.11 o                         
  -9   0   1         67.53        100.68        43.68 o                         
  -7   0   1       3816.07       4133.19       164.96 o                         
  -5   0   1       8570.62       8259.81       102.47 o                         
  -3   0   1          0.57          2.22         8.58 o                         
   3   0   1        111.73        173.57         9.90 o                         
   5   0   1        111.07         57.11        21.03 o                         
   7   0   1         33.75         89.37        20.71 o                         
   9   0   1        288.28        314.42        63.47 o                         
 -10   1   1        154.18        106.27        32.68 o                         
  -9   1   1       1191.98       1232.73        74.81 o                         
  -8   1   1        431.19        471.52        48.92 o                         
  -7   1   1         67.92         83.17        27.02 o                         
  -6   1   1          2.30         -1.23        18.02 o                         
  -5   1   1       1673.33       1670.45        29.23 o                         
  -4   1   1       3142.49       3091.82        40.06 o                         
  -3   1   1        726.34        756.92        16.16 o                         
   2   1   1       2748.78       2730.06        34.36 o                         
   3   1   1          0.65         33.41         8.18 o                         
   4   1   1        124.25        102.73         6.74 o                         
   5   1   1       5041.38       4790.37        47.23 o                         
   6   1   1        282.73        246.06        21.00 o                         
   7   1   1       1101.02       1120.93        43.41 o                         
   8   1   1       1376.69       1340.26        54.11 o                         
   9   1   1        892.77        984.87        67.79 o                         
  10   1   1        104.51        106.86        34.90 o                         
 -10   2   1        145.67        250.14        34.75 o                         
  -9   2   1        894.87       1056.23        56.41 o                         
  -8   2   1        232.13        175.10        61.00 o                         
  -7   2   1        280.07        306.26        27.73 o                         
  -6   2   1       2297.54       2131.47        40.47 o                         
  -5   2   1         88.88        136.60        11.10 o                         
  -4   2   1       2970.58       2950.36        38.95 o                         
  -3   2   1      22618.97      22268.91       121.19 o                         
  -2   2   1        500.49        489.38        20.56 o                         
  -1   2   1       1661.13       1990.14        35.84 o                         
   2   2   1       1404.53       1407.76        20.01 o                         
   3   2   1       4801.33       5114.50        53.75 o                         
   4   2   1        230.34        188.64        12.16 o                         
   5   2   1       6246.45       6148.13        66.01 o                         
   6   2   1       4177.08       4061.48        59.36 o                         
   7   2   1       4330.53       4181.97        83.48 o                         
   8   2   1         29.39         32.05        17.68 o                         
   9   2   1        341.04        318.37        43.12 o                         
  10   2   1          1.01        108.72        48.39 o                         
 -10   3   1         76.99        162.82        31.21 o                         
  -9   3   1       2182.40       2303.36        79.64 o                         
  -8   3   1       1818.44       1867.92        55.13 o                         
  -7   3   1        589.28        594.93        46.06 o                         
  -6   3   1       1159.60       1137.76        26.71 o                         
  -5   3   1       2994.93       2831.54        51.37 o                         
  -4   3   1        871.10       1068.20        22.63 o                         
  -3   3   1       3194.80       2692.03        37.78 o                         
  -2   3   1      36624.95      35594.93       115.11 o                         
   0   3   1        117.86         71.44        10.24 o                         
   1   3   1        472.94        541.36        11.23 o                         
   2   3   1       1075.28       1240.10        15.59 o                         
   3   3   1        131.60        127.47         7.51 o                         
   4   3   1       2782.90       2823.87        38.38 o                         
   5   3   1        407.58        435.47        16.99 o                         
   6   3   1       1609.76       1586.52        34.99 o                         
   7   3   1        434.82        473.30        38.30 o                         
   8   3   1        806.01        826.49        38.84 o                         
   9   3   1        330.23        313.79        32.37 o                         
  10   3   1        195.69        264.58        36.46 o                         
 -10   4   1        143.61        209.36        31.37 o                         
  -9   4   1         64.00         97.03        23.05 o                         
  -8   4   1         21.20         36.86        16.39 o                         
  -7   4   1       3701.03       3889.47        74.78 o                         
  -6   4   1       1466.60       1396.83        22.89 o                         
  -5   4   1        795.56        778.67        25.65 o                         
  -4   4   1       4554.94       4391.64        82.72 o                         
  -3   4   1      14263.02      14248.97       133.02 o                         
  -2   4   1        105.20         81.62         7.35 o                         
  -1   4   1      19009.29      19119.82        97.80 o                         
   0   4   1         48.85         91.94         7.69 o                         
   1   4   1       6000.88       5950.64        31.44 o                         
   2   4   1       7331.84       7366.09        33.66 o                         
   3   4   1       2777.81       3150.36        40.65 o                         
   4   4   1       9175.29       9062.35        67.15 o                         
   5   4   1       1242.46       1205.12        29.65 o                         
   6   4   1       1075.97        965.82        29.40 o                         
   7   4   1        755.55        747.10        34.72 o                         
   8   4   1        899.04        969.71        41.58 o                         
   9   4   1         77.50        106.58        19.95 o                         
  10   4   1        407.05        428.98        40.53 o                         
  -9   5   1         66.99         61.45        19.59 o                         
  -8   5   1         15.90         59.88        17.88 o                         
  -7   5   1       1416.49       1325.08        45.03 o                         
  -6   5   1        355.78        326.63        16.63 o                         
  -5   5   1       5614.15       5489.47        59.45 o                         
  -4   5   1       2429.35       2603.91        36.14 o                         
  -3   5   1       6854.19       6986.62        48.20 o                         
  -2   5   1       1825.40       1879.90        26.92 o                         
  -1   5   1        476.87        459.61        20.48 o                         
   0   5   1         62.17         75.44         9.56 o                         
   1   5   1       1089.39       1156.82        17.85 o                         
   2   5   1       2319.18       2717.60        26.35 o                         
   3   5   1      57234.94      55284.87       132.51 o                         
   4   5   1        466.72        459.82        18.31 o                         
   5   5   1       2683.52       2670.14        53.12 o                         
   6   5   1         14.09          2.90        10.82 o                         
   7   5   1        221.97        181.06        18.79 o                         
   8   5   1        846.58        759.63        37.39 o                         
   9   5   1       3153.74       3266.54        79.15 o                         
  -9   6   1          1.79         18.56        17.29 o                         
  -8   6   1        385.44        385.90        28.99 o                         
  -7   6   1       2278.92       2331.55        60.33 o                         
  -6   6   1        586.36        590.57        19.51 o                         
  -5   6   1         27.80         17.74         5.68 o                         
  -4   6   1       2826.30       2986.72        44.53 o                         
  -3   6   1       5497.63       5521.23        56.53 o                         
  -2   6   1       3643.15       3835.62        67.02 o                         
  -1   6   1        304.00        292.27         8.53 o                         
   0   6   1       1360.18       1582.98        33.63 o                         
   1   6   1       2265.01       2070.48        36.17 o                         
   2   6   1       1474.17       1518.73        19.94 o                         
   3   6   1       2177.62       2224.13        23.89 o                         
   4   6   1      12314.85      12167.05       104.45 o                         
   5   6   1        948.54       1024.99        29.20 o                         
   6   6   1        469.47        446.19        26.97 o                         
   7   6   1       1433.66       1297.39        46.45 o                         
   8   6   1        807.53        769.91        38.81 o                         
   9   6   1        147.33        125.48        21.13 o                         
  -9   7   1        881.32        914.64        44.52 o                         
  -8   7   1         42.74         45.41        18.07 o                         
  -7   7   1        922.14        880.97        39.00 o                         
  -6   7   1        502.73        529.18        29.37 o                         
  -5   7   1       2124.34       2208.45        40.67 o                         
  -4   7   1        104.54        126.81        11.64 o                         
  -3   7   1       4967.11       5040.67       140.88 o                         
  -2   7   1       5639.51       5820.99        93.14 o                         
  -1   7   1       2262.42       2103.36        28.58 o                         
   0   7   1        104.61        108.06        10.28 o                         
   1   7   1       5657.57       5565.06        67.86 o                         
   2   7   1        788.09        856.64        18.25 o                         
   3   7   1       1315.13       1345.89        23.06 o                         
   4   7   1       4434.81       4286.27        50.63 o                         
   5   7   1        557.50        588.22        20.86 o                         
   6   7   1        347.85        350.90        19.95 o                         
   7   7   1        106.26         84.69        21.38 o                         
   8   7   1        541.13        532.80        34.36 o                         
   9   7   1          0.61        -16.17        16.97 o                         
  -9   8   1         60.38         69.75        21.61 o                         
  -8   8   1        351.16        295.83        31.29 o                         
  -7   8   1        133.29        120.88        17.56 o                         
  -6   8   1       1179.54       1121.90        39.03 o                         
  -5   8   1        189.81        166.75        28.73 o                         
  -4   8   1       2790.10       2737.12        34.98 o                         
  -3   8   1       3205.23       3183.18        41.76 o                         
  -2   8   1        408.73        487.26        24.79 o                         
  -1   8   1       1103.52       1230.34        23.13 o                         
   0   8   1       2494.47       2639.70        47.10 o                         
   1   8   1       6260.42       6053.49        65.87 o                         
   2   8   1       1808.07       1823.74        30.01 o                         
   3   8   1       4711.67       4467.02        47.13 o                         
   4   8   1         42.99         43.58         5.77 o                         
   5   8   1       1081.75       1106.78        27.45 o                         
   6   8   1       1918.85       2097.67        49.23 o                         
   7   8   1       1009.00        998.12        57.96 o                         
   8   8   1         21.75          2.00        20.02 o                         
   9   8   1         56.26         22.69        20.15 o                         
  -8   9   1        261.57        235.01        29.53 o                         
  -7   9   1        498.83        444.26        33.23 o                         
  -6   9   1          0.98          3.04        20.89 o                         
  -5   9   1       1770.10       1704.54        53.56 o                         
  -4   9   1       3447.37       3272.10        39.27 o                         
  -3   9   1        151.30        172.74        11.77 o                         
  -2   9   1       2306.41       2275.47        54.59 o                         
  -1   9   1       3779.43       3897.99        44.25 o                         
   0   9   1          0.00          2.45         7.26 o                         
   1   9   1        201.67        192.93        11.74 o                         
   2   9   1       1005.63        944.45        21.82 o                         
   3   9   1       7103.39       7070.72        87.39 o                         
   4   9   1          0.33         -3.08         4.97 o                         
   5   9   1       2156.91       2269.19        90.86 o                         
   6   9   1        206.40        206.41        18.08 o                         
   7   9   1        832.83        733.69        44.43 o                         
   8   9   1        195.01        220.20        29.97 o                         
  -8  10   1         21.85         29.52        29.05 o                         
  -7  10   1       1356.68       1303.33        76.05 o                         
  -6  10   1        778.89        702.53        38.51 o                         
  -5  10   1        962.42        827.25        57.55 o                         
  -4  10   1         22.49         37.88        25.31 o                         
  -3  10   1       1074.24       1143.52        29.00 o                         
  -2  10   1         96.86        110.13        15.91 o                         
  -1  10   1       2869.95       2995.62        41.87 o                         
   0  10   1          0.02         10.75         9.94 o                         
   1  10   1         60.48         52.66        14.38 o                         
   2  10   1          0.39          6.58         6.44 o                         
   3  10   1        816.25        831.50        20.38 o                         
   4  10   1        259.20        242.04        18.69 o                         
   5  10   1          1.17         23.76        31.79 o                         
   6  10   1        509.00        514.41        47.69 o                         
   7  10   1          0.05        -36.68        31.54 o                         
   8  10   1        130.34        128.06        27.65 o                         
  -7  11   1         25.38          8.39        27.24 o                         
  -6  11   1        282.50        214.40        43.53 o                         
  -5  11   1        654.24        576.21        45.63 o                         
  -4  11   1        313.59        281.15        19.65 o                         
  -3  11   1        512.21        557.10        60.25 o                         
  -2  11   1       2628.64       2563.42        72.40 o                         
  -1  11   1       3843.87       4025.69        86.19 o                         
   0  11   1       2787.44       2732.26        52.72 o                         
   1  11   1         47.13         50.39        12.88 o                         
   2  11   1        421.31        434.00        18.70 o                         
   3  11   1          2.59         11.67        18.04 o                         
   4  11   1       1063.17       1042.87        33.27 o                         
   5  11   1       1247.46       1228.76        90.69 o                         
   6  11   1         31.27         42.19        28.38 o                         
   7  11   1        325.97        315.55        43.29 o                         
  -7  12   1         95.47        100.00        32.36 o                         
  -6  12   1        330.69        309.00        40.62 o                         
  -5  12   1         72.50         39.28        77.08 o                         
  -4  12   1        891.08        843.33        58.15 o                         
  -3  12   1       1328.78       1371.19        54.10 o                         
  -2  12   1         42.14         53.21        22.17 o                         
  -1  12   1        330.30        306.43        17.16 o                         
   0  12   1        962.36       1087.98        35.21 o                         
   1  12   1       5447.93       5357.17        73.80 o                         
   2  12   1       1908.82       1884.65        62.84 o                         
   3  12   1        822.69        809.86        41.21 o                         
   4  12   1        260.15        264.91        27.28 o                         
   5  12   1       1068.46       1077.67        89.30 o                         
   6  12   1         75.07        115.52        33.07 o                         
   7  12   1        700.89        682.66        61.55 o                         
  -6  13   1        219.75        145.91        33.70 o                         
  -5  13   1        954.22        984.70        64.55 o                         
  -4  13   1        108.68         69.35        33.92 o                         
  -3  13   1        124.14        159.22        21.85 o                         
  -2  13   1       1585.99       1679.25        86.19 o                         
  -1  13   1        223.24        196.46        32.41 o                         
   0  13   1        551.48        563.24        28.63 o                         
   1  13   1        659.67        706.67        42.08 o                         
   2  13   1         16.20         15.69        18.51 o                         
   3  13   1        415.08        444.69        32.75 o                         
   4  13   1         12.12         22.64        17.44 o                         
   5  13   1         37.59         49.44        37.60 o                         
   6  13   1        119.51        169.41        38.23 o                         
  -6  14   1          2.37        -26.82        30.10 o                         
  -5  14   1         38.73          2.85        40.57 o                         
  -4  14   1        729.31        669.40        72.94 o                         
  -3  14   1        187.94        186.15        25.20 o                         
  -2  14   1        129.41        209.31        71.72 o                         
  -1  14   1       2402.85       2528.98        63.37 o                         
   0  14   1         76.13         91.45        21.30 o                         
   1  14   1        248.77        297.84        30.95 o                         
   2  14   1        820.05        801.08        57.06 o                         
   3  14   1         27.88         25.47        25.06 o                         
   4  14   1        242.89        202.79        48.52 o                         
   5  14   1          3.34         25.38        38.50 o                         
   6  14   1        473.38        495.03        64.90 o                         
  -5  15   1        676.04        667.84        81.89 o                         
  -4  15   1        240.78        157.92        44.65 o                         
  -3  15   1        271.03        198.68        38.22 o                         
  -2  15   1        848.18        834.70        53.65 o                         
  -1  15   1        421.32        519.41        40.29 o                         
   0  15   1        272.71        318.22        34.03 o                         
   1  15   1         67.66         45.79        17.40 o                         
   2  15   1         16.06         -1.60        36.10 o                         
   3  15   1       2158.50       2288.55       131.80 o                         
   4  15   1        146.79        147.51        50.18 o                         
   5  15   1        238.61        312.53        64.81 o                         
  -3  16   1        329.10        217.80        42.52 o                         
  -2  16   1        809.78        672.78        46.34 o                         
  -1  16   1          0.36        -25.26        44.16 o                         
   0  16   1         34.20         -0.96        33.47 o                         
   1  16   1        297.13        287.36        31.55 o                         
   2  16   1          7.95         37.77        34.60 o                         
   3  16   1         17.27         49.37        33.19 o                         
  -2  17   1        262.40        172.23        41.22 o                         
  -1  17   1        485.28        451.77        40.15 o                         
   0  17   1        136.91        115.88        26.06 o                         
   1  17   1        411.84        351.90       127.51 o                         
   2  17   1          3.98          1.36        26.27 o                         
 -10   0   2         35.17         13.79        39.07 o                         
  -8   0   2          1.37        -12.14        38.48 o                         
  -6   0   2          1.64         14.42        34.72 o                         
  -4   0   2       2758.52       2637.87        66.57 o                         
  -2   0   2      20993.38      21226.97       213.39 o                         
   2   0   2       6350.98       5945.95        59.80 o                         
   4   0   2       3714.59       3339.83        58.07 o                         
   6   0   2      15844.30      15352.71       148.71 o                         
   8   0   2        929.66        970.12        45.88 o                         
  10   0   2        151.94        130.82        49.97 o                         
 -10   1   2        126.45        258.89        42.94 o                         
  -9   1   2        207.97        192.45        53.91 o                         
  -8   1   2        517.66        476.17        69.80 o                         
  -7   1   2        320.87        391.58        41.86 o                         
  -6   1   2       2684.67       2666.55        72.75 o                         
  -5   1   2        833.54        842.82        44.12 o                         
  -4   1   2       7131.50       7196.09        77.48 o                         
  -3   1   2       7918.04       8019.89       148.27 o                         
  -2   1   2       7515.60       7949.62        90.73 o                         
   1   1   2       1971.90       2216.51        42.57 o                         
   2   1   2       6630.13       6592.08        61.54 o                         
   3   1   2       1708.34       1851.01        29.13 o                         
   4   1   2       1533.46       1445.37        26.07 o                         
   5   1   2       1953.77       1903.57        33.61 o                         
   6   1   2       1561.02       1564.68        33.99 o                         
   7   1   2       2064.39       2028.14        67.19 o                         
   8   1   2        224.14        237.61        21.99 o                         
   9   1   2         60.52         80.15        33.07 o                         
  10   1   2        921.62        950.14        69.74 o                         
 -10   2   2       1346.31       1440.61        66.03 o                         
  -9   2   2        124.31        158.54        28.34 o                         
  -8   2   2        115.12        171.04        27.02 o                         
  -7   2   2        737.49        725.89        51.22 o                         
  -6   2   2       4922.96       5041.53        78.53 o                         
  -5   2   2       7661.20       7456.30        75.78 o                         
  -4   2   2      12970.08      12846.53       114.17 o                         
  -3   2   2        257.44        291.06        12.30 o                         
  -2   2   2       9430.80      10104.91        68.08 o                         
  -1   2   2        854.56        904.32        15.30 o                         
   1   2   2      35103.14      34154.79       130.60 o                         
   2   2   2        956.49       1077.26        21.16 o                         
   3   2   2        328.47        364.46        13.25 o                         
   4   2   2       6905.67       6344.09        43.12 o                         
   5   2   2        656.78        717.10        19.83 o                         
   6   2   2       2745.13       2731.79        63.26 o                         
   7   2   2       1715.37       1695.70        53.59 o                         
   8   2   2        565.79        591.08        35.02 o                         
   9   2   2         75.81         45.72        28.80 o                         
  10   2   2         93.49        118.25        36.96 o                         
 -10   3   2        303.02        326.43        48.44 o                         
  -9   3   2        721.89        736.23        47.10 o                         
  -8   3   2        347.90        385.19        33.74 o                         
  -7   3   2         80.71        124.74        22.83 o                         
  -6   3   2         16.21         19.34        11.77 o                         
  -5   3   2        182.87        235.25        13.68 o                         
  -4   3   2        729.57        704.13        28.21 o                         
  -3   3   2       6124.07       6216.48        63.08 o                         
  -2   3   2      28631.29      29260.34        87.90 o                         
  -1   3   2      19268.58      18743.63        69.34 o                         
   0   3   2          0.39         20.09         5.08 o                         
   1   3   2        904.17       1086.87        21.59 o                         
   2   3   2       1757.93       1949.90        23.52 o                         
   3   3   2       6833.75       6817.75        75.77 o                         
   4   3   2       3619.55       3441.29        40.77 o                         
   5   3   2        873.58        862.38        27.18 o                         
   6   3   2       7808.59       7481.73        95.69 o                         
   7   3   2        128.98         85.29        20.64 o                         
   8   3   2         95.86        129.07        24.28 o                         
   9   3   2       1390.20       1514.20        60.18 o                         
  10   3   2       1064.24       1190.40        56.08 o                         
 -10   4   2        227.67        265.08        32.48 o                         
  -9   4   2        113.45        102.01        26.45 o                         
  -8   4   2        360.28        288.80        29.82 o                         
  -7   4   2        547.96        534.18        30.14 o                         
  -6   4   2       1325.28       1255.91        32.55 o                         
  -5   4   2       3777.89       3857.97        61.82 o                         
  -4   4   2        661.43        706.06        21.71 o                         
  -3   4   2       1542.77       1665.94        26.42 o                         
  -2   4   2       8104.66       8161.74        49.75 o                         
  -1   4   2       5290.48       5080.76        64.69 o                         
   0   4   2       4400.15       4526.45        43.40 o                         
   1   4   2      18515.88      19199.29        67.54 o                         
   2   4   2        727.10        723.84        15.10 o                         
   3   4   2        248.16        233.19         9.04 o                         
   4   4   2       4891.80       4825.33        45.70 o                         
   5   4   2       3267.13       3173.14        50.05 o                         
   6   4   2         62.72         54.93        14.32 o                         
   7   4   2        472.28        460.47        28.78 o                         
   8   4   2       1437.61       1439.30        49.80 o                         
   9   4   2          2.31         31.58        19.36 o                         
  -9   5   2         16.35         -4.03        20.27 o                         
  -8   5   2       5447.62       5310.94        93.60 o                         
  -7   5   2        431.47        467.16        28.93 o                         
  -6   5   2       2322.37       2349.74        49.14 o                         
  -5   5   2        401.32        412.23        18.34 o                         
  -4   5   2       2589.03       2533.33        38.08 o                         
  -3   5   2       2996.94       2801.38        55.79 o                         
  -2   5   2      23303.76      23459.98       113.17 o                         
  -1   5   2        321.00        394.57        26.02 o                         
   0   5   2       1787.60       1834.06        36.07 o                         
   1   5   2        758.15        755.63        14.57 o                         
   2   5   2      31636.54      29801.75       157.31 o                         
   3   5   2        321.31        365.61        16.65 o                         
   4   5   2       7032.32       6937.10        50.37 o                         
   5   5   2        101.17         86.38        10.14 o                         
   6   5   2       2595.53       2447.71        57.39 o                         
   7   5   2        518.74        440.91        28.40 o                         
   8   5   2         89.07        100.96        17.88 o                         
   9   5   2         12.03         10.50        15.99 o                         
  -9   6   2         80.62         39.68        17.99 o                         
  -8   6   2         86.45         87.57        22.62 o                         
  -7   6   2        168.00        170.26        15.90 o                         
  -6   6   2       1526.99       1541.27        37.15 o                         
  -5   6   2        244.39        259.86        15.21 o                         
  -4   6   2        765.60        716.80        30.44 o                         
  -3   6   2         47.13         53.55        12.75 o                         
  -2   6   2       5475.80       5377.38        71.19 o                         
  -1   6   2        160.32        183.94        21.98 o                         
   0   6   2       3208.94       3031.55        46.14 o                         
   1   6   2       5356.58       5015.71        43.79 o                         
   2   6   2       3222.61       3000.17        25.86 o                         
   3   6   2       2468.40       2715.62        38.17 o                         
   4   6   2       2370.27       2401.61        35.87 o                         
   5   6   2          1.57         12.98         8.02 o                         
   6   6   2        120.76         96.37        16.21 o                         
   7   6   2        533.36        518.29        34.22 o                         
   8   6   2        979.98        855.92        40.58 o                         
   9   6   2        183.35        133.76        21.32 o                         
  -9   7   2        405.10        376.27        29.88 o                         
  -8   7   2         26.19         12.29        17.81 o                         
  -7   7   2        822.15        835.68        38.48 o                         
  -6   7   2       1439.16       1479.95        52.48 o                         
  -5   7   2         73.71         60.48         8.56 o                         
  -4   7   2         26.82         25.99         7.39 o                         
  -3   7   2       4149.89       3939.15        83.70 o                         
  -2   7   2        169.50        126.58        11.56 o                         
  -1   7   2        148.45        143.89        33.79 o                         
   0   7   2       5213.23       5328.60        83.05 o                         
   1   7   2        125.42        128.36         9.45 o                         
   2   7   2        829.44        793.55        16.03 o                         
   3   7   2       4448.85       4320.08        39.06 o                         
   4   7   2       7105.87       7509.65        88.10 o                         
   5   7   2          4.11          5.22         5.87 o                         
   6   7   2       2446.89       2502.63        45.97 o                         
   7   7   2        181.51        178.60        21.18 o                         
   8   7   2        656.09        556.30        34.57 o                         
   9   7   2        124.96         94.40        18.86 o                         
  -9   8   2         10.94          7.53        31.31 o                         
  -8   8   2          0.49         -7.27        18.50 o                         
  -7   8   2          2.78         28.15        13.01 o                         
  -6   8   2       4754.71       4836.94        96.33 o                         
  -5   8   2       5425.21       5315.74        93.65 o                         
  -4   8   2       2796.02       2801.95        42.21 o                         
  -3   8   2       1043.65        970.36        29.25 o                         
  -2   8   2       1294.76       1201.72        64.47 o                         
  -1   8   2         23.50         19.44         5.03 o                         
   0   8   2       5653.85       5590.46        81.02 o                         
   1   8   2       8472.26       8598.54        65.87 o                         
   2   8   2         63.75         48.61         6.60 o                         
   3   8   2        882.10        832.31        18.35 o                         
   4   8   2       2913.32       2794.26        56.37 o                         
   5   8   2        443.90        419.61        22.61 o                         
   6   8   2          0.42          8.67         8.14 o                         
   7   8   2        172.95        203.41        27.60 o                         
   8   8   2        299.89        254.95        30.52 o                         
   9   8   2        207.11        167.38        30.85 o                         
  -8   9   2        494.02        515.84        54.11 o                         
  -7   9   2         51.26         42.58        19.35 o                         
  -6   9   2       2651.36       2866.46        90.68 o                         
  -5   9   2        275.02        221.29        22.65 o                         
  -4   9   2       3380.28       3387.64        64.34 o                         
  -3   9   2        556.89        536.80        67.39 o                         
  -2   9   2         84.75         82.06        25.75 o                         
  -1   9   2       3956.19       3712.46       126.38 o                         
   0   9   2          7.54         -5.87         8.71 o                         
   1   9   2        451.59        482.03        17.29 o                         
   2   9   2      17464.69      17596.79       104.03 o                         
   3   9   2        162.83        160.44        10.25 o                         
   4   9   2         80.41         89.67        15.39 o                         
   5   9   2       2285.18       2293.87       115.01 o                         
   6   9   2         35.34         31.29        30.75 o                         
   7   9   2        552.93        583.39        41.51 o                         
   8   9   2         89.47         86.12        23.82 o                         
  -8  10   2         63.14         54.20        32.82 o                         
  -7  10   2        353.57        350.62        32.69 o                         
  -6  10   2          3.13          0.23        16.27 o                         
  -5  10   2         87.81         66.78        20.03 o                         
  -4  10   2         13.35         13.94         7.85 o                         
  -3  10   2         40.52         48.85        10.23 o                         
  -2  10   2        813.99        750.74        35.34 o                         
  -1  10   2       1149.04       1141.74        26.42 o                         
   0  10   2         34.13         33.13        10.25 o                         
   1  10   2        594.14        533.31        22.45 o                         
   2  10   2       1098.34       1129.29        31.00 o                         
   3  10   2          0.33         -7.71         6.74 o                         
   4  10   2       2311.52       2251.67        45.47 o                         
   5  10   2         19.38         -3.72        25.94 o                         
   6  10   2       1701.96       1787.06        82.92 o                         
   7  10   2         26.92         38.59        22.32 o                         
   8  10   2        518.92        519.56        42.87 o                         
  -7  11   2        371.60        391.17        61.69 o                         
  -6  11   2        437.57        395.90        32.39 o                         
  -5  11   2        164.49        110.07        28.06 o                         
  -4  11   2       1418.22       1392.13        34.31 o                         
  -3  11   2       2300.07       2371.38        65.57 o                         
  -2  11   2        548.74        525.63        59.66 o                         
  -1  11   2       4331.62       4186.67        73.95 o                         
   0  11   2       1041.36       1034.55        46.18 o                         
   1  11   2       1338.55       1344.94        37.92 o                         
   2  11   2       2893.41       2873.23        51.20 o                         
   3  11   2          5.15         -4.64         9.34 o                         
   4  11   2        113.44        131.24        21.38 o                         
   5  11   2        222.85        198.06        43.19 o                         
   6  11   2         88.82        107.70        30.98 o                         
   7  11   2       1179.66       1267.29        76.64 o                         
  -7  12   2         80.87         77.34        34.94 o                         
  -6  12   2       1217.99       1100.64        69.64 o                         
  -5  12   2          2.08        -23.71        55.25 o                         
  -4  12   2       2066.25       1814.80       108.02 o                         
  -3  12   2         78.79         50.85        39.67 o                         
  -2  12   2        157.25        142.43        55.74 o                         
  -1  12   2        518.97        530.82        26.69 o                         
   0  12   2       4633.89       4597.51        72.10 o                         
   1  12   2          0.01        -18.52        12.35 o                         
   2  12   2         24.79         17.31        13.23 o                         
   3  12   2         79.17         69.56        12.00 o                         
   4  12   2       1107.39       1194.69        84.44 o                         
   5  12   2        194.15        205.22        45.13 o                         
   6  12   2        880.90        895.94        64.12 o                         
   7  12   2        372.32        416.42        49.47 o                         
  -6  13   2         30.22         -3.64        26.69 o                         
  -5  13   2         68.67         51.25        25.01 o                         
  -4  13   2        403.52        293.33        47.48 o                         
  -3  13   2        115.96         76.80        33.58 o                         
  -2  13   2        705.30        620.78        37.96 o                         
  -1  13   2        132.76        146.27        16.29 o                         
   0  13   2        579.09        564.18        41.65 o                         
   1  13   2        500.68        466.56        34.52 o                         
   2  13   2          3.98        -20.39        18.59 o                         
   3  13   2        109.45         92.75        14.02 o                         
   4  13   2        288.25        305.89        30.35 o                         
   5  13   2        320.00        274.72        56.49 o                         
   6  13   2       1055.20       1203.00        76.83 o                         
  -6  14   2         35.06         36.99        36.44 o                         
  -5  14   2        270.31        237.02        39.67 o                         
  -4  14   2         22.74        -13.33        37.91 o                         
  -3  14   2          2.86        -27.65        18.66 o                         
  -2  14   2        292.44        227.14        26.83 o                         
  -1  14   2       1812.85       1793.48        73.72 o                         
   0  14   2         25.96         20.91        17.80 o                         
   1  14   2        533.80        448.76        36.34 o                         
   2  14   2        380.87        344.36        33.68 o                         
   3  14   2        259.00        219.89        30.99 o                         
   4  14   2        122.44        150.61        45.43 o                         
   5  14   2        464.50        453.69        69.09 o                         
  -5  15   2         21.31          0.42        24.15 o                         
  -4  15   2        287.40        169.36        46.57 o                         
  -3  15   2        778.09        701.79        73.01 o                         
  -2  15   2       1878.60       1901.44        65.94 o                         
  -1  15   2        285.97        240.22        29.81 o                         
   0  15   2        741.61        747.50        47.43 o                         
   1  15   2        157.68        115.01        22.53 o                         
   2  15   2        313.20        316.38        32.57 o                         
   3  15   2          5.32        -29.80        21.52 o                         
   4  15   2        546.60        550.58        71.48 o                         
   5  15   2         49.73         40.96        40.36 o                         
  -3  16   2        121.47         43.83        29.44 o                         
  -2  16   2        200.48        139.33        23.52 o                         
  -1  16   2          7.95        -14.07        20.54 o                         
   0  16   2        410.39        357.91        35.07 o                         
   1  16   2          7.76         -3.62        20.03 o                         
   2  16   2        201.01        245.85        48.83 o                         
   3  16   2        577.66        657.05        77.72 o                         
  -1  17   2        138.54        137.78        25.12 o                         
   0  17   2        212.84        201.01        29.75 o                         
   1  17   2         32.99         34.69        21.14 o                         
  -9   0   3       1058.84       1158.36       100.58 o                         
  -7   0   3       1095.97       1068.26        86.90 o                         
  -5   0   3      22796.24      23337.52       325.55 o                         
  -3   0   3      22431.30      23327.86       281.25 o                         
  -1   0   3       6088.70       5455.46       142.98 o                         
   1   0   3      50668.34      50599.31       253.54 o                         
   3   0   3        576.78        524.31        18.38 o                         
   5   0   3      20819.63      20225.31       158.94 o                         
   7   0   3       9046.67       8769.98       121.71 o                         
   9   0   3        312.43        315.13        63.61 o                         
 -10   1   3        107.04        182.16        52.19 o                         
  -9   1   3        722.76        830.68        67.49 o                         
  -8   1   3        563.13        709.99        54.58 o                         
  -7   1   3        384.93        405.26        73.57 o                         
  -6   1   3        183.49        228.78        32.45 o                         
  -5   1   3       7809.98       7588.75       180.84 o                         
  -4   1   3       1207.54       1215.33        48.67 o                         
  -3   1   3         73.17         83.41        11.77 o                         
  -2   1   3       9598.46       9750.91       101.97 o                         
  -1   1   3       2553.35       2845.60        41.15 o                         
   0   1   3       4620.08       4927.26        61.14 o                         
   1   1   3         85.84         81.79         4.78 o                         
   2   1   3        104.16        112.66         8.94 o                         
   3   1   3       5053.66       5098.95        43.55 o                         
   4   1   3       2792.39       2747.81        42.90 o                         
   5   1   3        235.94        207.44        12.12 o                         
   6   1   3         72.96         58.97         8.48 o                         
   7   1   3       2171.32       2086.26        41.84 o                         
   8   1   3        418.57        413.42        28.73 o                         
   9   1   3        278.70        318.65        44.38 o                         
  10   1   3         65.62         85.89        29.88 o                         
 -10   2   3        288.98        379.52        49.21 o                         
  -9   2   3         26.35         43.37        23.20 o                         
  -8   2   3        140.88        236.65        31.61 o                         
  -7   2   3       2673.62       2845.10        97.46 o                         
  -6   2   3         97.48         62.57        64.35 o                         
  -5   2   3         67.38         63.36        17.74 o                         
  -4   2   3       3221.68       3164.44       117.11 o                         
  -3   2   3         50.89         54.98         8.60 o                         
  -2   2   3        261.05        262.26         7.81 o                         
  -1   2   3       2559.96       2914.69        32.98 o                         
   0   2   3       6983.43       7123.95       103.31 o                         
   1   2   3      10571.52      11498.22        44.56 o                         
   2   2   3      26635.86      27264.96       114.30 o                         
   3   2   3        814.03        860.05        21.24 o                         
   4   2   3        393.16        369.12        16.50 o                         
   5   2   3        137.90        139.38         8.79 o                         
   6   2   3       1736.72       1701.21        32.01 o                         
   7   2   3        253.47        280.79        25.47 o                         
   8   2   3        140.73        122.99        18.81 o                         
   9   2   3        673.08        815.61        71.22 o                         
  10   2   3         97.35        134.97        44.43 o                         
 -10   3   3         72.01         60.02        54.30 o                         
  -9   3   3         14.00         39.94        19.79 o                         
  -8   3   3        568.23        674.76        49.65 o                         
  -7   3   3       1385.67       1400.82        53.43 o                         
  -6   3   3        714.66        637.43        25.33 o                         
  -5   3   3        348.45        273.82        22.16 o                         
  -4   3   3        710.04        729.83        27.81 o                         
  -3   3   3       7024.67       6463.22        57.48 o                         
  -2   3   3      35566.40      35003.73       303.42 o                         
  -1   3   3      13810.60      13769.40        54.60 o                         
   0   3   3       2119.84       2531.97        23.53 o                         
   1   3   3        676.01        679.78        11.75 o                         
   2   3   3       5632.61       5896.25        37.27 o                         
   3   3   3      20283.06      20479.95       131.00 o                         
   4   3   3       6859.56       6472.91        82.38 o                         
   5   3   3       2364.45       2277.34        43.28 o                         
   6   3   3        632.17        666.17        30.86 o                         
   7   3   3       1057.17       1039.83        41.38 o                         
   8   3   3        375.50        371.07        32.61 o                         
   9   3   3       1004.11       1105.00        92.04 o                         
  -9   4   3        724.55        781.98        45.87 o                         
  -8   4   3        373.26        394.43        32.99 o                         
  -7   4   3         91.83         86.76        20.14 o                         
  -6   4   3        654.29        656.38        23.21 o                         
  -5   4   3        757.66        767.24        28.59 o                         
  -4   4   3         80.94         87.35        10.01 o                         
  -3   4   3      34138.59      32618.13       195.03 o                         
  -2   4   3          3.14         20.88         6.40 o                         
  -1   4   3       4670.30       4688.65        34.76 o                         
   0   4   3      10490.58      10708.05        72.95 o                         
   1   4   3         46.23         66.92         5.56 o                         
   2   4   3       1699.55       1746.52        19.12 o                         
   3   4   3       1443.35       1248.18        20.52 o                         
   4   4   3          1.36         -2.36        10.66 o                         
   5   4   3      11419.41      11022.05       133.97 o                         
   6   4   3         99.27         91.73        14.87 o                         
   7   4   3         72.30         83.16        16.80 o                         
   8   4   3        474.01        509.72        41.43 o                         
   9   4   3         52.17         57.98        30.56 o                         
  -9   5   3        555.41        518.17        39.40 o                         
  -8   5   3         51.88         49.52        18.78 o                         
  -7   5   3        777.81        745.93        34.48 o                         
  -6   5   3        114.02        128.74        15.22 o                         
  -5   5   3        405.80        419.48        19.27 o                         
  -4   5   3        135.26        165.19        16.39 o                         
  -3   5   3        490.43        463.93        17.69 o                         
  -2   5   3         22.75         16.14         3.90 o                         
  -1   5   3          0.02         19.32         4.81 o                         
   0   5   3        149.69        243.80        13.17 o                         
   1   5   3         34.41         59.86         6.61 o                         
   2   5   3        329.38        271.50         8.24 o                         
   3   5   3        757.40        791.48        24.42 o                         
   4   5   3        804.91        741.29        31.10 o                         
   5   5   3        677.08        682.29        25.62 o                         
   6   5   3         15.28         13.31        13.16 o                         
   7   5   3       1840.02       1646.54        51.28 o                         
   8   5   3          7.07         19.00        14.68 o                         
   9   5   3        362.52        381.81        29.29 o                         
  -9   6   3        436.49        416.97        35.29 o                         
  -8   6   3        592.71        589.86        39.33 o                         
  -7   6   3        106.86        133.87        15.49 o                         
  -6   6   3        945.71        928.05        30.22 o                         
  -5   6   3        108.11        131.79        13.56 o                         
  -4   6   3         85.35        107.05        10.46 o                         
  -3   6   3       7785.52       7926.46        83.98 o                         
  -2   6   3        363.28        431.05        17.91 o                         
  -1   6   3       3316.98       3211.80        54.97 o                         
   0   6   3      12604.92      11888.68        85.33 o                         
   1   6   3       5700.96       5636.78        46.15 o                         
   2   6   3      11785.03      11446.66        50.80 o                         
   3   6   3        516.68        520.21        15.69 o                         
   4   6   3        269.31        265.40        26.25 o                         
   5   6   3       3502.83       3307.95        93.15 o                         
   6   6   3        141.31        153.62        11.97 o                         
   7   6   3         97.76         76.89        15.72 o                         
   8   6   3        117.68        121.75        19.02 o                         
   9   6   3         73.17         68.53        18.21 o                         
  -9   7   3        116.96         63.61        29.03 o                         
  -8   7   3        783.53        823.64        39.85 o                         
  -7   7   3       4401.42       4346.74        82.00 o                         
  -6   7   3        213.07        238.03        24.68 o                         
  -5   7   3       2065.08       2073.79        59.89 o                         
  -4   7   3         21.40         26.49         8.38 o                         
  -3   7   3        310.19        287.54        21.05 o                         
  -2   7   3       2274.46       2129.78        44.29 o                         
  -1   7   3      16809.29      16363.56       341.17 o                         
   0   7   3         11.77         35.15         7.16 o                         
   1   7   3         28.22         20.53         8.27 o                         
   2   7   3       4771.63       4562.25        31.24 o                         
   3   7   3      19121.42      18308.75       120.27 o                         
   4   7   3         87.18        113.93        14.87 o                         
   5   7   3        696.04        689.09        37.08 o                         
   6   7   3         14.10          8.85        13.71 o                         
   7   7   3       1491.44       1471.29        51.40 o                         
   8   7   3         57.76         40.95        18.16 o                         
   9   7   3       1214.22       1154.55        58.16 o                         
  -9   8   3        107.12          3.55        50.14 o                         
  -8   8   3          3.67         17.43        21.44 o                         
  -7   8   3       1841.39       1862.36        99.43 o                         
  -6   8   3        447.50        491.80        34.60 o                         
  -5   8   3         53.71         48.84        13.24 o                         
  -4   8   3         28.92         25.78         8.55 o                         
  -3   8   3         23.01         35.39        11.88 o                         
  -2   8   3        528.10        439.28        25.70 o                         
  -1   8   3         14.24          6.77        19.54 o                         
   0   8   3       1073.37       1118.89        25.35 o                         
   1   8   3       5402.71       5247.51        54.32 o                         
   2   8   3       2169.20       2201.04        24.32 o                         
   3   8   3         47.24         38.15         7.67 o                         
   4   8   3        322.86        357.38        18.94 o                         
   5   8   3         18.54         20.16        20.27 o                         
   6   8   3          0.11          1.51        17.60 o                         
   7   8   3          0.46          2.30        19.10 o                         
   8   8   3        265.53        250.59        30.52 o                         
  -8   9   3        277.96        325.02        36.89 o                         
  -7   9   3         37.59         46.28        18.85 o                         
  -6   9   3        951.94        901.34        46.61 o                         
  -5   9   3        825.75        843.49        41.69 o                         
  -4   9   3         24.09         -0.38         8.36 o                         
  -3   9   3          7.60         15.18         9.61 o                         
  -2   9   3       2747.34       2585.08       101.37 o                         
  -1   9   3       1031.41        921.92        20.40 o                         
   0   9   3       2629.63       2390.83        47.23 o                         
   1   9   3          1.20          1.55         6.32 o                         
   2   9   3       1335.06       1356.91        25.72 o                         
   3   9   3       1127.32       1125.99        24.19 o                         
   4   9   3        908.20        922.30        29.29 o                         
   5   9   3          0.03        -43.29        33.57 o                         
   6   9   3        161.93        203.69        27.05 o                         
   7   9   3        448.01        412.12        37.08 o                         
   8   9   3        690.08        774.20        50.15 o                         
  -8  10   3        216.57        278.65        63.65 o                         
  -7  10   3        233.94        238.28        29.21 o                         
  -6  10   3         46.86         41.44        18.03 o                         
  -5  10   3       4015.10       4035.84        88.72 o                         
  -4  10   3        653.63        669.24        35.82 o                         
  -3  10   3       2052.96       1932.73        97.17 o                         
  -2  10   3        482.41        509.71        31.05 o                         
  -1  10   3        114.28        112.08        10.17 o                         
   0  10   3       2416.65       2466.85        40.32 o                         
   1  10   3      11305.96      11359.51       134.43 o                         
   2  10   3       1725.81       1704.46        33.31 o                         
   3  10   3         17.16         17.65         8.82 o                         
   4  10   3        185.87        144.37        34.16 o                         
   5  10   3       1685.09       1689.99       103.65 o                         
   6  10   3        454.85        441.28        45.05 o                         
   7  10   3       1880.96       1974.21        74.79 o                         
   8  10   3         20.75         20.63        23.64 o                         
  -7  11   3        661.15        768.44        64.31 o                         
  -6  11   3          9.00         14.58        16.52 o                         
  -5  11   3       1425.31       1386.33        54.76 o                         
  -4  11   3        398.60        429.88        26.08 o                         
  -3  11   3          0.15        -11.93        16.47 o                         
  -2  11   3        586.40        549.90        34.62 o                         
  -1  11   3       1519.87       1603.04        44.11 o                         
   0  11   3          2.83          0.14         6.99 o                         
   1  11   3         56.67         58.00        11.04 o                         
   2  11   3         45.01         62.26        11.36 o                         
   3  11   3       1735.98       1862.35        40.13 o                         
   4  11   3        220.84        234.11        27.47 o                         
   5  11   3         50.11          0.46        34.07 o                         
   6  11   3        334.82        346.88        69.38 o                         
   7  11   3        254.16        279.81        44.26 o                         
  -7  12   3        585.21        516.61        66.89 o                         
  -6  12   3          0.01          7.27        27.21 o                         
  -5  12   3         57.59         37.42        25.26 o                         
  -4  12   3       1081.22       1028.19        83.34 o                         
  -3  12   3        164.60        150.42        21.43 o                         
  -2  12   3          0.55        -11.25        13.92 o                         
  -1  12   3        172.72        132.76        16.46 o                         
   0  12   3        363.83        350.80        22.07 o                         
   1  12   3       1194.45       1295.33        39.19 o                         
   2  12   3        616.21        627.86        27.66 o                         
   3  12   3          5.02          4.69        22.16 o                         
   4  12   3        228.36        245.32        55.70 o                         
   5  12   3          1.77         29.62        40.07 o                         
   6  12   3        633.11        741.47        61.09 o                         
   7  12   3        124.27        182.09        37.87 o                         
  -6  13   3         42.53         29.62        27.17 o                         
  -5  13   3        583.61        587.34        51.65 o                         
  -4  13   3         59.22         17.59        29.62 o                         
  -3  13   3       1813.25       1817.21        62.99 o                         
  -2  13   3       4245.76       4325.69       185.57 o                         
  -1  13   3       1307.57       1358.66        44.08 o                         
   0  13   3         36.37         53.38        12.82 o                         
   1  13   3         47.84         32.68        11.11 o                         
   2  13   3         79.37         79.13        34.73 o                         
   3  13   3       1305.48       1212.74        65.34 o                         
   4  13   3       2376.18       2607.64        83.47 o                         
   5  13   3        615.51        616.49        74.00 o                         
   6  13   3        214.46        235.47        42.06 o                         
  -5  14   3         74.18         47.04        28.32 o                         
  -4  14   3         93.50         28.47        34.93 o                         
  -3  14   3       3467.24       3683.49       156.33 o                         
  -2  14   3        577.34        570.62        31.24 o                         
  -1  14   3        433.50        400.08        26.65 o                         
   0  14   3        146.38        121.05        16.62 o                         
   1  14   3          2.63        -17.25        19.71 o                         
   2  14   3         20.38         12.85        41.71 o                         
   3  14   3        375.72        329.50        32.57 o                         
   4  14   3        267.14        285.77        33.32 o                         
   5  14   3       2728.81       2721.32       153.22 o                         
  -4  15   3          0.08        -12.21        29.44 o                         
  -3  15   3          6.67        -31.31        20.87 o                         
  -2  15   3          1.60        -14.54        14.93 o                         
  -1  15   3        193.22        139.02        24.41 o                         
   0  15   3        287.12        296.34        31.36 o                         
   1  15   3          4.15         -6.54        19.30 o                         
   2  15   3        302.28        295.28        52.21 o                         
   3  15   3          5.09        -28.23        23.13 o                         
   4  15   3         27.44         57.03        34.38 o                         
  -3  16   3        156.20         92.78        22.16 o                         
  -2  16   3          7.25         -3.92        17.52 o                         
  -1  16   3         73.51         48.89        17.91 o                         
   0  16   3        844.85        798.68        51.20 o                         
   1  16   3        107.95        103.69        23.70 o                         
   2  16   3        833.10        846.33        83.29 o                         
   3  16   3         51.11         45.07        44.63 o                         
  -1  17   3        763.53        669.87        49.34 o                         
   0  17   3         66.65         32.21        29.27 o                         
 -10   0   4       2124.36       2323.67       147.85 o                         
  -8   0   4         28.92         11.31        38.06 o                         
  -6   0   4       6886.07       7073.59       195.85 o                         
  -4   0   4      30247.87      30715.55       330.15 o                         
  -2   0   4        147.64        161.29        10.92 o                         
   0   0   4       1026.09       1053.00        19.37 o                         
   2   0   4        970.22        988.17        23.96 o                         
   4   0   4      11128.19      10951.28       125.15 o                         
   6   0   4       1465.36       1415.47        47.13 o                         
   8   0   4        560.00        733.55        81.86 o                         
 -10   1   4          1.05         35.89        48.51 o                         
  -9   1   4        702.40        832.87        62.56 o                         
  -8   1   4        425.66        417.77        44.17 o                         
  -7   1   4          6.78         24.31        32.01 o                         
  -6   1   4         22.91         -3.03        31.89 o                         
  -5   1   4       1700.66       1802.23        66.12 o                         
  -4   1   4       2755.45       2978.92        75.67 o                         
  -3   1   4       4793.81       4672.41        59.49 o                         
  -2   1   4        632.14        608.16        15.15 o                         
  -1   1   4        445.60        515.40        10.47 o                         
   0   1   4       4111.54       3941.35        29.55 o                         
   1   1   4        278.45        319.40         7.94 o                         
   2   1   4        136.46        156.04        14.01 o                         
   3   1   4       6589.54       6431.37       113.22 o                         
   4   1   4       1383.00       1370.31        31.70 o                         
   5   1   4       2083.55       2107.18        52.93 o                         
   6   1   4       3888.65       3906.90        50.90 o                         
   7   1   4          0.00        -12.87        10.72 o                         
   8   1   4        463.17        444.81        29.95 o                         
   9   1   4        226.95        211.89        37.63 o                         
 -10   2   4         41.69         49.82        32.85 o                         
  -9   2   4        132.80        189.57        27.51 o                         
  -8   2   4        209.91        267.42        29.15 o                         
  -7   2   4        266.55        343.29        29.40 o                         
  -6   2   4       1286.38       1392.56        48.49 o                         
  -5   2   4       2623.88       2474.61        58.86 o                         
  -4   2   4      11588.20      11200.83       138.26 o                         
  -3   2   4         36.13         33.60        10.59 o                         
  -2   2   4      15756.00      15560.17        84.58 o                         
  -1   2   4       2755.76       2691.13        30.75 o                         
   0   2   4        688.31        747.18        13.98 o                         
   1   2   4      62581.79      60310.32       460.67 o                         
   2   2   4      15815.30      15124.41        83.69 o                         
   3   2   4         25.05         18.21         7.97 o                         
   4   2   4       1771.06       1953.95        34.54 o                         
   5   2   4        615.82        642.46        24.25 o                         
   6   2   4       8234.52       8183.40       127.21 o                         
   7   2   4       1985.64       2113.91        54.83 o                         
   8   2   4       1149.00       1170.19        47.48 o                         
   9   2   4        248.20        268.06        39.70 o                         
  -9   3   4         13.19         20.40        17.64 o                         
  -8   3   4       2384.83       2300.64        70.74 o                         
  -7   3   4       3193.47       3213.07        85.79 o                         
  -6   3   4        122.71         96.07        16.30 o                         
  -5   3   4        297.30        306.92        21.63 o                         
  -4   3   4      12777.21      13065.13       157.48 o                         
  -3   3   4       1126.40       1199.39        26.19 o                         
  -2   3   4       5474.76       4927.93        43.02 o                         
  -1   3   4        627.25        634.92        14.01 o                         
   0   3   4         86.83        119.40         6.19 o                         
   1   3   4       2587.23       2589.56        23.15 o                         
   2   3   4       4734.76       4873.92        37.83 o                         
   3   3   4       4942.27       4783.25        66.35 o                         
   4   3   4       4415.29       4325.22        59.63 o                         
   5   3   4       4207.77       4153.51       100.68 o                         
   6   3   4         81.78         83.09        21.46 o                         
   7   3   4        154.39        145.78        19.28 o                         
   8   3   4         81.37         74.19        18.10 o                         
   9   3   4         68.63        166.49        60.27 o                         
  -9   4   4        419.37        357.67        44.04 o                         
  -8   4   4         95.56        135.42        23.85 o                         
  -7   4   4         17.82         26.85        16.76 o                         
  -6   4   4       3118.05       3412.49        71.88 o                         
  -5   4   4        463.22        515.60        25.76 o                         
  -4   4   4        399.14        385.36        17.66 o                         
  -3   4   4       2793.91       2713.42        42.76 o                         
  -2   4   4      16084.83      15903.19        75.08 o                         
  -1   4   4       1710.06       1685.41        22.52 o                         
   0   4   4        519.80        539.30        17.80 o                         
   1   4   4       1784.91       1847.34        21.09 o                         
   2   4   4       8514.94       8326.31        67.65 o                         
   3   4   4       3628.89       3541.54        51.95 o                         
   4   4   4       1160.23       1126.04        20.14 o                         
   5   4   4        703.93        679.97        21.65 o                         
   6   4   4         13.88         -2.21        12.85 o                         
   7   4   4       1534.48       1507.07        49.22 o                         
   8   4   4        732.47        685.00        36.74 o                         
   9   4   4         29.14         58.98        26.40 o                         
  -9   5   4        102.39         72.94        32.48 o                         
  -8   5   4          5.34         27.82        16.24 o                         
  -7   5   4         63.39         52.56        13.45 o                         
  -6   5   4        811.10        814.16        31.21 o                         
  -5   5   4       1025.15       1033.15        28.64 o                         
  -4   5   4        381.33        336.62        16.42 o                         
  -3   5   4        409.40        433.12        13.92 o                         
  -2   5   4       5166.88       5169.85        41.39 o                         
  -1   5   4       4264.73       4557.04        44.61 o                         
   0   5   4      29518.07      28349.47       216.46 o                         
   1   5   4        434.85        426.33        15.04 o                         
   2   5   4         15.32         21.82         4.78 o                         
   3   5   4       1613.94       1719.00        27.31 o                         
   4   5   4      14753.08      14344.10       148.18 o                         
   5   5   4        793.67        770.61        31.68 o                         
   6   5   4       2823.88       2730.87        61.40 o                         
   7   5   4        110.33         82.83        15.35 o                         
   8   5   4       1815.76       1776.43        56.97 o                         
   9   5   4         79.76         80.60        17.28 o                         
  -9   6   4        151.50         99.81        56.81 o                         
  -8   6   4         22.22          1.12        15.46 o                         
  -7   6   4        425.90        424.34        25.79 o                         
  -6   6   4       2869.20       2908.39        52.24 o                         
  -5   6   4       1020.06       1104.60        29.92 o                         
  -4   6   4          0.56          5.98         6.79 o                         
  -3   6   4          0.55          7.80         8.24 o                         
  -2   6   4       4407.60       4409.87        71.27 o                         
  -1   6   4       4251.15       4612.17        62.78 o                         
   0   6   4       3092.33       3002.32        44.10 o                         
   1   6   4       5344.25       5243.65        52.19 o                         
   2   6   4       4374.71       4087.92        37.55 o                         
   3   6   4        124.82        128.15         8.56 o                         
   4   6   4        112.65        102.28        21.27 o                         
   5   6   4        154.12        164.52        16.78 o                         
   6   6   4         83.44        104.37        16.60 o                         
   7   6   4          3.82        -10.62        15.16 o                         
   8   6   4        623.80        615.46        40.64 o                         
   9   6   4         44.96         48.07        17.14 o                         
  -9   7   4        128.77         93.89        61.63 o                         
  -8   7   4       1384.12       1291.12        77.37 o                         
  -7   7   4        309.27        308.42        24.89 o                         
  -6   7   4        464.69        496.67        22.16 o                         
  -5   7   4          4.10          8.55         6.17 o                         
  -4   7   4       2081.04       1890.72        80.35 o                         
  -3   7   4        185.96        203.11        20.38 o                         
  -2   7   4       4149.37       4281.54        63.79 o                         
  -1   7   4       3547.07       3602.29        49.02 o                         
   0   7   4        133.57        144.75        16.26 o                         
   1   7   4        633.33        627.64        19.73 o                         
   2   7   4       6595.93       6429.55        43.87 o                         
   3   7   4        581.77        619.47        21.96 o                         
   4   7   4         75.45         77.00        13.44 o                         
   5   7   4       1390.61       1497.41        54.16 o                         
   6   7   4         42.62         40.17        13.07 o                         
   7   7   4        175.91        153.84        21.18 o                         
   8   7   4        171.83        168.09        22.10 o                         
   9   7   4        300.37        241.46        26.57 o                         
  -8   8   4         56.02          9.14        38.14 o                         
  -7   8   4        391.64        393.46        53.76 o                         
  -6   8   4        166.30        182.07        30.71 o                         
  -5   8   4        448.14        437.94        44.73 o                         
  -4   8   4          0.04          3.37         6.18 o                         
  -3   8   4         58.37         75.29        15.47 o                         
  -2   8   4       5737.95       5654.36       192.46 o                         
  -1   8   4       1612.49       1684.45        50.97 o                         
   0   8   4         21.96         31.63        13.18 o                         
   1   8   4      15711.82      15857.43       139.15 o                         
   2   8   4       2633.41       2756.35        35.62 o                         
   3   8   4        324.27        303.93        14.89 o                         
   4   8   4        298.34        311.36        22.21 o                         
   5   8   4       1490.04       1530.06        67.41 o                         
   6   8   4       1963.57       1972.30        68.79 o                         
   7   8   4       1939.22       2042.73        73.02 o                         
   8   8   4       1449.29       1463.83        66.02 o                         
  -8   9   4        327.48        365.05        43.28 o                         
  -7   9   4        454.91        430.15        37.15 o                         
  -6   9   4        388.42        446.73        36.93 o                         
  -5   9   4        300.10        336.80        30.75 o                         
  -4   9   4        500.16        618.48        35.02 o                         
  -3   9   4       1729.40       1862.94        55.79 o                         
  -2   9   4          1.82         12.77        21.21 o                         
  -1   9   4        318.45        335.86        36.38 o                         
   0   9   4      13109.11      12908.35        95.89 o                         
   1   9   4        370.75        376.05        17.09 o                         
   2   9   4         19.93         20.78         5.37 o                         
   3   9   4       1515.69       1445.84        68.90 o                         
   4   9   4         13.47         22.82        11.40 o                         
   5   9   4        138.64        156.93        22.17 o                         
   6   9   4        783.00        808.01        46.05 o                         
   7   9   4          2.97        -15.54        20.94 o                         
   8   9   4       1315.65       1333.92        65.26 o                         
  -8  10   4        210.94        279.86        65.17 o                         
  -7  10   4          1.49         22.36        19.92 o                         
  -6  10   4       1444.44       1471.55        61.28 o                         
  -5  10   4        169.88        177.91        24.65 o                         
  -4  10   4       3457.67       3461.33        79.75 o                         
  -3  10   4          0.74         40.60        28.70 o                         
  -2  10   4       1272.63       1468.63        82.66 o                         
  -1  10   4        845.23        847.41        26.42 o                         
   0  10   4        224.15        267.39        15.23 o                         
   1  10   4        926.46        907.22        32.49 o                         
   2  10   4        187.50        183.71        16.31 o                         
   3  10   4         47.05         52.44        12.18 o                         
   4  10   4       1855.04       1867.55        49.32 o                         
   5  10   4          3.40        -25.43        33.76 o                         
   6  10   4         16.75         -8.42        23.81 o                         
   7  10   4         42.63         51.48        24.27 o                         
   8  10   4         16.69          5.02        20.52 o                         
  -7  11   4          9.37         16.74        19.06 o                         
  -6  11   4          9.78         12.39        18.54 o                         
  -5  11   4       1365.21       1361.36        55.91 o                         
  -4  11   4        561.16        520.70        44.66 o                         
  -3  11   4        261.86        230.19        44.91 o                         
  -2  11   4          0.02         -7.15        12.11 o                         
  -1  11   4        332.62        344.04        22.28 o                         
   0  11   4       2349.56       2355.52        53.87 o                         
   1  11   4       1287.18       1354.69        40.74 o                         
   2  11   4        261.75        307.26        21.42 o                         
   3  11   4       2626.56       2881.97        77.50 o                         
   4  11   4       1305.72       1356.96        66.12 o                         
   5  11   4       1841.17       1944.87       116.06 o                         
   6  11   4        668.29        686.49        56.55 o                         
   7  11   4          6.86         41.50        26.43 o                         
  -7  12   4         27.55         51.51        32.21 o                         
  -6  12   4        150.98        176.66        27.27 o                         
  -5  12   4        726.09        806.82        58.77 o                         
  -4  12   4       1841.00       1834.66        79.11 o                         
  -3  12   4        519.57        505.26        35.91 o                         
  -2  12   4       1120.04       1162.59        42.17 o                         
  -1  12   4        252.01        242.82        20.36 o                         
   0  12   4         16.90         28.39        11.80 o                         
   1  12   4        135.79        143.66        16.88 o                         
   2  12   4       2113.21       2207.17        66.12 o                         
   3  12   4        269.95        249.82        28.63 o                         
   4  12   4        142.65        114.82        24.37 o                         
   5  12   4        132.27        126.63        38.59 o                         
   6  12   4       2137.83       1965.26       127.00 o                         
  -6  13   4         16.28         40.99        31.08 o                         
  -5  13   4         28.40         29.57        36.14 o                         
  -4  13   4       2353.52       2500.28        93.97 o                         
  -3  13   4        683.29        668.03        42.23 o                         
  -2  13   4        171.20        172.88        19.29 o                         
  -1  13   4        192.67        185.50        19.34 o                         
   0  13   4        253.66        297.69        23.22 o                         
   1  13   4        401.30        402.21        25.70 o                         
   2  13   4        487.85        440.05        38.56 o                         
   3  13   4          1.84         -4.41        17.03 o                         
   4  13   4        104.20         80.57        42.07 o                         
   5  13   4         65.89         52.23        34.67 o                         
   6  13   4          0.04          6.86        31.96 o                         
  -5  14   4         14.06         37.70        28.40 o                         
  -4  14   4         38.34         14.16        33.51 o                         
  -3  14   4        669.94        661.22        46.14 o                         
  -2  14   4        114.83        135.91        18.01 o                         
  -1  14   4         31.86         35.39        13.36 o                         
   0  14   4        554.97        528.15        30.22 o                         
   1  14   4        403.91        334.32        34.39 o                         
   2  14   4        168.78        196.50        31.20 o                         
   3  14   4       1983.19       1836.85        74.54 o                         
   4  14   4        310.77        344.22        57.29 o                         
   5  14   4          4.29          1.28        31.92 o                         
  -4  15   4        234.35        236.67        56.59 o                         
  -3  15   4         48.72         55.11        35.84 o                         
  -2  15   4        358.25        397.30        29.01 o                         
  -1  15   4        142.85        147.03        25.57 o                         
   0  15   4        508.14        566.42        43.63 o                         
   1  15   4         73.42         52.39        22.82 o                         
   2  15   4         78.83         27.65        21.27 o                         
   3  15   4        300.91        245.06        31.78 o                         
   4  15   4        949.77        936.10        91.68 o                         
  -3  16   4          0.58         12.00        33.91 o                         
  -2  16   4        139.26        203.64        48.42 o                         
  -1  16   4        586.70        594.53        47.11 o                         
   0  16   4        150.41        175.00        27.79 o                         
   1  16   4        171.83        130.60        35.39 o                         
   2  16   4        431.85        417.74        39.52 o                         
   3  16   4          1.71        -12.05        22.25 o                         
  -9   0   5          0.07        114.84        48.65 o                         
  -7   0   5        843.19        872.51        78.05 o                         
  -5   0   5       1606.65       1817.46        92.05 o                         
  -3   0   5       2005.84       1910.70        40.35 o                         
  -1   0   5        830.12       1014.71        22.98 o                         
   1   0   5        931.96        998.25        24.58 o                         
   3   0   5      13816.77      13345.46       234.05 o                         
   5   0   5        469.61        462.07        31.22 o                         
   7   0   5       3053.61       3000.31        73.87 o                         
   9   0   5        553.55        693.52        83.77 o                         
  -9   1   5         46.75         89.42        53.76 o                         
  -8   1   5        443.94        504.42        47.83 o                         
  -7   1   5        465.33        508.92        45.55 o                         
  -6   1   5       2036.99       2055.81        76.41 o                         
  -5   1   5       2838.36       2746.49        71.43 o                         
  -4   1   5         94.13        131.68        15.07 o                         
  -3   1   5       6545.29       6592.77       100.54 o                         
  -2   1   5        986.43       1008.15        18.98 o                         
  -1   1   5        118.44        165.98         6.02 o                         
   0   1   5        274.50        284.10        10.75 o                         
   1   1   5       1795.39       1932.13        19.40 o                         
   2   1   5       1883.77       1851.26        31.82 o                         
   3   1   5      13920.59      14258.81       114.70 o                         
   4   1   5       6340.34       6521.76        87.79 o                         
   5   1   5       2439.61       2410.48        46.78 o                         
   6   1   5        432.13        477.98        30.74 o                         
   7   1   5        653.41        692.44        38.64 o                         
   8   1   5         13.66         13.19        40.31 o                         
   9   1   5         41.36         68.08        37.95 o                         
  -9   2   5       1390.22       1480.36        80.65 o                         
  -8   2   5          0.03          8.16        16.59 o                         
  -7   2   5        153.49        173.12        22.28 o                         
  -6   2   5         16.63         25.34         6.39 o                         
  -5   2   5      13241.91      13046.73       207.39 o                         
  -4   2   5       3513.61       3646.63        83.21 o                         
  -3   2   5       7593.80       7947.72        49.93 o                         
  -2   2   5       1431.15       1475.93        22.07 o                         
  -1   2   5       4737.18       4948.01        31.41 o                         
   0   2   5        127.27        194.05         7.77 o                         
   1   2   5      12140.30      11556.39        62.90 o                         
   2   2   5        805.30        740.01        19.20 o                         
   3   2   5       1170.40       1128.88        28.62 o                         
   4   2   5        283.70        298.04        13.64 o                         
   5   2   5       9975.80       9528.63       111.11 o                         
   6   2   5        468.08        426.96        20.98 o                         
   7   2   5        121.81         96.61        17.32 o                         
   8   2   5       1533.13       1586.38        58.74 o                         
   9   2   5         16.15         17.92        25.10 o                         
  -9   3   5        235.48        199.45        36.11 o                         
  -8   3   5        264.15        267.72        26.95 o                         
  -7   3   5        105.36        106.25        17.71 o                         
  -6   3   5       1201.07       1132.86        40.87 o                         
  -5   3   5        135.27        182.37        19.74 o                         
  -4   3   5        947.03        976.70        22.15 o                         
  -3   3   5         72.31         64.02         8.51 o                         
  -2   3   5       1399.09       1547.21        24.14 o                         
  -1   3   5        166.34        168.63         9.09 o                         
   0   3   5        176.63        144.27        10.83 o                         
   1   3   5       6492.74       6757.93        75.36 o                         
   2   3   5        404.48        382.21        12.64 o                         
   3   3   5       3845.83       3523.52        70.86 o                         
   4   3   5      17518.83      17196.06       217.32 o                         
   5   3   5        690.42        681.82        25.26 o                         
   6   3   5        510.56        565.06        25.38 o                         
   7   3   5       1346.33       1337.46        55.64 o                         
   8   3   5        141.17        136.17        33.64 o                         
   9   3   5        360.26        492.80        71.91 o                         
  -9   4   5        680.02        738.52        60.85 o                         
  -8   4   5        603.72        644.29        62.37 o                         
  -7   4   5        370.82        366.78        34.45 o                         
  -6   4   5       1307.29       1369.47        38.62 o                         
  -5   4   5        478.65        510.38        26.09 o                         
  -4   4   5        217.95        239.13        14.96 o                         
  -3   4   5       1139.61       1188.60        22.49 o                         
  -2   4   5        913.70        820.15        24.32 o                         
  -1   4   5       2764.93       2921.56        38.84 o                         
   0   4   5      15666.59      15343.72       125.53 o                         
   1   4   5       4471.20       4514.81        43.70 o                         
   2   4   5      14415.13      15129.62        85.53 o                         
   3   4   5       5011.83       5005.68        56.24 o                         
   4   4   5        312.47        268.04        14.84 o                         
   5   4   5        404.88        403.62        15.99 o                         
   6   4   5       1498.88       1362.93        45.04 o                         
   7   4   5         14.71         25.73        13.24 o                         
   8   4   5        107.09        117.21        18.84 o                         
   9   4   5       1280.95       1322.69        65.50 o                         
  -9   5   5         90.45         58.89        42.96 o                         
  -8   5   5         36.24         79.07        32.17 o                         
  -7   5   5       7014.84       7231.49        96.09 o                         
  -6   5   5       1215.55       1170.62        36.41 o                         
  -5   5   5         57.39         62.98        11.27 o                         
  -4   5   5         12.67         12.47         8.10 o                         
  -3   5   5       2278.48       2198.39        26.28 o                         
  -2   5   5        309.26        271.45        11.10 o                         
  -1   5   5      53712.34      52675.76       149.50 o                         
   0   5   5        195.75        218.37        19.28 o                         
   1   5   5       1801.84       1786.38        26.11 o                         
   2   5   5         99.32         99.64         7.25 o                         
   3   5   5        477.44        455.33        16.43 o                         
   4   5   5        270.61        252.96        11.98 o                         
   5   5   5       1865.60       1921.14        48.59 o                         
   6   5   5        274.90        255.94        22.30 o                         
   7   5   5       3843.35       3609.69        87.58 o                         
   8   5   5         68.41         85.65        18.44 o                         
   9   5   5        337.30        317.64        36.02 o                         
  -9   6   5        317.69        319.25        92.79 o                         
  -8   6   5        115.74         63.41        25.59 o                         
  -7   6   5        147.92        113.70        15.57 o                         
  -6   6   5       1075.12       1075.59        37.74 o                         
  -5   6   5       2153.76       2199.42        46.96 o                         
  -4   6   5         42.12         41.71         9.48 o                         
  -3   6   5       1400.19       1322.24        28.43 o                         
  -2   6   5       2137.39       2257.65        30.94 o                         
  -1   6   5       4171.40       4181.00        52.00 o                         
   0   6   5       7386.73       7534.89        87.77 o                         
   1   6   5       4333.52       4381.03        61.15 o                         
   2   6   5        189.31        151.78        10.06 o                         
   3   6   5       1079.89       1041.07        23.79 o                         
   4   6   5       2159.05       2119.59        30.87 o                         
   5   6   5        461.70        472.17        26.47 o                         
   6   6   5        773.98        742.62        35.07 o                         
   7   6   5         20.62         -2.35        14.38 o                         
   8   6   5        260.65        204.60        23.16 o                         
   9   6   5        754.32        738.19        41.35 o                         
  -9   7   5          5.48        -24.59        49.32 o                         
  -8   7   5        377.61        326.79        65.54 o                         
  -7   7   5         94.95         59.42        19.93 o                         
  -6   7   5        758.03        782.74        30.86 o                         
  -5   7   5        167.91        154.95        13.87 o                         
  -4   7   5          5.52          5.69         6.04 o                         
  -3   7   5        114.75        134.53         9.59 o                         
  -2   7   5       2679.14       2565.18        56.20 o                         
  -1   7   5       2583.84       2411.53        41.28 o                         
   0   7   5          5.24          5.63         7.92 o                         
   1   7   5       4385.85       4647.63        80.15 o                         
   2   7   5        925.72        921.52        19.91 o                         
   3   7   5        593.94        611.02        17.77 o                         
   4   7   5       2159.04       2222.16        56.53 o                         
   5   7   5       1723.09       1615.14        80.31 o                         
   6   7   5          0.32        -20.66        19.40 o                         
   7   7   5       1157.92       1043.69        44.33 o                         
   8   7   5          0.12          1.49        16.44 o                         
  -8   8   5        121.33        145.50        58.28 o                         
  -7   8   5          0.01          3.56        22.89 o                         
  -6   8   5         57.56        112.30        23.39 o                         
  -5   8   5       2270.91       2301.53        69.24 o                         
  -4   8   5       2455.74       2482.29        66.76 o                         
  -3   8   5       2176.30       2351.22        78.81 o                         
  -2   8   5        864.78        937.82        35.70 o                         
  -1   8   5       6453.34       6359.62       135.15 o                         
   0   8   5       3426.89       3329.52        99.05 o                         
   1   8   5       4181.25       4303.25        96.54 o                         
   2   8   5        923.91        963.66        26.69 o                         
   3   8   5          5.32          8.29         7.04 o                         
   4   8   5        177.29        185.64        19.28 o                         
   5   8   5       1828.18       1789.62        74.85 o                         
   6   8   5        608.69        631.81        34.32 o                         
   7   8   5        117.51         59.84        25.42 o                         
   8   8   5        288.60        294.13        33.54 o                         
  -8   9   5         19.60         12.47        24.03 o                         
  -7   9   5        461.60        453.69        55.10 o                         
  -6   9   5        172.46        162.10        30.67 o                         
  -5   9   5        863.73        900.67        45.83 o                         
  -4   9   5        145.85        197.94        25.06 o                         
  -3   9   5       3470.11       3544.95        74.93 o                         
  -2   9   5         47.04         62.60        49.66 o                         
  -1   9   5       3578.34       3583.28        78.01 o                         
   0   9   5        340.52        358.58        19.47 o                         
   1   9   5        207.51        197.77        17.45 o                         
   2   9   5         11.05          7.38         7.70 o                         
   3   9   5       2876.51       2873.69        44.60 o                         
   4   9   5       1709.31       1594.46        57.87 o                         
   5   9   5        362.00        389.64        45.50 o                         
   6   9   5       1091.63       1101.07        54.05 o                         
   7   9   5        840.03        910.50        52.68 o                         
   8   9   5          1.47         19.21        20.23 o                         
  -7  10   5         16.14         45.68        27.54 o                         
  -6  10   5         69.83         98.45        29.99 o                         
  -5  10   5          4.87         29.45        29.32 o                         
  -4  10   5        363.13        433.47        32.28 o                         
  -3  10   5         29.61         23.02        15.93 o                         
  -2  10   5        246.34        274.92        27.73 o                         
  -1  10   5        558.51        551.97        29.85 o                         
   0  10   5        911.70        900.48        31.42 o                         
   1  10   5          5.24         21.07        13.09 o                         
   2  10   5         22.67         19.24        12.60 o                         
   3  10   5       1289.22       1495.08        62.97 o                         
   4  10   5         10.89         24.74        18.69 o                         
   5  10   5        357.47        415.30        57.91 o                         
   6  10   5          9.73          4.27        25.26 o                         
   7  10   5        842.50        888.72        53.61 o                         
  -7  11   5        119.27        107.08        32.85 o                         
  -6  11   5        843.11        837.78        49.87 o                         
  -5  11   5        700.27        661.13        44.88 o                         
  -4  11   5         30.34         48.54        19.48 o                         
  -3  11   5       2596.37       2632.42       135.72 o                         
  -2  11   5       1023.91        962.64        47.90 o                         
  -1  11   5         44.74         56.12        14.30 o                         
   0  11   5          6.89          2.04        20.36 o                         
   1  11   5         27.69         29.87        15.86 o                         
   2  11   5       1061.80       1113.77        39.93 o                         
   3  11   5       1930.79       2078.52        74.48 o                         
   4  11   5       1594.04       1616.93        49.68 o                         
   5  11   5        555.29        491.88        44.18 o                         
   6  11   5         15.40          9.25        29.18 o                         
   7  11   5         32.67         13.39        23.48 o                         
  -6  12   5         17.21         69.38        24.64 o                         
  -5  12   5       1233.10       1265.59        57.30 o                         
  -4  12   5          7.15         18.97        24.79 o                         
  -3  12   5       1420.14       1335.17        61.00 o                         
  -2  12   5        455.28        436.09        27.85 o                         
  -1  12   5        849.49        803.32        35.94 o                         
   0  12   5       1376.22       1497.08        46.89 o                         
   1  12   5       2350.02       2541.09        87.46 o                         
   2  12   5        848.06        913.65        41.22 o                         
   3  12   5        161.54        157.28        26.78 o                         
   4  12   5         88.61        105.27        24.82 o                         
   5  12   5       2319.11       2234.84       132.39 o                         
   6  12   5        399.23        345.42        58.01 o                         
  -6  13   5         41.20         45.12        33.14 o                         
  -5  13   5          0.26         47.77        32.01 o                         
  -4  13   5        184.13        265.09        91.04 o                         
  -3  13   5         78.82         91.13        17.61 o                         
  -2  13   5          6.29          4.06        14.66 o                         
  -1  13   5        382.18        412.04        27.72 o                         
   0  13   5          0.82         15.66        17.56 o                         
   1  13   5       1145.60       1278.66        51.96 o                         
   2  13   5        246.95        175.03        27.29 o                         
   3  13   5         16.73         -2.29        38.62 o                         
   4  13   5        967.17        977.04        47.78 o                         
   5  13   5         55.93         12.18        34.81 o                         
   6  13   5        152.31        151.77        47.83 o                         
  -5  14   5          3.80         43.26        78.88 o                         
  -4  14   5        681.10        681.47        54.81 o                         
  -3  14   5         68.53         69.00        41.88 o                         
  -2  14   5         24.15         25.95        15.50 o                         
  -1  14   5         43.04         72.95        16.71 o                         
   0  14   5        534.72        543.97        31.95 o                         
   1  14   5        374.49        422.00        82.62 o                         
   2  14   5        360.45        318.64        44.28 o                         
   3  14   5        883.02        878.64        54.10 o                         
   4  14   5         52.17         50.56        21.78 o                         
   5  14   5         34.23          5.00        35.42 o                         
  -4  15   5          0.52         16.45        29.20 o                         
  -3  15   5        445.74        463.61        41.85 o                         
  -2  15   5        405.27        384.22        29.18 o                         
  -1  15   5       2267.05       2394.21        91.69 o                         
   0  15   5          0.92         28.74        26.50 o                         
   1  15   5        245.33        312.80        43.93 o                         
   2  15   5        376.68        379.24        38.68 o                         
   3  15   5        199.75        185.95        49.99 o                         
   4  15   5        521.87        543.22        62.84 o                         
  -2  16   5        250.51        343.25        61.63 o                         
  -1  16   5         14.64         54.70        22.84 o                         
   0  16   5         43.40         62.40        25.52 o                         
   1  16   5        256.01        301.16        54.36 o                         
   2  16   5          0.01        -37.92        26.77 o                         
  -8   0   6       2292.92       2342.98       132.85 o                         
  -6   0   6       3933.29       4281.96       152.37 o                         
  -4   0   6      20353.77      20055.00       474.66 o                         
  -2   0   6       1465.13       1377.35        28.32 o                         
   0   0   6       1102.72        933.43        21.34 o                         
   2   0   6      96806.19      88637.67       405.01 o                         
   4   0   6        117.05        142.38        32.39 o                         
   6   0   6       3200.65       3180.59        83.90 o                         
   8   0   6       3134.06       3373.66       121.30 o                         
  -9   1   6        325.81        359.31        46.80 o                         
  -8   1   6        357.40        449.60        45.99 o                         
  -7   1   6        686.29        616.27        48.62 o                         
  -6   1   6       1717.12       1704.45        41.38 o                         
  -5   1   6       1506.85       1551.24        38.20 o                         
  -4   1   6       6466.79       6300.13        72.48 o                         
  -3   1   6       4535.11       4573.70        46.26 o                         
  -2   1   6        264.00        333.45         8.41 o                         
  -1   1   6        959.82       1132.17        12.76 o                         
   0   1   6       6510.25       6516.92        61.70 o                         
   1   1   6       1698.69       1667.23        26.13 o                         
   2   1   6        434.53        499.77        18.47 o                         
   3   1   6       8149.88       8231.69        88.52 o                         
   4   1   6       6709.88       7020.51       125.91 o                         
   5   1   6        541.21        625.52        28.96 o                         
   6   1   6         13.61          3.68        11.13 o                         
   7   1   6       1145.78       1112.75        29.69 o                         
   8   1   6        301.81        308.50        41.60 o                         
   9   1   6        199.50        233.01        38.42 o                         
  -9   2   6        504.81        500.00        50.89 o                         
  -8   2   6        110.72        171.19        36.70 o                         
  -7   2   6         47.34         41.02        15.49 o                         
  -6   2   6       1188.29       1078.13        38.93 o                         
  -5   2   6        407.79        416.79        21.90 o                         
  -4   2   6         45.11         41.72         6.26 o                         
  -3   2   6       9209.15       9175.54        76.88 o                         
  -2   2   6       3155.04       2886.20        32.82 o                         
  -1   2   6         61.95         62.95         5.16 o                         
   0   2   6        157.67        195.26        10.31 o                         
   1   2   6       1074.35        997.90        21.74 o                         
   2   2   6        238.69        181.83         9.32 o                         
   3   2   6       3583.37       3543.38        50.15 o                         
   4   2   6          0.61         10.67         6.22 o                         
   5   2   6        580.82        546.58        22.90 o                         
   6   2   6        293.05        334.80        20.13 o                         
   7   2   6       1936.58       1955.37        46.91 o                         
   8   2   6        203.86        194.91        23.24 o                         
   9   2   6        164.96        183.46        36.17 o                         
  -9   3   6        226.33        199.29        36.86 o                         
  -8   3   6          0.19         15.55        22.26 o                         
  -7   3   6        827.25        706.85        34.92 o                         
  -6   3   6        443.36        532.69        30.68 o                         
  -5   3   6        686.89        652.93        22.13 o                         
  -4   3   6        516.61        481.63        21.60 o                         
  -3   3   6         57.77         71.91         9.41 o                         
  -2   3   6       6434.18       6161.32        72.45 o                         
  -1   3   6       9181.96       9624.54        54.00 o                         
   0   3   6      13996.34      14105.56        97.46 o                         
   1   3   6       3484.56       3443.28        51.95 o                         
   2   3   6        313.42        329.59        14.07 o                         
   3   3   6       2164.94       2129.48        32.47 o                         
   4   3   6       5824.38       5734.18        57.63 o                         
   5   3   6       2696.61       2764.35        32.85 o                         
   6   3   6        440.66        465.45        22.49 o                         
   7   3   6         31.88         13.81        12.25 o                         
   8   3   6       2332.29       2435.79        63.98 o                         
   9   3   6        103.52        156.45        43.60 o                         
  -9   4   6        108.54         74.60        30.68 o                         
  -8   4   6       1320.20       1255.85        73.66 o                         
  -7   4   6         43.35         62.71        20.47 o                         
  -6   4   6         88.17         99.65        10.93 o                         
  -5   4   6        836.34        867.62        26.37 o                         
  -4   4   6       1271.38       1415.01        38.97 o                         
  -3   4   6       3466.49       3423.55        37.88 o                         
  -2   4   6       4398.71       4483.49        45.17 o                         
  -1   4   6        320.92        348.19        11.98 o                         
   0   4   6       2457.08       2302.58        50.22 o                         
   1   4   6       2895.24       3070.55        43.62 o                         
   2   4   6       4203.36       4181.19        36.98 o                         
   3   4   6          0.90          3.92         6.82 o                         
   4   4   6        293.12        255.18        13.93 o                         
   5   4   6         73.47         81.47         8.98 o                         
   6   4   6        940.11        945.96        29.64 o                         
   7   4   6       1106.62       1074.97        37.24 o                         
   8   4   6          0.41         21.54        15.15 o                         
   9   4   6         62.87         76.89        42.20 o                         
  -9   5   6          1.11         -6.86        54.47 o                         
  -8   5   6       1298.97       1324.33        59.31 o                         
  -7   5   6         57.80         64.96        13.73 o                         
  -6   5   6        221.89        193.33        13.59 o                         
  -5   5   6        429.84        389.35        23.15 o                         
  -4   5   6        582.38        572.98        25.22 o                         
  -3   5   6        298.64        285.97        10.56 o                         
  -2   5   6       2367.93       2442.65        28.31 o                         
  -1   5   6         15.38         20.82         5.84 o                         
   0   5   6        397.32        395.53        14.74 o                         
   1   5   6        437.04        443.48        30.90 o                         
   2   5   6         63.47         71.05         5.27 o                         
   3   5   6         25.20         36.55         8.97 o                         
   4   5   6        356.96        346.66        15.55 o                         
   5   5   6        164.51        172.79        12.61 o                         
   6   5   6        510.05        511.10        29.44 o                         
   7   5   6         13.11         19.23        12.78 o                         
   8   5   6        286.22        276.63        26.58 o                         
   9   5   6         72.66         86.24        32.36 o                         
  -9   6   6        126.86         97.01        40.25 o                         
  -8   6   6        548.13        618.23        55.62 o                         
  -7   6   6         13.19          2.31        12.88 o                         
  -6   6   6        390.31        446.35        25.91 o                         
  -5   6   6       1310.80       1368.48        39.89 o                         
  -4   6   6        131.44        115.07        12.80 o                         
  -3   6   6       3445.54       3450.28        44.33 o                         
  -2   6   6       8377.31       8383.98        62.17 o                         
  -1   6   6       2922.66       2728.48        35.18 o                         
   0   6   6       2920.66       2921.58        54.15 o                         
   1   6   6        980.85        956.88        40.97 o                         
   2   6   6        771.41        722.20        17.20 o                         
   3   6   6        177.47        158.15        11.63 o                         
   4   6   6        128.02         97.65         9.88 o                         
   5   6   6        389.70        381.97        24.22 o                         
   6   6   6       2934.01       2821.87        65.81 o                         
   7   6   6       2221.61       2196.20        59.63 o                         
   8   6   6        124.67         89.46        17.87 o                         
  -8   7   6         59.63         10.92        39.90 o                         
  -7   7   6        415.84        367.54        38.23 o                         
  -6   7   6       1850.94       1837.97        74.62 o                         
  -5   7   6        200.93        197.34        16.53 o                         
  -4   7   6       2536.73       2522.07        48.95 o                         
  -3   7   6         56.41         70.35         8.25 o                         
  -2   7   6       8719.90       8433.63        83.24 o                         
  -1   7   6       2673.95       2654.43        39.93 o                         
   0   7   6      16124.90      16021.40       188.18 o                         
   1   7   6         11.39         31.82        13.37 o                         
   2   7   6          7.41         22.14         6.67 o                         
   3   7   6        957.52        958.41        21.27 o                         
   4   7   6       4207.66       4127.86        62.56 o                         
   5   7   6       1395.41       1347.80        64.45 o                         
   6   7   6       1401.90       1346.77        57.68 o                         
   7   7   6          1.25        -13.40        15.54 o                         
   8   7   6       2209.83       2135.06        65.91 o                         
  -8   8   6         65.05          5.06        43.92 o                         
  -7   8   6        197.29        188.33        34.20 o                         
  -6   8   6        981.62        990.81        62.24 o                         
  -5   8   6        104.32        120.98        27.79 o                         
  -4   8   6        159.89        178.68        13.75 o                         
  -3   8   6        828.64        786.17        37.75 o                         
  -2   8   6       3823.45       3870.60        72.19 o                         
  -1   8   6       1583.35       1583.97        41.35 o                         
   0   8   6        133.12        159.10        14.15 o                         
   1   8   6         17.29          4.03        14.42 o                         
   2   8   6       1126.17       1140.54        26.43 o                         
   3   8   6         17.98         22.37         7.13 o                         
   4   8   6        177.84        189.52        20.46 o                         
   5   8   6         81.25        109.68        27.29 o                         
   6   8   6        461.50        478.24        37.59 o                         
   7   8   6        544.43        632.00        44.07 o                         
   8   8   6         24.68          2.04        21.43 o                         
  -8   9   6        381.72        334.05        44.01 o                         
  -7   9   6         61.72         35.47        25.11 o                         
  -6   9   6        509.91        526.76        48.29 o                         
  -5   9   6       2123.56       2022.28        83.11 o                         
  -4   9   6        409.87        399.35        38.69 o                         
  -3   9   6        792.44        804.69        36.38 o                         
  -2   9   6         55.24         59.56        13.24 o                         
  -1   9   6       1431.60       1424.91        39.11 o                         
   0   9   6        390.61        451.65        41.04 o                         
   1   9   6        973.68        998.17        43.94 o                         
   2   9   6         49.71         54.20         9.87 o                         
   3   9   6       3313.58       3282.19        48.93 o                         
   4   9   6        606.41        637.14        40.36 o                         
   5   9   6       1875.21       1878.51        80.61 o                         
   6   9   6         20.04         12.98        18.19 o                         
   7   9   6        109.16         90.52        23.65 o                         
  -7  10   6         67.44         56.01        37.35 o                         
  -6  10   6        583.45        575.50        52.00 o                         
  -5  10   6        212.47        259.95        35.44 o                         
  -4  10   6       3647.07       3841.15        88.23 o                         
  -3  10   6       1889.82       1902.48        49.83 o                         
  -2  10   6        341.69        466.24        98.22 o                         
  -1  10   6         30.66         17.46        18.68 o                         
   0  10   6        151.76        186.64        29.74 o                         
   1  10   6       1110.95       1044.01        38.85 o                         
   2  10   6      10180.42      10878.99       200.28 o                         
   3  10   6        153.22        165.45        20.16 o                         
   4  10   6         17.35          7.93        14.53 o                         
   5  10   6        119.16        138.57        37.79 o                         
   6  10   6        924.20        942.70        45.03 o                         
   7  10   6        768.76        696.11        48.99 o                         
  -7  11   6         60.48         45.58        27.10 o                         
  -6  11   6         82.90         71.62        31.93 o                         
  -5  11   6         88.08        108.59        28.44 o                         
  -4  11   6       1200.98       1290.36        55.64 o                         
  -3  11   6        907.86        905.48        41.52 o                         
  -2  11   6        529.44        602.22       120.58 o                         
  -1  11   6        449.18        475.62        78.49 o                         
   0  11   6        771.82        755.41        44.41 o                         
   1  11   6        277.93        274.96        22.57 o                         
   2  11   6         40.16         17.95        13.21 o                         
   3  11   6       1881.04       1839.15        54.48 o                         
   4  11   6        898.71        960.22        47.32 o                         
   5  11   6          6.52         18.19        27.71 o                         
   6  11   6         71.90         42.20        32.93 o                         
   7  11   6        716.10        697.02        62.08 o                         
  -6  12   6         76.52         83.06        28.82 o                         
  -5  12   6          7.83         75.79        39.91 o                         
  -4  12   6         34.73         13.19        19.42 o                         
  -3  12   6        616.13        654.59        37.60 o                         
  -2  12   6        458.08        485.75        69.90 o                         
  -1  12   6          0.31         13.51        20.79 o                         
   0  12   6        140.88        147.16        39.18 o                         
   1  12   6        517.10        583.70        34.85 o                         
   2  12   6        426.83        423.64        28.81 o                         
   3  12   6        515.25        588.37        33.75 o                         
   4  12   6         96.15        117.68        25.98 o                         
   5  12   6          7.34         41.89        35.55 o                         
   6  12   6        345.84        340.56        58.25 o                         
  -5  13   6        361.24        537.35        98.07 o                         
  -4  13   6        174.83        185.72        29.88 o                         
  -3  13   6         68.20         84.49        30.31 o                         
  -2  13   6        585.15        582.93        51.05 o                         
  -1  13   6        797.08        896.23        40.61 o                         
   0  13   6       2166.84       2227.83        67.33 o                         
   1  13   6          1.45         -8.09        14.22 o                         
   2  13   6          0.59         11.28        15.48 o                         
   3  13   6        552.71        542.09        43.68 o                         
   4  13   6        687.39        766.38        52.74 o                         
   5  13   6        976.39        966.78        64.82 o                         
  -4  14   6        260.77        282.96        38.40 o                         
  -3  14   6         56.78         29.93        19.82 o                         
  -2  14   6        656.89        710.05        39.30 o                         
  -1  14   6          0.62        -17.74        17.11 o                         
   0  14   6        199.05        223.45        28.47 o                         
   1  14   6         13.46        -10.11        19.69 o                         
   2  14   6       1807.92       1860.04        94.21 o                         
   3  14   6        122.97        141.43        29.26 o                         
   4  14   6        255.80        302.05        65.10 o                         
  -3  15   6         23.67         57.99        53.12 o                         
  -2  15   6          3.62         -0.76        17.22 o                         
  -1  15   6        199.44        284.46        31.29 o                         
   0  15   6         12.05         56.29        74.28 o                         
   1  15   6          1.08        -21.07        19.53 o                         
   2  15   6         20.06         18.22        22.10 o                         
   3  15   6         26.80         36.58        25.88 o                         
  -1  16   6        181.25        241.25        57.99 o                         
   0  16   6        185.66        262.79        52.91 o                         
   1  16   6        642.71        541.84        46.29 o                         
  -9   0   7       1904.94       2024.56       132.69 o                         
  -7   0   7        224.31        255.40        49.18 o                         
  -5   0   7       6290.19       6365.78       112.50 o                         
  -3   0   7       4111.84       3994.02        58.97 o                         
  -1   0   7       3990.76       3951.01       138.65 o                         
   1   0   7      12444.84      11972.38       192.57 o                         
   3   0   7       7986.08       8109.78       133.26 o                         
   5   0   7        554.44        612.96        38.46 o                         
   7   0   7          0.31         -1.64        16.82 o                         
   9   0   7        170.01        214.49        57.53 o                         
  -9   1   7          5.23         63.28        31.25 o                         
  -8   1   7        231.13        210.05        35.84 o                         
  -7   1   7        193.87        156.12        29.67 o                         
  -6   1   7       1195.52       1155.84        30.08 o                         
  -5   1   7          0.65         15.86         9.28 o                         
  -4   1   7         67.15         77.17         5.75 o                         
  -3   1   7       1309.30       1326.36        30.74 o                         
  -2   1   7       1640.03       1591.14        20.29 o                         
  -1   1   7        304.31        265.69         8.90 o                         
   0   1   7       4410.30       4214.89        55.21 o                         
   1   1   7      12249.27      11933.81        74.36 o                         
   2   1   7         36.40         49.85        10.94 o                         
   3   1   7         60.75         72.93        10.34 o                         
   4   1   7       2854.85       3050.93        72.17 o                         
   5   1   7       2357.66       2373.84        41.03 o                         
   6   1   7        105.72        106.06        14.95 o                         
   7   1   7        947.89        986.50        36.94 o                         
   8   1   7         12.32         22.83        25.50 o                         
   9   1   7        398.58        417.18        38.72 o                         
  -9   2   7        114.26        143.87        34.30 o                         
  -8   2   7        169.97        188.91        34.62 o                         
  -7   2   7       1761.68       1765.01        76.89 o                         
  -6   2   7        115.28        101.81        12.35 o                         
  -5   2   7        559.27        548.97        19.25 o                         
  -4   2   7       3061.53       2941.93        40.73 o                         
  -3   2   7        169.83        214.18        11.48 o                         
  -2   2   7       1601.93       1532.25        21.09 o                         
  -1   2   7       7343.20       6831.94        47.69 o                         
   0   2   7         37.62         28.65         7.85 o                         
   1   2   7       6791.95       6740.94        65.71 o                         
   2   2   7       3496.22       3430.37        48.47 o                         
   3   2   7      12117.76      11924.88       117.90 o                         
   4   2   7          1.57         -5.40        15.96 o                         
   5   2   7       1514.24       1547.93        30.45 o                         
   6   2   7        155.72        180.21        16.37 o                         
   7   2   7       1539.32       1542.48        42.52 o                         
   8   2   7        612.49        646.69        54.16 o                         
   9   2   7        856.31        805.41        62.49 o                         
  -9   3   7        376.75        357.79        44.51 o                         
  -8   3   7          1.88         17.78        23.31 o                         
  -7   3   7       3173.14       3596.74       199.88 o                         
  -6   3   7       1758.79       1729.97        53.45 o                         
  -5   3   7        274.85        273.43        18.98 o                         
  -4   3   7          0.81         -8.71         8.93 o                         
  -3   3   7       3911.46       3879.12        45.19 o                         
  -2   3   7         71.24         75.26         7.28 o                         
  -1   3   7       3245.69       3198.89        35.45 o                         
   0   3   7       4559.10       4298.91        47.70 o                         
   1   3   7       6242.94       5942.51        57.43 o                         
   2   3   7        250.39        269.91        13.64 o                         
   3   3   7       2051.17       2078.02        42.25 o                         
   4   3   7         60.01         69.18        11.86 o                         
   5   3   7          6.66         19.92         9.51 o                         
   6   3   7        831.88        886.10        30.53 o                         
   7   3   7        117.19        136.94        30.27 o                         
   8   3   7        124.39        147.59        23.16 o                         
   9   3   7         74.51        105.29        36.96 o                         
  -9   4   7        269.79        268.30        40.67 o                         
  -8   4   7        101.03         88.14        25.56 o                         
  -7   4   7         23.02         33.80        14.52 o                         
  -6   4   7        168.95        155.39        17.53 o                         
  -5   4   7       4767.16       5016.75        72.06 o                         
  -4   4   7        952.00       1009.95        30.30 o                         
  -3   4   7       1376.21       1392.34        35.59 o                         
  -2   4   7       6932.53       6657.73        52.24 o                         
  -1   4   7       4036.75       3947.76        53.81 o                         
   0   4   7          6.56          1.81         9.21 o                         
   1   4   7       7790.82       7689.26        72.12 o                         
   2   4   7        104.01        132.82         9.27 o                         
   3   4   7       3318.90       3177.66        79.95 o                         
   4   4   7       1555.35       1475.87        35.46 o                         
   5   4   7        229.43        248.48        14.06 o                         
   6   4   7       2486.44       2354.03        47.02 o                         
   7   4   7        239.12        259.46        25.22 o                         
   8   4   7        495.68        449.84        31.06 o                         
  -8   5   7        161.87        161.22        31.06 o                         
  -7   5   7         30.14         22.77        16.54 o                         
  -6   5   7        164.95        199.54        20.53 o                         
  -5   5   7       1158.47       1206.06        45.85 o                         
  -4   5   7         77.65        101.85        12.45 o                         
  -3   5   7       3420.89       3393.06        47.13 o                         
  -2   5   7       1071.64       1104.54        18.65 o                         
  -1   5   7       9030.35       9026.68        65.17 o                         
   0   5   7       1550.15       1585.95        24.47 o                         
   1   5   7       2163.33       2248.40        55.55 o                         
   2   5   7          9.70         12.67         4.48 o                         
   3   5   7        587.45        580.96        22.12 o                         
   4   5   7        603.37        609.75        22.20 o                         
   5   5   7      12862.48      13184.70       138.37 o                         
   6   5   7        206.29        186.93        20.25 o                         
   7   5   7        391.06        415.27        29.52 o                         
   8   5   7          0.14         19.23        29.14 o                         
  -8   6   7        122.17        119.75        30.21 o                         
  -7   6   7         56.28         29.75        22.11 o                         
  -6   6   7        827.42        822.21        38.80 o                         
  -5   6   7       2620.10       2554.48        63.58 o                         
  -4   6   7       1612.45       1537.68        37.85 o                         
  -3   6   7         90.22        111.87         8.10 o                         
  -2   6   7       3327.86       3361.94        39.95 o                         
  -1   6   7       3903.91       4057.05        42.00 o                         
   0   6   7       3057.26       2952.57        66.90 o                         
   1   6   7       1869.47       1928.44        66.17 o                         
   2   6   7        468.20        529.84        22.28 o                         
   3   6   7       2181.05       2274.41        43.42 o                         
   4   6   7         79.61         75.24        11.34 o                         
   5   6   7         73.10         89.84        20.11 o                         
   6   6   7       3061.10       2937.59        67.11 o                         
   7   6   7         89.75         89.98        17.44 o                         
   8   6   7        142.40        111.09        24.05 o                         
  -8   7   7         87.12        120.82        48.21 o                         
  -7   7   7       1421.65       1453.14       126.50 o                         
  -6   7   7        375.50        342.05        74.72 o                         
  -5   7   7        329.30        319.10        21.65 o                         
  -4   7   7        133.99        130.56        13.54 o                         
  -3   7   7       2293.71       2206.99        35.35 o                         
  -2   7   7        246.04        235.72        12.67 o                         
  -1   7   7       2226.40       2195.02        32.20 o                         
   0   7   7        393.71        382.97        18.44 o                         
   1   7   7        851.26        853.63        40.67 o                         
   2   7   7         96.94         83.51         8.93 o                         
   3   7   7       1141.29       1150.56        55.68 o                         
   4   7   7        745.80        784.12        37.51 o                         
   5   7   7        325.89        360.27        37.56 o                         
   6   7   7       1506.59       1615.19        64.11 o                         
   7   7   7        551.22        514.17        41.53 o                         
   8   7   7         15.45         -1.90        18.81 o                         
  -8   8   7         10.23        -10.72        38.04 o                         
  -7   8   7        118.74        121.56        30.38 o                         
  -6   8   7         92.25        107.36        29.38 o                         
  -5   8   7        138.56        100.12        24.00 o                         
  -4   8   7       1183.32       1194.65        33.01 o                         
  -3   8   7         58.35         68.07         8.50 o                         
  -2   8   7       1582.45       1504.84        33.86 o                         
  -1   8   7       1655.43       1615.68        34.07 o                         
   0   8   7        634.88        700.09        37.51 o                         
   1   8   7        982.71        910.89        64.18 o                         
   2   8   7       1187.10       1279.55        33.09 o                         
   3   8   7       4490.81       4686.95        83.70 o                         
   4   8   7        490.52        503.46        31.62 o                         
   5   8   7        753.96        686.37        38.08 o                         
   6   8   7        315.16        353.17        33.97 o                         
   7   8   7        459.48        461.69        32.93 o                         
  -7   9   7        267.94        219.87        35.74 o                         
  -6   9   7        402.47        376.43        43.32 o                         
  -5   9   7        481.53        479.60        45.33 o                         
  -4   9   7        182.35        150.23        21.95 o                         
  -3   9   7       1704.53       1750.07        54.53 o                         
  -2   9   7        629.90        599.32        30.50 o                         
  -1   9   7        166.77        136.23        36.88 o                         
   0   9   7        210.02        222.75        24.59 o                         
   1   9   7       1376.30       1370.14        53.48 o                         
   2   9   7         15.94         23.61        12.27 o                         
   3   9   7         10.08         13.24        14.40 o                         
   4   9   7       1007.71       1000.38        51.40 o                         
   5   9   7       2615.23       2526.18        87.44 o                         
   6   9   7         12.24         -3.74        19.26 o                         
   7   9   7        712.10        678.00        40.17 o                         
  -7  10   7         14.56          3.99        23.69 o                         
  -6  10   7         27.85         29.82        23.52 o                         
  -5  10   7       1186.10       1230.45        69.25 o                         
  -4  10   7        817.72        726.26        39.94 o                         
  -3  10   7        888.45        964.93        41.91 o                         
  -2  10   7         84.63         50.55        15.84 o                         
  -1  10   7       2802.67       2673.94       102.97 o                         
   0  10   7        910.26        913.34        82.14 o                         
   1  10   7       1235.64       1324.68        54.29 o                         
   2  10   7          6.92         24.64        11.54 o                         
   3  10   7        523.49        529.30        32.14 o                         
   4  10   7         21.84          2.29        16.75 o                         
   5  10   7        486.94        422.42        37.12 o                         
   6  10   7         84.88         91.14        24.81 o                         
   7  10   7        138.86        119.42        26.04 o                         
  -6  11   7          5.25          2.72        24.65 o                         
  -5  11   7         66.24         55.93        25.83 o                         
  -4  11   7        300.90        309.50        28.72 o                         
  -3  11   7        924.97        957.47        51.07 o                         
  -2  11   7       1125.89       1114.19        50.31 o                         
  -1  11   7        420.66        478.48        47.38 o                         
   0  11   7       1870.38       1913.91        65.51 o                         
   1  11   7       1498.80       1506.43        50.42 o                         
   2  11   7        515.07        551.53        32.85 o                         
   3  11   7         21.06         28.79        17.08 o                         
   4  11   7        684.32        606.39        38.85 o                         
   5  11   7         71.59         54.16        37.21 o                         
   6  11   7        448.34        491.43        69.51 o                         
  -6  12   7        138.97        151.54        34.37 o                         
  -5  12   7         70.72         85.14        21.21 o                         
  -4  12   7        871.29        873.33        54.98 o                         
  -3  12   7        104.59         72.89        22.37 o                         
  -2  12   7        299.39        286.41        28.92 o                         
  -1  12   7       1126.41       1199.25        73.96 o                         
   0  12   7         42.65         28.92        15.01 o                         
   1  12   7        403.22        418.93        29.31 o                         
   2  12   7        466.13        582.20        34.43 o                         
   3  12   7       2659.33       2745.73        70.47 o                         
   4  12   7        630.34        640.87        49.32 o                         
   5  12   7        517.34        566.33        71.99 o                         
  -5  13   7          1.68        -26.99        31.28 o                         
  -4  13   7        230.09        192.52        38.60 o                         
  -3  13   7        583.75        514.99        56.26 o                         
  -2  13   7        131.55        154.21        32.58 o                         
  -1  13   7        131.05         93.95        34.35 o                         
   0  13   7        354.14        393.24        46.96 o                         
   1  13   7        299.33        292.19        25.79 o                         
   2  13   7        345.93        416.35        31.07 o                         
   3  13   7        175.23        240.46        33.48 o                         
   4  13   7         85.22         82.60        34.06 o                         
   5  13   7        221.04        211.25        52.71 o                         
  -4  14   7          8.58          0.58        30.02 o                         
  -3  14   7        107.29        117.45        20.68 o                         
  -2  14   7        998.30        961.48        53.11 o                         
  -1  14   7         83.33         71.09        21.31 o                         
   0  14   7          1.23         -0.34        16.68 o                         
   1  14   7       1112.71       1036.19        60.55 o                         
   2  14   7         47.88         38.54        22.63 o                         
   3  14   7        221.19        268.26        36.83 o                         
   4  14   7        327.27        363.37        41.13 o                         
  -2  15   7        316.63        370.63        35.98 o                         
  -1  15   7        324.88        310.85        33.39 o                         
   0  15   7        726.65        709.34        51.24 o                         
   1  15   7        483.12        482.46        44.13 o                         
   2  15   7        197.01        183.29        31.77 o                         
  -8   0   8         21.44          8.64        34.21 o                         
  -6   0   8        260.63        248.04        19.87 o                         
  -4   0   8        274.50        240.82        18.55 o                         
  -2   0   8        494.42        495.91        25.75 o                         
   0   0   8       5077.31       5237.01        58.38 o                         
   2   0   8       7102.16       7519.38       220.84 o                         
   4   0   8       2025.77       2109.82        96.04 o                         
   6   0   8       2364.37       2478.17        90.41 o                         
   8   0   8       2531.18       2561.23        99.44 o                         
  -9   1   8          3.47         34.94        24.76 o                         
  -8   1   8        346.10        407.82        44.90 o                         
  -7   1   8        635.08        648.91        29.14 o                         
  -6   1   8        318.29        334.15        16.59 o                         
  -5   1   8         23.03         31.93         6.11 o                         
  -4   1   8       1906.83       2012.32        37.22 o                         
  -3   1   8        482.26        539.25        13.74 o                         
  -2   1   8       7678.03       7154.83        51.06 o                         
  -1   1   8       5205.73       5046.52        38.39 o                         
   0   1   8        221.56        271.92         9.06 o                         
   1   1   8       3010.30       3106.84        37.81 o                         
   2   1   8       1687.59       1732.94        30.94 o                         
   3   1   8        790.22        856.72        26.42 o                         
   4   1   8       3131.62       3010.34        70.50 o                         
   5   1   8          0.01         13.15        19.30 o                         
   6   1   8       1404.27       1462.11        40.33 o                         
   7   1   8        190.68        195.26        21.00 o                         
   8   1   8        364.24        440.18        32.75 o                         
  -9   2   8        134.44        178.47        34.85 o                         
  -8   2   8       2349.88       2292.23        71.15 o                         
  -7   2   8         32.16         28.69        12.44 o                         
  -6   2   8         18.64         -3.35        11.47 o                         
  -5   2   8        286.79        323.26        16.44 o                         
  -4   2   8       5007.86       5238.66        58.83 o                         
  -3   2   8       3923.88       3884.48        49.77 o                         
  -2   2   8       4029.58       4093.31        38.22 o                         
  -1   2   8        282.47        333.56         9.81 o                         
   0   2   8       5954.00       6089.42        57.79 o                         
   1   2   8        105.24        126.88        11.99 o                         
   2   2   8      13721.94      13327.17        96.66 o                         
   3   2   8       4635.64       4570.04        72.50 o                         
   4   2   8         88.24         75.39        11.98 o                         
   5   2   8        446.87        442.98        35.50 o                         
   6   2   8       1114.41       1130.01        35.42 o                         
   7   2   8        274.89        276.24        25.04 o                         
   8   2   8        420.53        416.66        34.28 o                         
  -8   3   8        649.60        770.22        37.72 o                         
  -7   3   8        120.04        108.01        18.34 o                         
  -6   3   8        138.50        119.17        16.10 o                         
  -5   3   8        747.39        706.43        23.36 o                         
  -4   3   8         12.51         11.54         9.06 o                         
  -3   3   8        341.76        370.67        13.98 o                         
  -2   3   8        141.06        156.88         9.06 o                         
  -1   3   8       2388.72       2364.47        29.90 o                         
   0   3   8       3140.55       3001.26        44.10 o                         
   1   3   8       7646.46       7565.98        97.93 o                         
   2   3   8       3235.32       3435.67        48.03 o                         
   3   3   8         13.29         19.35        10.91 o                         
   4   3   8         31.39         29.24        10.38 o                         
   5   3   8        448.97        413.23        25.23 o                         
   6   3   8       1180.88       1216.31        36.41 o                         
   7   3   8        258.34        277.65        24.47 o                         
   8   3   8       1299.48       1312.96        50.95 o                         
  -8   4   8        637.40        669.63        35.26 o                         
  -7   4   8        173.19        171.08        22.52 o                         
  -6   4   8        414.93        412.66        25.31 o                         
  -5   4   8        249.11        269.11        19.57 o                         
  -4   4   8       1418.11       1367.73        44.18 o                         
  -3   4   8       4332.40       4198.60        42.71 o                         
  -2   4   8        448.98        466.52        16.79 o                         
  -1   4   8         92.15        101.43         8.93 o                         
   0   4   8        549.10        514.57        20.19 o                         
   1   4   8       2025.60       2024.56        40.22 o                         
   2   4   8        974.54        970.28        24.54 o                         
   3   4   8       1513.75       1512.30        61.95 o                         
   4   4   8        334.17        339.86        21.11 o                         
   5   4   8         40.13         33.53        11.82 o                         
   6   4   8        225.83        213.32        21.08 o                         
   7   4   8       1979.91       1808.11        56.45 o                         
   8   4   8        127.26        134.52        19.76 o                         
  -8   5   8         20.00          6.82        21.53 o                         
  -7   5   8         17.80         26.71        15.28 o                         
  -6   5   8       6491.04       6535.58       143.18 o                         
  -5   5   8        132.64        153.83        15.99 o                         
  -4   5   8       1476.85       1448.49        38.06 o                         
  -3   5   8        328.66        296.17        12.69 o                         
  -2   5   8       3857.50       3934.47        49.99 o                         
  -1   5   8        939.19        893.71        22.30 o                         
   0   5   8       9015.68       9101.98        89.37 o                         
   1   5   8        239.90        230.77        22.36 o                         
   2   5   8       1594.17       1561.23        30.09 o                         
   3   5   8        195.27        210.48        25.88 o                         
   4   5   8       7930.44       7895.03       139.96 o                         
   5   5   8         55.23         76.35        16.85 o                         
   6   5   8       1842.58       1854.32        53.11 o                         
   7   5   8         27.54         32.68        26.75 o                         
   8   5   8        992.17        979.82        44.40 o                         
  -8   6   8        532.01        552.98        53.11 o                         
  -7   6   8          0.30        -36.39        27.86 o                         
  -6   6   8         42.74         74.76        29.67 o                         
  -5   6   8        328.32        282.90        19.78 o                         
  -4   6   8       1263.93       1239.95        37.84 o                         
  -3   6   8         61.20         70.40        10.93 o                         
  -2   6   8        234.69        258.06        12.15 o                         
  -1   6   8        310.65        333.60        19.02 o                         
   0   6   8        716.64        636.31        21.67 o                         
   1   6   8        222.28        253.89        20.55 o                         
   2   6   8       1810.87       1962.06        68.27 o                         
   3   6   8        720.21        660.60        40.37 o                         
   4   6   8       2361.24       2311.66        64.07 o                         
   5   6   8        206.96        205.36        21.85 o                         
   6   6   8        322.13        310.48        34.57 o                         
   7   6   8        413.91        407.51        36.38 o                         
   8   6   8          1.43         13.98        17.84 o                         
  -8   7   8        140.91        147.14        50.54 o                         
  -7   7   8         79.48         25.59        25.66 o                         
  -6   7   8        221.46        243.58        32.36 o                         
  -5   7   8        306.58        290.71        20.01 o                         
  -4   7   8       1168.35       1130.71        34.17 o                         
  -3   7   8       1122.17       1200.76        26.48 o                         
  -2   7   8        120.06        110.72        11.32 o                         
  -1   7   8       1339.20       1357.18        29.18 o                         
   0   7   8          1.89         20.14         5.99 o                         
   1   7   8        326.14        400.94        32.18 o                         
   2   7   8       1906.71       2037.96        73.12 o                         
   3   7   8        283.91        265.19        34.40 o                         
   4   7   8        362.73        341.82        27.66 o                         
   5   7   8        718.68        810.19        42.04 o                         
   6   7   8       1829.23       1756.03        68.10 o                         
   7   7   8         11.98         26.20        26.04 o                         
  -7   8   8         16.05          0.45        21.60 o                         
  -6   8   8         13.18         -6.49        21.41 o                         
  -5   8   8         22.63         23.82        17.78 o                         
  -4   8   8       3801.02       3778.24        61.75 o                         
  -3   8   8       6389.56       6393.38        77.81 o                         
  -2   8   8        610.76        572.59        23.97 o                         
  -1   8   8          3.33          1.56         9.73 o                         
   0   8   8       1298.04       1311.31        51.37 o                         
   1   8   8         10.35         27.15        17.65 o                         
   2   8   8       4675.02       4822.76        95.54 o                         
   3   8   8       2014.39       2243.69        99.17 o                         
   4   8   8        131.49        155.02        21.60 o                         
   5   8   8        964.21        968.16        46.01 o                         
   6   8   8        700.85        714.58        45.59 o                         
   7   8   8         56.36         50.00        21.00 o                         
  -7   9   8          6.13         20.02        21.05 o                         
  -6   9   8        408.00        371.04        42.25 o                         
  -5   9   8         14.10         -8.13        17.89 o                         
  -4   9   8       1550.09       1539.32        55.37 o                         
  -3   9   8          0.37          4.65        15.34 o                         
  -2   9   8       3754.97       3767.62        73.83 o                         
  -1   9   8        791.84        771.13        31.71 o                         
   0   9   8        139.39        170.35        15.12 o                         
   1   9   8       2141.93       2126.98        69.37 o                         
   2   9   8         23.67         32.81        13.29 o                         
   3   9   8         13.34         36.14        16.52 o                         
   4   9   8       4975.54       5188.86       119.51 o                         
   5   9   8         85.42         67.50        18.59 o                         
   6   9   8         12.81         33.41        21.84 o                         
   7   9   8        434.97        429.43        40.78 o                         
  -6  10   8          4.23         -8.16        19.13 o                         
  -5  10   8         93.26         76.43        19.27 o                         
  -4  10   8         57.37         40.75        15.19 o                         
  -3  10   8        338.65        335.59        27.19 o                         
  -2  10   8        383.45        325.50        29.50 o                         
  -1  10   8         33.71         35.31        29.51 o                         
   0  10   8        305.32        338.38        31.11 o                         
   1  10   8       1270.37       1382.54        57.77 o                         
   2  10   8        825.65        850.99        31.46 o                         
   3  10   8        282.32        279.25        26.20 o                         
   4  10   8        833.47        898.07        52.50 o                         
   5  10   8         66.85         50.25        20.98 o                         
   6  10   8       1191.36       1065.52        70.47 o                         
  -6  11   8        147.13        165.23        30.67 o                         
  -5  11   8        573.24        521.92        46.48 o                         
  -4  11   8        136.48        124.38        25.67 o                         
  -3  11   8        244.80        222.61        29.72 o                         
  -2  11   8       1091.01       1002.93        70.92 o                         
  -1  11   8       1038.54        952.50        63.04 o                         
   0  11   8        664.01        667.32        64.43 o                         
   1  11   8       1424.44       1411.99        59.82 o                         
   2  11   8        121.74        150.32        21.96 o                         
   3  11   8        383.51        374.26        30.32 o                         
   4  11   8        370.20        315.20        34.28 o                         
   5  11   8         38.12         47.32        34.45 o                         
   6  11   8        159.87        228.33        55.64 o                         
  -5  12   8         49.97         33.38        24.48 o                         
  -4  12   8        999.00        956.95        63.32 o                         
  -3  12   8         29.76         -9.93        25.85 o                         
  -2  12   8        879.30        939.92        71.85 o                         
  -1  12   8         12.77          5.92        44.07 o                         
   0  12   8        810.73        860.05        48.59 o                         
   1  12   8        527.16        446.57        31.26 o                         
   2  12   8       1989.50       2024.57        73.54 o                         
   3  12   8         31.32         29.84        17.03 o                         
   4  12   8          4.83         23.08        28.28 o                         
   5  12   8          0.38         12.92        27.47 o                         
  -4  13   8          0.33        -18.19        24.76 o                         
  -3  13   8          4.35          6.45        24.50 o                         
  -2  13   8        137.02        123.48        34.16 o                         
  -1  13   8         16.89         42.24        28.55 o                         
   0  13   8        228.59        188.41        22.66 o                         
   1  13   8        460.57        526.51        35.44 o                         
   2  13   8        393.65        381.81        31.13 o                         
   3  13   8         88.14        112.71        29.30 o                         
   4  13   8         54.05         69.61        30.67 o                         
  -3  14   8        451.00        415.15        55.38 o                         
  -2  14   8          0.43         -5.36        19.05 o                         
  -1  14   8          9.56          7.39        17.41 o                         
   0  14   8        348.13        337.98        29.78 o                         
   1  14   8        741.14        828.90        43.73 o                         
   2  14   8          2.23          9.32        23.01 o                         
   3  14   8         86.10         60.98        47.13 o                         
  -1  15   8        410.95        417.10        32.31 o                         
   0  15   8        803.21        776.24        55.29 o                         
   1  15   8         82.99         44.05        21.63 o                         
  -7   0   9       1653.20       1706.58        71.47 o                         
  -5   0   9        523.57        407.43        24.75 o                         
  -3   0   9      10723.95      10177.74       141.85 o                         
  -1   0   9      14741.71      14270.86       150.18 o                         
   1   0   9       1804.94       1906.63        51.33 o                         
   3   0   9       4169.65       4295.35        76.90 o                         
   5   0   9         69.28         61.00        31.21 o                         
   7   0   9       3886.67       4069.25       107.86 o                         
  -8   1   9        153.53        114.75        18.11 o                         
  -7   1   9        553.95        595.86        34.39 o                         
  -6   1   9        236.16        255.24        17.54 o                         
  -5   1   9        307.99        350.92        21.68 o                         
  -4   1   9         40.68         33.33         9.22 o                         
  -3   1   9       2658.34       2626.55        43.13 o                         
  -2   1   9       2761.28       2620.54        44.78 o                         
  -1   1   9        430.46        455.89        19.06 o                         
   0   1   9       5115.63       4899.97        52.42 o                         
   1   1   9       7027.75       7021.54        59.23 o                         
   2   1   9        607.97        672.00        20.84 o                         
   3   1   9          8.24         17.64        10.66 o                         
   4   1   9        273.95        289.42        21.72 o                         
   5   1   9       1298.16       1393.54        53.32 o                         
   6   1   9        408.22        403.82        24.85 o                         
   7   1   9         16.42         16.31        13.62 o                         
   8   1   9         11.19          8.93        17.87 o                         
  -8   2   9        193.67        222.89        22.56 o                         
  -7   2   9        150.88        145.99        15.41 o                         
  -6   2   9        100.27        104.50        12.81 o                         
  -5   2   9       2179.83       2322.76        41.38 o                         
  -4   2   9         60.88         86.17        11.37 o                         
  -3   2   9         69.38         65.74         9.41 o                         
  -2   2   9       2458.51       2464.55        36.62 o                         
  -1   2   9          8.41         11.89         4.04 o                         
   0   2   9        328.67        314.03        13.71 o                         
   1   2   9        564.75        623.29        19.00 o                         
   2   2   9       1557.35       1465.45        28.01 o                         
   3   2   9        473.91        504.87        19.10 o                         
   4   2   9       3091.50       3064.14        58.06 o                         
   5   2   9        122.02        108.19        20.81 o                         
   6   2   9         28.79         35.46        12.40 o                         
   7   2   9          8.99         20.43        15.06 o                         
   8   2   9        448.84        410.01        36.50 o                         
  -8   3   9        101.40        118.49        19.73 o                         
  -7   3   9          5.80          6.07        10.78 o                         
  -6   3   9       1298.79       1336.49        34.02 o                         
  -5   3   9       1681.55       1575.34        37.92 o                         
  -4   3   9          4.35          4.21         9.18 o                         
  -3   3   9        998.15       1009.13        23.18 o                         
  -2   3   9        386.74        385.32        13.50 o                         
  -1   3   9       3642.83       3382.40        34.50 o                         
   0   3   9      13419.78      13534.93       108.97 o                         
   1   3   9       3000.56       3001.82        45.79 o                         
   2   3   9         72.99         67.35         9.65 o                         
   3   3   9       1259.20       1086.86        64.04 o                         
   4   3   9        458.79        473.79        22.54 o                         
   5   3   9       6929.68       6850.57       144.02 o                         
   6   3   9       2045.36       2182.32        48.79 o                         
   7   3   9        118.50        116.53        23.92 o                         
   8   3   9        247.19        252.70        30.75 o                         
  -8   4   9         60.28         52.80        30.34 o                         
  -7   4   9       1149.93       1194.04        39.24 o                         
  -6   4   9          2.66         14.31        11.05 o                         
  -5   4   9         37.63         30.90        10.80 o                         
  -4   4   9       2206.09       2110.43        41.72 o                         
  -3   4   9        884.95        889.95        26.73 o                         
  -2   4   9         83.09         97.64        10.57 o                         
  -1   4   9       6070.12       6021.83        54.02 o                         
   0   4   9         32.56         51.11        10.81 o                         
   1   4   9       2313.34       2246.60        40.35 o                         
   2   4   9       1234.43       1222.25        30.76 o                         
   3   4   9       1177.36       1176.88        53.60 o                         
   4   4   9        879.91        815.72        36.27 o                         
   5   4   9        247.22        237.58        19.37 o                         
   6   4   9        357.50        319.91        30.92 o                         
   7   4   9       1968.36       2002.33        73.36 o                         
   8   4   9        158.94        168.45        28.42 o                         
  -8   5   9         18.38         41.05        26.94 o                         
  -7   5   9        798.84        747.59        34.76 o                         
  -6   5   9         36.24         34.97        13.70 o                         
  -5   5   9        533.63        505.24        23.03 o                         
  -4   5   9          0.03          3.44        10.65 o                         
  -3   5   9        534.82        534.48        21.45 o                         
  -2   5   9          0.18         -1.62         8.47 o                         
  -1   5   9        108.33        115.17         9.82 o                         
   0   5   9        168.57        168.27        14.35 o                         
   1   5   9        167.65        172.90        19.16 o                         
   2   5   9         32.94         25.97         7.94 o                         
   3   5   9         69.62         67.31        20.64 o                         
   4   5   9        217.69        234.28        29.53 o                         
   5   5   9        514.38        543.96        30.73 o                         
   6   5   9          0.53        -10.52        17.94 o                         
   7   5   9        403.68        425.63        38.13 o                         
   8   5   9          7.23         12.88        22.57 o                         
  -8   6   9         52.73         57.58        26.92 o                         
  -7   6   9        614.15        612.15        40.88 o                         
  -6   6   9        304.22        298.42        21.77 o                         
  -5   6   9         68.48         77.49        14.28 o                         
  -4   6   9       1447.67       1493.04        36.60 o                         
  -3   6   9        281.39        285.89        16.94 o                         
  -2   6   9       1357.95       1323.40        30.09 o                         
  -1   6   9       2116.09       2127.47        35.31 o                         
   0   6   9          0.12         -1.15        11.58 o                         
   1   6   9        200.25        234.24        21.55 o                         
   2   6   9       3324.73       3213.70        51.54 o                         
   3   6   9       3591.71       3469.06        93.28 o                         
   4   6   9       1457.50       1434.92        64.30 o                         
   5   6   9         19.65         -0.61        14.94 o                         
   6   6   9        141.80        120.91        23.33 o                         
   7   6   9        429.41        404.21        37.33 o                         
  -7   7   9         76.75         62.88        26.78 o                         
  -6   7   9        456.75        438.58        34.68 o                         
  -5   7   9       3819.65       3732.60        94.79 o                         
  -4   7   9        502.94        524.35        29.02 o                         
  -3   7   9       1328.73       1324.23        38.05 o                         
  -2   7   9          1.71          3.94        10.81 o                         
  -1   7   9       1079.13       1084.33        27.49 o                         
   0   7   9       2119.52       2139.20        69.91 o                         
   1   7   9       3495.31       3637.41        71.39 o                         
   2   7   9          0.83         -3.90        14.67 o                         
   3   7   9        337.04        332.05        32.63 o                         
   4   7   9        684.53        644.78        37.44 o                         
   5   7   9       6268.40       6301.46       116.24 o                         
   6   7   9         75.64         79.93        22.57 o                         
   7   7   9        351.57        287.53        33.92 o                         
  -7   8   9        160.50        168.90        26.50 o                         
  -6   8   9          4.22        -12.85        19.25 o                         
  -5   8   9       1468.39       1641.32        58.98 o                         
  -4   8   9        220.03        276.19        25.72 o                         
  -3   8   9         11.52         -2.59         9.60 o                         
  -2   8   9          7.00         -4.77        11.54 o                         
  -1   8   9         49.04         44.29        15.88 o                         
   0   8   9        780.22        708.48        42.61 o                         
   1   8   9         82.52         80.67        15.99 o                         
   2   8   9        184.81        248.87        24.34 o                         
   3   8   9       1351.61       1339.96        82.57 o                         
   4   8   9        540.68        634.08        38.94 o                         
   5   8   9        161.62        149.52        23.60 o                         
   6   8   9          0.43        -17.66        19.69 o                         
   7   8   9         28.62         25.20        20.68 o                         
  -6   9   9         86.77         46.70        22.50 o                         
  -5   9   9        127.76        103.10        25.26 o                         
  -4   9   9        376.38        326.88        36.09 o                         
  -3   9   9        565.39        553.01        42.39 o                         
  -2   9   9        843.82        839.27        40.60 o                         
  -1   9   9          0.08          9.88        18.06 o                         
   0   9   9       1636.37       1594.18        62.30 o                         
   1   9   9        580.67        593.41        31.78 o                         
   2   9   9        890.72        988.13        44.54 o                         
   3   9   9          2.26         43.65        23.01 o                         
   4   9   9        484.18        585.17        44.51 o                         
   5   9   9         29.42         12.93        17.03 o                         
   6   9   9        200.10        233.13        30.11 o                         
  -6  10   9        441.17        457.98        46.57 o                         
  -5  10   9         18.38         -5.33        23.01 o                         
  -4  10   9          5.94        -14.86        21.43 o                         
  -3  10   9       2545.83       2637.76        88.99 o                         
  -2  10   9        107.15         65.09        32.43 o                         
  -1  10   9       1931.13       2027.39        72.34 o                         
   0  10   9        329.55        288.15        31.05 o                         
   1  10   9        464.75        472.07        37.83 o                         
   2  10   9        709.40        780.25        48.26 o                         
   3  10   9       3171.12       3275.23       132.64 o                         
   4  10   9        636.54        696.17        49.04 o                         
   5  10   9          1.88        -27.41        22.47 o                         
   6  10   9        208.71        200.25        37.90 o                         
  -5  11   9        731.75        766.43        55.05 o                         
  -4  11   9         42.47         25.10        22.20 o                         
  -3  11   9        341.91        325.86        36.82 o                         
  -2  11   9        121.32        103.91        33.92 o                         
  -1  11   9         10.15          9.79        18.97 o                         
   0  11   9        241.26        199.72        27.99 o                         
   1  11   9        987.55       1043.52        54.84 o                         
   2  11   9         43.18         50.53        18.14 o                         
   3  11   9         58.20         85.56        21.04 o                         
   4  11   9         16.86          7.12        18.98 o                         
   5  11   9        524.20        437.63        63.87 o                         
  -5  12   9        566.75        497.93        46.51 o                         
  -4  12   9         43.09         56.08        41.12 o                         
  -3  12   9          4.34        -19.20        31.38 o                         
  -2  12   9        662.60        701.74        58.24 o                         
  -1  12   9         11.66        -14.77        32.04 o                         
   0  12   9          0.15         -5.38        19.32 o                         
   1  12   9         36.81         24.82        18.99 o                         
   2  12   9         74.72         99.97        23.88 o                         
   3  12   9         92.84        125.39        21.78 o                         
   4  12   9        117.42         97.45        36.18 o                         
  -4  13   9          0.87          0.07        25.76 o                         
  -3  13   9        306.85        299.94        48.53 o                         
  -2  13   9         38.20         48.86        22.35 o                         
  -1  13   9        813.92        827.39        51.86 o                         
   0  13   9       2967.87       2976.65        94.33 o                         
   1  13   9        204.21        261.42        28.03 o                         
   2  13   9         10.26         -4.08        16.98 o                         
   3  13   9         51.52         27.27        49.31 o                         
  -2  14   9         40.17         17.85        35.06 o                         
  -1  14   9       1345.28       1287.87        54.69 o                         
   0  14   9        175.59        156.43        22.24 o                         
   1  14   9        854.26        840.59        45.56 o                         
   2  14   9          6.03         11.18        22.96 o                         
  -8   0  10       1845.33       1850.80        79.53 o                         
  -6   0  10        188.87        198.40        28.08 o                         
  -4   0  10       2477.82       2670.87        62.87 o                         
  -2   0  10       9816.10       9407.93       145.94 o                         
   0   0  10       2810.87       3005.66        41.08 o                         
   2   0  10        911.31        943.83        28.20 o                         
   4   0  10       1306.50       1285.31        52.65 o                         
   6   0  10       1926.17       2004.37        65.66 o                         
   8   0  10        289.89        420.17        77.48 o                         
  -8   1  10          8.07         -4.38        14.63 o                         
  -7   1  10        631.57        755.31        35.40 o                         
  -6   1  10        291.85        270.99        17.18 o                         
  -5   1  10        118.41        145.65        13.24 o                         
  -4   1  10        204.55        192.54        15.58 o                         
  -3   1  10         81.53         98.41        12.53 o                         
  -2   1  10       1174.01       1161.09        32.54 o                         
  -1   1  10       4076.89       3968.85        64.05 o                         
   0   1  10        154.01        155.76         8.61 o                         
   1   1  10        507.65        550.70        18.41 o                         
   2   1  10       2570.88       2590.52        38.17 o                         
   3   1  10        266.74        281.32        17.53 o                         
   4   1  10        287.58        285.10        21.69 o                         
   5   1  10        461.28        508.57        34.34 o                         
   6   1  10       1239.64       1363.15        37.28 o                         
   7   1  10        243.10        274.13        34.49 o                         
   8   1  10        609.33        595.51        56.52 o                         
  -8   2  10         64.57         79.28        15.77 o                         
  -7   2  10        186.48        200.05        19.30 o                         
  -6   2  10        170.36        173.51        15.12 o                         
  -5   2  10         63.34         63.29        11.35 o                         
  -4   2  10        422.43        414.50        20.22 o                         
  -3   2  10       2196.01       2168.84        41.32 o                         
  -2   2  10       3851.38       3741.10        51.13 o                         
  -1   2  10          0.01         11.10         6.17 o                         
   0   2  10       4045.82       3766.78        50.16 o                         
   1   2  10        100.59         81.22         9.35 o                         
   2   2  10        110.89        135.52        19.11 o                         
   3   2  10       5535.81       5265.40        62.62 o                         
   4   2  10       1840.17       1777.43        46.92 o                         
   5   2  10        242.54        268.12        25.04 o                         
   6   2  10        136.75        180.51        20.66 o                         
   7   2  10         10.36         35.16        33.34 o                         
   8   2  10       1939.18       2056.99        76.40 o                         
  -8   3  10        274.07        275.25        23.52 o                         
  -7   3  10         23.47         32.09        12.09 o                         
  -6   3  10       2228.64       2220.21        48.58 o                         
  -5   3  10        930.39        969.08        31.35 o                         
  -4   3  10         12.69          8.66        10.21 o                         
  -3   3  10        621.63        662.28        23.86 o                         
  -2   3  10       6797.19       6637.44        61.46 o                         
  -1   3  10        431.78        424.75        14.45 o                         
   0   3  10        264.24        268.56        18.70 o                         
   1   3  10        882.09        907.91        23.76 o                         
   2   3  10       1217.70       1166.72        32.56 o                         
   3   3  10        308.71        245.32        29.99 o                         
   4   3  10       2743.38       2738.85        70.06 o                         
   5   3  10        806.03        787.92        53.07 o                         
   6   3  10        383.91        350.88        33.06 o                         
   7   3  10        392.57        409.72        37.39 o                         
  -8   4  10        237.04        257.63        32.96 o                         
  -7   4  10        175.90        144.77        16.76 o                         
  -6   4  10        177.38        175.07        16.82 o                         
  -5   4  10         90.68        105.70        14.09 o                         
  -4   4  10       3060.63       2989.87        61.29 o                         
  -3   4  10         10.53         12.88         9.42 o                         
  -2   4  10          4.89         26.90        10.03 o                         
  -1   4  10        512.26        510.96        22.27 o                         
   0   4  10       1551.24       1592.94        41.01 o                         
   1   4  10        908.23        887.89        32.85 o                         
   2   4  10        312.05        295.26        17.18 o                         
   3   4  10       3649.15       3489.08        94.58 o                         
   4   4  10       2695.08       2757.90        89.10 o                         
   5   4  10        483.71        443.72        33.56 o                         
   6   4  10        150.90        153.10        30.63 o                         
   7   4  10         35.10         30.82        22.59 o                         
  -7   5  10        129.74         77.48        16.78 o                         
  -6   5  10          9.45          1.57        16.85 o                         
  -5   5  10          3.21          4.58        10.76 o                         
  -4   5  10       1135.02       1088.50        32.19 o                         
  -3   5  10        389.74        405.89        19.63 o                         
  -2   5  10       1155.98       1196.74        29.39 o                         
  -1   5  10        153.65        167.88        16.86 o                         
   0   5  10       1841.70       1993.43        42.04 o                         
   1   5  10        435.26        395.80        25.78 o                         
   2   5  10       5992.73       5982.23        68.37 o                         
   3   5  10        190.06        186.20        26.41 o                         
   4   5  10        124.14        123.11        25.64 o                         
   5   5  10        145.14        111.72        17.94 o                         
   6   5  10       3269.34       3400.64       116.35 o                         
   7   5  10        227.13        244.19        31.49 o                         
  -7   6  10        289.68        247.27        23.70 o                         
  -6   6  10        116.60         63.98        15.98 o                         
  -5   6  10        269.02        251.53        17.07 o                         
  -4   6  10       1929.83       2012.97        43.36 o                         
  -3   6  10       1225.82       1144.72        31.79 o                         
  -2   6  10        231.51        240.51        15.10 o                         
  -1   6  10        315.19        301.84        21.12 o                         
   0   6  10        546.65        545.81        23.76 o                         
   1   6  10       1524.22       1642.45        44.21 o                         
   2   6  10       1529.21       1505.52        37.32 o                         
   3   6  10       2067.72       1961.65        73.51 o                         
   4   6  10       1964.37       2056.47        79.86 o                         
   5   6  10          2.07          1.39        14.52 o                         
   6   6  10          0.01          4.65        17.84 o                         
   7   6  10          6.40          2.09        19.40 o                         
  -7   7  10          3.16         -6.90        25.88 o                         
  -6   7  10       1271.18       1198.69        54.08 o                         
  -5   7  10        609.99        632.25        32.41 o                         
  -4   7  10        515.45        487.08        23.03 o                         
  -3   7  10        128.43        135.57        14.06 o                         
  -2   7  10       1737.06       1713.13        45.24 o                         
  -1   7  10         43.69         62.98        12.80 o                         
   0   7  10        281.19        288.80        20.63 o                         
   1   7  10       1468.50       1590.68        50.58 o                         
   2   7  10         26.48          5.04        15.63 o                         
   3   7  10          0.00         16.38        26.21 o                         
   4   7  10       1964.74       2077.68        80.83 o                         
   5   7  10          2.14          2.77        16.91 o                         
   6   7  10          0.11          0.43        20.89 o                         
   7   7  10        220.61        235.13        31.35 o                         
  -6   8  10        102.39         95.53        22.54 o                         
  -5   8  10        118.60        120.75        21.22 o                         
  -4   8  10         20.44         -8.87        14.29 o                         
  -3   8  10        310.52        315.16        21.86 o                         
  -2   8  10          3.71         -4.28        11.74 o                         
  -1   8  10         17.02        -11.18        13.07 o                         
   0   8  10       1652.98       1712.88        67.39 o                         
   1   8  10        226.02        248.44        23.34 o                         
   2   8  10         45.63         63.10        16.36 o                         
   3   8  10       3894.68       4361.49       150.35 o                         
   4   8  10        859.17        933.98        47.01 o                         
   5   8  10         86.07         99.84        21.79 o                         
   6   8  10         67.48         57.77        22.38 o                         
  -6   9  10         85.91         59.80        21.35 o                         
  -5   9  10        318.11        340.66        39.16 o                         
  -4   9  10        547.52        450.34        33.18 o                         
  -3   9  10          6.88          0.50        16.31 o                         
  -2   9  10        322.83        286.50        27.77 o                         
  -1   9  10        655.93        615.50        42.65 o                         
   0   9  10          0.39         -7.42        19.19 o                         
   1   9  10        420.22        427.97        29.69 o                         
   2   9  10       3572.32       3538.81       110.52 o                         
   3   9  10         38.08         42.06        28.05 o                         
   4   9  10        186.35        209.29        46.23 o                         
   5   9  10        101.36         92.94        26.06 o                         
   6   9  10         56.57         36.61        23.63 o                         
  -5  10  10         70.81         62.92        22.81 o                         
  -4  10  10        967.80        923.78        58.70 o                         
  -3  10  10        182.39        143.32        26.56 o                         
  -2  10  10       1771.27       1811.79        60.64 o                         
  -1  10  10          1.87         26.04        20.27 o                         
   0  10  10       1323.21       1243.90        60.40 o                         
   1  10  10        375.87        393.71        29.21 o                         
   2  10  10         89.36         86.08        33.48 o                         
   3  10  10        296.13        357.49        37.55 o                         
   4  10  10         36.79         24.57        19.37 o                         
   5  10  10         66.26         41.76        21.96 o                         
  -5  11  10          0.43        -10.16        23.03 o                         
  -4  11  10         99.93        107.54        28.03 o                         
  -3  11  10        290.08        294.97        27.99 o                         
  -2  11  10        204.20        214.47        31.24 o                         
  -1  11  10        475.13        467.18        40.42 o                         
   0  11  10         37.12         28.06        20.12 o                         
   1  11  10        548.05        512.38        42.36 o                         
   2  11  10        473.58        487.63        42.06 o                         
   3  11  10        268.38        295.88        36.36 o                         
   4  11  10         15.57         40.48        20.50 o                         
  -4  12  10         84.76        115.33        40.03 o                         
  -3  12  10        339.87        326.21        37.45 o                         
  -2  12  10       1171.31       1107.73        83.36 o                         
  -1  12  10        251.96        256.09        33.95 o                         
   0  12  10       1214.73       1269.20        63.79 o                         
   1  12  10        328.19        313.92        35.65 o                         
   2  12  10         95.74         87.57        20.40 o                         
   3  12  10          5.45         24.95        18.44 o                         
   4  12  10        417.84        472.46        69.64 o                         
  -3  13  10         41.53         -0.05        21.65 o                         
  -2  13  10        575.28        583.05        46.93 o                         
  -1  13  10        455.68        482.05        42.99 o                         
   0  13  10         33.06         41.85        22.14 o                         
   1  13  10         28.28         27.25        18.21 o                         
   2  13  10        218.28        215.35        26.67 o                         
  -7   0  11         22.55         -4.17        18.54 o                         
  -5   0  11         70.11         71.20        17.26 o                         
  -3   0  11         27.44         18.54        20.81 o                         
  -1   0  11       1332.79       1301.62        43.29 o                         
   1   0  11       1300.72       1290.92        34.64 o                         
   3   0  11        172.74        174.79        19.78 o                         
   5   0  11       1948.59       2169.78        84.08 o                         
   7   0  11          1.85         16.85        70.06 o                         
  -7   1  11         35.16         44.91        14.30 o                         
  -6   1  11        759.76        839.57        28.74 o                         
  -5   1  11        806.84        798.53        29.97 o                         
  -4   1  11        670.72        642.32        26.82 o                         
  -3   1  11         68.47        117.67        17.70 o                         
  -2   1  11         26.56         30.81        11.42 o                         
  -1   1  11       4736.42       4681.07        56.82 o                         
   0   1  11       1155.77       1101.47        19.61 o                         
   1   1  11        989.29        977.00        18.84 o                         
   2   1  11          4.96          9.40         8.33 o                         
   3   1  11        478.78        501.10        22.19 o                         
   4   1  11        324.51        319.51        22.88 o                         
   5   1  11       2079.38       2138.59        65.36 o                         
   6   1  11       1416.69       1573.87        60.57 o                         
   7   1  11        448.15        505.71        38.87 o                         
  -7   2  11        960.49       1036.51        37.85 o                         
  -6   2  11          3.37          1.66        11.64 o                         
  -5   2  11          0.78          2.13        10.77 o                         
  -4   2  11         42.54         40.97        11.45 o                         
  -3   2  11       5921.78       5933.41        65.23 o                         
  -2   2  11        770.79        830.24        28.87 o                         
  -1   2  11       3783.32       3765.18        50.00 o                         
   0   2  11        150.48        161.22        13.33 o                         
   1   2  11       1397.94       1445.73        28.43 o                         
   2   2  11          0.26         -2.54        10.32 o                         
   3   2  11       1284.86       1231.01        47.56 o                         
   4   2  11       1180.93       1228.09        48.75 o                         
   5   2  11         19.21          0.32        21.98 o                         
   6   2  11         25.91         27.37        19.14 o                         
   7   2  11       2255.74       2271.95        77.03 o                         
  -7   3  11        194.63        184.36        21.78 o                         
  -6   3  11         16.27         18.56        11.81 o                         
  -5   3  11        148.85        173.41        16.03 o                         
  -4   3  11        683.15        685.82        26.28 o                         
  -3   3  11        227.73        233.69        16.39 o                         
  -2   3  11          1.41          5.79        11.54 o                         
  -1   3  11         39.79         41.21         8.57 o                         
   0   3  11        964.70       1003.85        28.17 o                         
   1   3  11        357.37        361.11        16.64 o                         
   2   3  11         63.76         58.46        10.85 o                         
   3   3  11       1913.66       2035.03        69.13 o                         
   4   3  11          1.09         11.85        15.26 o                         
   5   3  11        169.51        150.30        23.03 o                         
   6   3  11       1387.53       1499.11        62.00 o                         
   7   3  11        332.53        368.41        44.76 o                         
  -7   4  11        477.14        502.15        30.65 o                         
  -6   4  11        790.77        796.36        31.03 o                         
  -5   4  11         99.77        101.26        14.64 o                         
  -4   4  11        526.36        544.88        24.02 o                         
  -3   4  11        195.15        187.62        13.71 o                         
  -2   4  11        143.24        157.36        13.63 o                         
  -1   4  11        205.73        247.09        12.67 o                         
   0   4  11         22.10         24.84        12.05 o                         
   1   4  11        207.84        230.04        15.82 o                         
   2   4  11       4221.31       4197.82        92.79 o                         
   3   4  11       1005.47       1009.67        54.22 o                         
   4   4  11        885.87        790.19        51.21 o                         
   5   4  11        530.63        535.26        37.96 o                         
   6   4  11        143.34        131.56        25.58 o                         
   7   4  11          8.28         32.45        19.50 o                         
  -7   5  11         13.99         32.48        16.24 o                         
  -6   5  11          0.34          8.44        11.90 o                         
  -5   5  11       4081.53       3948.61        64.13 o                         
  -4   5  11        231.49        234.31        16.79 o                         
  -3   5  11          2.40         10.86         9.55 o                         
  -2   5  11          0.08         -3.70        12.28 o                         
  -1   5  11       2639.98       2637.98        50.59 o                         
   0   5  11          6.80          0.08        11.62 o                         
   1   5  11       9083.14       9221.98       154.33 o                         
   2   5  11        139.90        107.66        13.92 o                         
   3   5  11       1175.47       1124.52        57.43 o                         
   4   5  11        132.27        111.89        26.19 o                         
   5   5  11        723.08        749.71        44.10 o                         
   6   5  11        350.31        333.31        33.89 o                         
   7   5  11        349.97        371.37        36.74 o                         
  -7   6  11        367.31        356.64        27.75 o                         
  -6   6  11         31.83         -3.50        15.36 o                         
  -5   6  11        127.34        100.62        13.65 o                         
  -4   6  11        550.31        565.97        24.95 o                         
  -3   6  11        821.08        800.70        33.06 o                         
  -2   6  11        129.20        113.39        15.69 o                         
  -1   6  11         96.22        117.42        14.36 o                         
   0   6  11        390.81        416.16        22.80 o                         
   1   6  11        563.45        542.96        32.27 o                         
   2   6  11       2523.08       2635.78        79.46 o                         
   3   6  11       1168.47       1150.06        59.90 o                         
   4   6  11        325.09        310.42        35.65 o                         
   5   6  11        297.26        269.38        25.90 o                         
   6   6  11        235.93        213.23        29.38 o                         
  -6   7  11         29.28          8.67        16.52 o                         
  -5   7  11         47.23         33.57        15.26 o                         
  -4   7  11         82.09         76.81        14.01 o                         
  -3   7  11        202.52        223.79        20.68 o                         
  -2   7  11         99.64         98.35        15.38 o                         
  -1   7  11        420.96        385.45        24.03 o                         
   0   7  11        764.32        745.28        32.90 o                         
   1   7  11        868.75        952.26        42.17 o                         
   2   7  11         81.75        102.87        21.16 o                         
   3   7  11       1053.53       1148.58        84.22 o                         
   4   7  11        112.33        101.63        25.29 o                         
   5   7  11         16.92         23.44        19.06 o                         
   6   7  11        193.35        210.77        30.03 o                         
  -6   8  11        245.53        204.80        26.06 o                         
  -5   8  11         68.30         31.81        24.38 o                         
  -4   8  11         60.36         40.96        18.01 o                         
  -3   8  11       1507.70       1518.98        45.98 o                         
  -2   8  11       1215.94       1234.00        41.68 o                         
  -1   8  11        957.10        934.18        36.82 o                         
   0   8  11         13.67         22.09        20.23 o                         
   1   8  11       1709.41       1911.42        58.77 o                         
   2   8  11       1120.80       1179.66        54.85 o                         
   3   8  11        825.16        925.92        76.15 o                         
   4   8  11        780.27        893.39        77.61 o                         
   5   8  11         94.26         70.28        19.44 o                         
   6   8  11         76.00         51.18        22.48 o                         
  -5   9  11        507.60        462.80        35.09 o                         
  -4   9  11         16.92         25.55        16.61 o                         
  -3   9  11        282.51        287.31        29.87 o                         
  -2   9  11         71.04         58.94        14.15 o                         
  -1   9  11       1196.62       1175.23        60.10 o                         
   0   9  11         98.76         51.87        18.68 o                         
   1   9  11       1264.25       1358.15        51.19 o                         
   2   9  11        101.82        114.26        36.46 o                         
   3   9  11         92.41        133.65        37.58 o                         
   4   9  11          5.68          5.42        36.04 o                         
   5   9  11        389.04        358.00        40.12 o                         
  -5  10  11         22.20        -16.18        21.25 o                         
  -4  10  11          9.44         -2.46        17.67 o                         
  -3  10  11          2.06         -0.04        17.81 o                         
  -2  10  11        141.80        179.40        25.20 o                         
  -1  10  11        119.68        141.09        28.47 o                         
   0  10  11         85.21        139.39        29.20 o                         
   1  10  11        512.96        572.48        35.35 o                         
   2  10  11         28.78         44.41        23.71 o                         
   3  10  11         15.20          7.22        26.52 o                         
   4  10  11          5.36          7.63        20.79 o                         
  -4  11  11        336.54        347.84        32.31 o                         
  -3  11  11         27.80         22.10        18.31 o                         
  -2  11  11          7.50         13.07        21.12 o                         
  -1  11  11       1121.57       1171.21        62.64 o                         
   0  11  11       1211.49       1164.85        62.35 o                         
   1  11  11          1.61        -16.28        21.70 o                         
   2  11  11         35.74         52.33        27.81 o                         
   3  11  11         10.72          6.71        20.89 o                         
   4  11  11        210.65        223.97        77.83 o                         
  -3  12  11        683.98        687.91        63.31 o                         
  -2  12  11         13.73         21.86        23.36 o                         
  -1  12  11        835.43        855.12        56.22 o                         
   0  12  11        258.15        263.34        34.60 o                         
   1  12  11        781.03        694.09        62.71 o                         
   2  12  11        488.45        556.44        39.98 o                         
   0  13  11          2.63         30.57        23.21 o                         
  -6   0  12       1075.38       1082.98        49.19 o                         
  -4   0  12        837.62        848.00        52.20 o                         
  -2   0  12       6864.32       6527.13       130.22 o                         
   0   0  12       1937.90       1906.89        64.31 o                         
   2   0  12         23.07         35.16        10.62 o                         
   4   0  12       9132.26       8820.34       168.13 o                         
   6   0  12         26.90        108.71        50.22 o                         
  -7   1  12        288.52        334.82        24.12 o                         
  -6   1  12        544.43        576.54        29.36 o                         
  -5   1  12        230.25        219.93        18.87 o                         
  -4   1  12       1667.38       1693.36        50.43 o                         
  -3   1  12        812.81        816.52        35.07 o                         
  -2   1  12        795.66        758.95        33.28 o                         
  -1   1  12       1166.42       1139.27        34.77 o                         
   0   1  12         10.38         14.96        10.57 o                         
   1   1  12         79.43         86.36         9.84 o                         
   2   1  12       1868.57       1926.87        41.62 o                         
   3   1  12          1.00          0.91        10.94 o                         
   4   1  12        152.39        158.77        19.96 o                         
   5   1  12       2289.52       2322.63        95.76 o                         
   6   1  12        841.00        852.89        64.60 o                         
   7   1  12        120.73        183.32        51.49 o                         
  -7   2  12        186.88        197.55        22.98 o                         
  -6   2  12        114.24        129.84        16.50 o                         
  -5   2  12        143.77        120.07        15.18 o                         
  -4   2  12        739.33        697.65        28.62 o                         
  -3   2  12         17.45         28.76        13.16 o                         
  -2   2  12        143.28        127.84        15.64 o                         
  -1   2  12       1342.52       1330.06        41.59 o                         
   0   2  12        777.19        791.28        23.31 o                         
   1   2  12          2.58          1.47         8.18 o                         
   2   2  12          0.00         -2.78        10.29 o                         
   3   2  12       1101.14       1119.55        35.30 o                         
   4   2  12         29.66         18.24        18.13 o                         
   5   2  12        220.61        285.73        38.01 o                         
   6   2  12          0.17         39.32        25.85 o                         
  -7   3  12         80.24         49.40        15.80 o                         
  -6   3  12         29.19         16.45        11.97 o                         
  -5   3  12       1021.93        997.28        34.01 o                         
  -4   3  12        935.51        858.12        30.54 o                         
  -3   3  12        248.87        250.20        19.41 o                         
  -2   3  12        308.61        300.09        20.18 o                         
  -1   3  12          1.36         -2.19        12.48 o                         
   0   3  12       2897.57       2806.77        47.53 o                         
   1   3  12        793.68        853.25        23.40 o                         
   2   3  12       2771.05       2781.14        54.50 o                         
   3   3  12        368.32        382.07        29.84 o                         
   4   3  12        228.60        251.53        26.35 o                         
   5   3  12        579.44        585.09        39.51 o                         
   6   3  12       1078.68       1068.64        54.55 o                         
  -6   4  12        575.52        560.88        27.79 o                         
  -5   4  12        242.17        238.40        19.12 o                         
  -4   4  12         21.01         36.04        13.64 o                         
  -3   4  12        612.14        653.91        28.67 o                         
  -2   4  12        766.67        735.66        29.47 o                         
  -1   4  12        405.45        408.52        25.41 o                         
   0   4  12        590.96        581.27        23.59 o                         
   1   4  12         17.97         51.52        13.07 o                         
   2   4  12        687.39        679.13        28.15 o                         
   3   4  12        961.55        891.45        53.02 o                         
   4   4  12       1470.02       1447.60        55.67 o                         
   5   4  12        315.23        270.36        29.01 o                         
   6   4  12          5.73         28.48        22.93 o                         
  -6   5  12        429.85        419.31        34.11 o                         
  -5   5  12          0.58          9.83        13.64 o                         
  -4   5  12         71.34         61.27        13.91 o                         
  -3   5  12        240.76        238.92        21.12 o                         
  -2   5  12       1348.15       1313.71        38.60 o                         
  -1   5  12         60.92         30.96        13.52 o                         
   0   5  12        124.97        158.59        18.60 o                         
   1   5  12          0.00          2.75        10.94 o                         
   2   5  12        528.40        562.64        43.21 o                         
   3   5  12          5.82          1.95        26.02 o                         
   4   5  12         11.76         23.30        20.80 o                         
   5   5  12          5.53         -9.48        17.90 o                         
   6   5  12        174.09        136.98        26.87 o                         
  -6   6  12        386.58        362.39        28.41 o                         
  -5   6  12          5.41          7.80        16.96 o                         
  -4   6  12        187.17        167.68        19.16 o                         
  -3   6  12        750.90        805.58        35.03 o                         
  -2   6  12        180.14        203.22        24.85 o                         
  -1   6  12       1004.12       1070.25        35.59 o                         
   0   6  12       1525.33       1562.69        46.23 o                         
   1   6  12         44.36         37.95        16.09 o                         
   2   6  12        388.56        413.87        53.33 o                         
   3   6  12       1145.08       1127.99        60.73 o                         
   4   6  12        253.20        163.57        28.83 o                         
   5   6  12         19.60         13.67        16.52 o                         
   6   6  12         25.67          6.18        21.26 o                         
  -6   7  12          0.63          8.87        16.97 o                         
  -5   7  12        304.01        297.38        29.78 o                         
  -4   7  12        621.28        684.67        41.25 o                         
  -3   7  12         11.67         10.55        13.52 o                         
  -2   7  12        853.57        912.97        37.27 o                         
  -1   7  12         65.10         56.86        15.16 o                         
   0   7  12       3953.51       4021.83        79.15 o                         
   1   7  12        211.31        341.28        43.68 o                         
   2   7  12       3957.33       3842.20       100.76 o                         
   3   7  12        264.57        286.77        49.73 o                         
   4   7  12         52.60         23.26        21.41 o                         
   5   7  12         26.94         14.86        18.45 o                         
  -5   8  12        118.94        119.61        24.04 o                         
  -4   8  12        623.24        624.99        40.74 o                         
  -3   8  12         28.97         45.59        20.68 o                         
  -2   8  12          5.34          6.60        13.16 o                         
  -1   8  12         83.38         99.05        15.48 o                         
   0   8  12        650.74        650.35        38.19 o                         
   1   8  12        128.83        124.33        27.84 o                         
   2   8  12         17.49         33.85        20.02 o                         
   3   8  12         93.49        122.37        42.49 o                         
   4   8  12        230.78        233.88        46.26 o                         
   5   8  12          0.34        -23.23        21.39 o                         
  -4   9  12        390.68        401.08        34.48 o                         
  -3   9  12        979.64        964.39        48.68 o                         
  -2   9  12        124.53        109.24        22.04 o                         
  -1   9  12        178.27        150.96        28.92 o                         
   0   9  12         23.74         42.26        18.56 o                         
   1   9  12        351.22        392.25        31.53 o                         
   2   9  12        244.26        211.65        41.24 o                         
   3   9  12        104.27        114.58        38.20 o                         
   4   9  12         43.83         37.66        22.30 o                         
  -4  10  12        102.84         81.44        21.44 o                         
  -3  10  12        123.29        120.72        22.28 o                         
  -2  10  12       2028.80       1990.04        68.56 o                         
  -1  10  12        797.42        883.07        56.33 o                         
   0  10  12        306.88        345.58        30.81 o                         
   1  10  12          0.01        -13.78        20.31 o                         
   2  10  12         85.13         87.05        33.36 o                         
   3  10  12         83.01        117.34        37.08 o                         
  -3  11  12         70.57         41.54        18.43 o                         
  -2  11  12        117.10        124.86        30.64 o                         
  -1  11  12        358.15        315.77        39.00 o                         
   0  11  12        167.50        199.55        26.48 o                         
   1  11  12        258.88        313.24        37.26 o                         
   2  11  12        432.37        430.77        59.51 o                         
   0  12  12        254.89        232.73        34.24 o                         
  -5   0  13         11.65          0.45        43.24 o                         
  -3   0  13        990.76        981.88        56.61 o                         
  -1   0  13        783.77        809.52        44.80 o                         
   1   0  13       2426.07       2433.25        58.25 o                         
   3   0  13       1651.11       1604.05        69.84 o                         
   5   0  13        545.97        590.83        73.01 o                         
  -6   1  13        196.63        186.31        19.56 o                         
  -5   1  13        334.52        308.36        26.72 o                         
  -4   1  13        782.68        711.03        35.78 o                         
  -3   1  13        266.60        242.77        22.74 o                         
  -2   1  13         11.65         16.39        13.43 o                         
  -1   1  13        115.48        114.60        16.54 o                         
   0   1  13        664.17        626.54        21.71 o                         
   1   1  13         18.27         15.24         8.11 o                         
   2   1  13        418.92        398.19        20.89 o                         
   3   1  13       1864.62       1791.69        52.22 o                         
   4   1  13         23.79         53.51        20.21 o                         
   5   1  13          1.42         20.79        54.39 o                         
   6   1  13        910.80        988.15        68.21 o                         
  -6   2  13         57.46         63.00        15.85 o                         
  -5   2  13        656.39        688.28        36.32 o                         
  -4   2  13         17.25         32.57        15.61 o                         
  -3   2  13         84.63         82.23        16.05 o                         
  -2   2  13        537.40        569.89        27.59 o                         
  -1   2  13          6.35         14.29        13.35 o                         
   0   2  13        516.76        495.33        24.19 o                         
   1   2  13       1179.38       1147.36        29.20 o                         
   2   2  13         82.10         69.52        11.74 o                         
   3   2  13       1109.28       1093.92        41.85 o                         
   4   2  13        152.03        136.11        23.88 o                         
   5   2  13       2041.36       2076.65        90.94 o                         
   6   2  13         69.61        127.85        35.17 o                         
  -6   3  13         16.58         42.68        19.18 o                         
  -5   3  13       1488.55       1552.73        45.80 o                         
  -4   3  13        618.72        577.36        32.76 o                         
  -3   3  13         67.24         58.70        15.05 o                         
  -2   3  13          2.05          5.19        14.19 o                         
  -1   3  13       2433.57       2463.09        58.41 o                         
   0   3  13          2.53          4.66        13.73 o                         
   1   3  13        883.33        795.95        27.71 o                         
   2   3  13       1090.93       1083.18        39.13 o                         
   3   3  13        871.07        800.74        45.18 o                         
   4   3  13        208.27        185.55        23.99 o                         
   5   3  13        183.51        212.38        35.14 o                         
   6   3  13         74.91         97.11        29.27 o                         
  -6   4  13         29.71         44.34        16.26 o                         
  -5   4  13          1.22         -6.47        15.77 o                         
  -4   4  13         44.08         48.95        13.17 o                         
  -3   4  13       2552.50       2595.29        55.89 o                         
  -2   4  13        291.10        316.93        24.35 o                         
  -1   4  13         91.82         95.25        17.40 o                         
   0   4  13       1210.04       1133.97        41.06 o                         
   1   4  13        357.85        362.72        20.19 o                         
   2   4  13         86.31         90.01        18.53 o                         
   3   4  13       1155.68       1143.99        61.21 o                         
   4   4  13        274.83        258.47        28.24 o                         
   5   4  13        539.16        499.79        37.67 o                         
  -5   5  13          0.00          4.93        15.51 o                         
  -4   5  13        134.33        138.34        18.72 o                         
  -3   5  13        236.16        267.31        21.64 o                         
  -2   5  13         23.38         13.32        19.03 o                         
  -1   5  13       1333.80       1400.45        45.96 o                         
   0   5  13        314.72        303.44        24.14 o                         
   1   5  13       3705.30       3626.67        83.66 o                         
   2   5  13         65.26         56.53        38.70 o                         
   3   5  13        983.51       1035.91        59.66 o                         
   4   5  13         24.08         -4.57        34.86 o                         
   5   5  13        153.63        150.24        24.68 o                         
  -5   6  13         32.82         39.06        19.59 o                         
  -4   6  13        352.56        365.80        26.47 o                         
  -3   6  13        862.09        896.96        38.42 o                         
  -2   6  13        597.85        649.34        30.22 o                         
  -1   6  13        148.93        152.16        17.89 o                         
   0   6  13        345.22        337.25        25.27 o                         
   1   6  13        594.74        686.05        47.25 o                         
   2   6  13        778.64        751.63        72.78 o                         
   3   6  13        131.72        101.22        35.86 o                         
   4   6  13          8.26        -13.30        21.76 o                         
   5   6  13        495.51        561.95        41.13 o                         
  -5   7  13        551.93        533.12        42.19 o                         
  -4   7  13        185.53        212.22        27.72 o                         
  -3   7  13         61.02         86.43        18.02 o                         
  -2   7  13         29.25         37.90        13.77 o                         
  -1   7  13       1452.95       1426.41        45.25 o                         
   0   7  13         39.44         45.39        18.18 o                         
   1   7  13        724.03        710.91        48.55 o                         
   2   7  13        152.03        214.28        47.93 o                         
   3   7  13        123.68         86.87        34.39 o                         
   4   7  13          4.65          2.25        24.82 o                         
  -4   8  13         19.25         27.68        17.71 o                         
  -3   8  13         95.63        135.34        24.70 o                         
  -2   8  13        261.73        282.46        24.34 o                         
  -1   8  13        138.98        156.28        18.34 o                         
   0   8  13        819.87        861.61        45.67 o                         
   1   8  13        306.01        293.24        34.75 o                         
   2   8  13          3.66         -2.66        27.70 o                         
   3   8  13        122.11        229.29        50.41 o                         
   4   8  13         24.26         61.36        29.58 o                         
  -3   9  13        166.30        195.96        28.20 o                         
  -2   9  13         26.98         35.44        20.17 o                         
  -1   9  13        361.90        386.34        34.28 o                         
   0   9  13        370.47        437.79        35.17 o                         
   1   9  13        159.27        144.26        27.51 o                         
   2   9  13          9.99        -33.02        34.72 o                         
   3   9  13        351.01        326.31        54.08 o                         
  -2  10  13        149.19        152.14        30.30 o                         
  -1  10  13        122.57        178.81        26.73 o                         
   0  10  13         12.78          9.85        18.78 o                         
   1  10  13       1395.19       1406.12        72.98 o                         
   2  10  13         42.88         12.36        27.54 o                         
  -4   0  14          0.64         17.62        28.29 o                         
  -2   0  14          6.58         -3.75        21.04 o                         
   0   0  14         13.39         40.07        20.72 o                         
   2   0  14        656.01        622.91        43.44 o                         
   4   0  14        937.17        944.27        59.41 o                         
  -5   1  14        472.85        413.97        30.12 o                         
  -4   1  14        607.26        592.94        34.44 o                         
  -3   1  14         52.36         24.44        14.57 o                         
  -2   1  14         13.43         16.84        12.67 o                         
  -1   1  14        165.70        150.01        16.18 o                         
   0   1  14       2142.44       2043.45        52.81 o                         
   1   1  14        677.62        638.14        22.91 o                         
   2   1  14        118.24        101.17        13.07 o                         
   3   1  14        391.09        353.69        26.83 o                         
   4   1  14        303.87        279.20        25.34 o                         
   5   1  14        398.49        472.08        47.83 o                         
  -5   2  14          0.11          3.19        16.44 o                         
  -4   2  14          8.98         15.09        15.91 o                         
  -3   2  14         57.79         50.73        14.37 o                         
  -2   2  14       1252.79       1254.94        40.82 o                         
  -1   2  14       1200.04       1210.85        43.97 o                         
   0   2  14        650.88        688.66        29.24 o                         
   1   2  14         33.44         22.09        13.33 o                         
   2   2  14       1567.92       1604.07        47.34 o                         
   3   2  14        141.48        101.41        18.96 o                         
   4   2  14       2738.48       2682.09        79.90 o                         
   5   2  14        945.63        935.47        63.24 o                         
  -5   3  14          7.06         10.12        14.20 o                         
  -4   3  14        208.22        184.15        22.39 o                         
  -3   3  14        245.59        250.94        21.56 o                         
  -2   3  14          0.01         -8.22        14.24 o                         
  -1   3  14         43.27         38.74        14.83 o                         
   0   3  14          0.90          5.77        12.13 o                         
   1   3  14        308.57        314.32        22.11 o                         
   2   3  14         44.47         25.49        13.22 o                         
   3   3  14        500.91        535.50        31.59 o                         
   4   3  14        455.23        480.85        37.28 o                         
   5   3  14          3.16         12.79        19.22 o                         
  -5   4  14         29.47         57.63        15.22 o                         
  -4   4  14         58.63         64.65        16.98 o                         
  -3   4  14        328.96        359.27        27.40 o                         
  -2   4  14        491.32        516.06        30.82 o                         
  -1   4  14       1390.41       1329.28        46.42 o                         
   0   4  14        247.93        277.24        20.70 o                         
   1   4  14        262.39        187.62        30.82 o                         
   2   4  14         69.46         74.15        26.25 o                         
   3   4  14        229.63        217.74        30.73 o                         
   4   4  14         11.99        -12.79        20.79 o                         
  -4   5  14       1744.11       1869.03        51.37 o                         
  -3   5  14         16.99         22.85        15.49 o                         
  -2   5  14        330.18        395.78        27.77 o                         
  -1   5  14         20.00         14.94        14.04 o                         
   0   5  14       1811.39       1714.65        52.27 o                         
   1   5  14        235.66        241.40        26.78 o                         
   2   5  14       1225.80       1329.20        68.51 o                         
   3   5  14        140.57        134.68        32.91 o                         
   4   5  14        451.46        390.98        45.24 o                         
  -4   6  14         11.73         46.42        22.33 o                         
  -3   6  14        239.14        259.98        23.11 o                         
  -2   6  14        451.11        455.11        29.86 o                         
  -1   6  14        182.32        173.74        21.12 o                         
   0   6  14         59.00         88.29        17.93 o                         
   1   6  14         10.12         -0.01        18.10 o                         
   2   6  14         95.89         55.71        37.30 o                         
   3   6  14         61.76         69.35        37.76 o                         
   4   6  14        119.55        139.20        27.77 o                         
  -3   7  14        107.43        146.40        22.84 o                         
  -2   7  14        171.99        190.93        20.55 o                         
  -1   7  14        214.15        238.74        23.76 o                         
   0   7  14         52.70         38.21        16.45 o                         
   1   7  14        270.23        290.15        34.86 o                         
   2   7  14          3.39        -31.44        34.32 o                         
   3   7  14         39.32         43.12        31.23 o                         
  -3   8  14         24.55         60.76        23.21 o                         
  -2   8  14       1427.48       1406.91        52.86 o                         
  -1   8  14       1712.59       1819.10        51.04 o                         
   0   8  14          1.10          6.44        21.66 o                         
   1   8  14        113.76         66.38        23.32 o                         
   2   8  14        312.53        346.88        55.78 o                         
  -1   9  14         31.32         53.69        22.27 o                         
   0   9  14       1261.58       1284.59        67.90 o                         
   1   9  14          3.59         -5.22        31.24 o                         
  -3   0  15        220.82        171.36        31.67 o                         
  -1   0  15       1208.94       1219.47        61.97 o                         
   1   0  15       1821.47       1782.12        71.70 o                         
   3   0  15        860.93        860.31        55.06 o                         
  -4   1  15        168.23        147.95        23.04 o                         
  -3   1  15        298.46        300.54        27.76 o                         
  -2   1  15          2.36        -18.27        13.67 o                         
  -1   1  15        119.77        113.93        16.49 o                         
   0   1  15        476.44        459.79        28.01 o                         
   1   1  15        146.34        157.65        18.67 o                         
   2   1  15       1041.09        986.97        46.53 o                         
   3   1  15        890.02        833.78        38.22 o                         
   4   1  15         28.13         32.98        20.22 o                         
  -4   2  15         14.32         16.01        15.66 o                         
  -3   2  15        736.40        751.00        34.42 o                         
  -2   2  15          4.51          1.41        14.67 o                         
  -1   2  15         11.53         11.88        12.95 o                         
   0   2  15        332.98        320.79        24.56 o                         
   1   2  15        106.87        100.57        16.36 o                         
   2   2  15          3.99         15.07        16.15 o                         
   3   2  15        219.58        232.41        22.97 o                         
   4   2  15        148.22        115.20        22.39 o                         
  -4   3  15        354.02        341.33        25.58 o                         
  -3   3  15       1179.34       1198.52        47.11 o                         
  -2   3  15         19.34         12.24        14.10 o                         
  -1   3  15        350.46        337.02        26.50 o                         
   0   3  15         13.05          3.79        12.76 o                         
   1   3  15       1156.27       1106.43        49.76 o                         
   2   3  15       1411.16       1370.29        55.13 o                         
   3   3  15        362.76        323.77        33.17 o                         
  -4   4  15          3.10          7.95        15.74 o                         
  -3   4  15          1.98         11.07        15.60 o                         
  -2   4  15        469.25        464.53        31.21 o                         
  -1   4  15        245.68        252.58        24.31 o                         
   0   4  15         58.14         30.08        17.03 o                         
   1   4  15        798.62        785.52        53.86 o                         
   2   4  15         24.45         -2.67        24.84 o                         
   3   4  15        723.69        791.71       132.30 o                         
  -3   5  15         95.92        134.54        21.19 o                         
  -2   5  15         10.35         30.27        16.43 o                         
  -1   5  15        330.67        326.65        26.53 o                         
   0   5  15          0.97        -14.43        14.73 o                         
   1   5  15         18.72          9.42        22.92 o                         
   2   5  15         50.90         23.55        24.78 o                         
   3   5  15         20.55         72.68        40.62 o                         
  -2   6  15        644.06        650.37        36.60 o                         
  -1   6  15        137.97        128.95        20.30 o                         
   0   6  15        448.02        380.98        33.03 o                         
   1   6  15        195.12        137.62        22.24 o                         
   2   6  15         29.90         82.14        38.50 o                         
  -1   7  15        325.48        307.37        26.74 o                         
   0   7  15         12.77         -8.44        18.08 o                         
   1   7  15        336.79        267.38        36.53 o                         
  -2   0  16        470.90        555.02        51.38 o                         
   0   0  16       1067.18       1104.60        60.84 o                         
   2   0  16        684.44        686.28        78.05 o                         
  -3   1  16          1.29         10.28        15.74 o                         
  -2   1  16        175.93        179.22        20.30 o                         
  -1   1  16          0.02         -4.48        13.84 o                         
   0   1  16        137.46        156.16        19.37 o                         
   1   1  16       1249.46       1100.41        51.02 o                         
   2   1  16          6.53         13.85        25.73 o                         
  -2   2  16         81.27         68.68        17.54 o                         
  -1   2  16        324.36        303.93        23.46 o                         
   0   2  16        610.47        639.91        34.09 o                         
   1   2  16         19.14         19.32        18.22 o                         
   2   2  16        620.85        570.22        55.15 o                         
  -2   3  16          9.83         25.44        16.33 o                         
  -1   3  16          6.35          4.71        12.45 o                         
   0   3  16       1281.57       1157.08        52.94 o                         
   1   3  16        117.61        134.59        28.52 o                         
   2   3  16          4.12          2.84        26.51 o                         
  -1   4  16         93.89         79.82        18.54 o                         
   0   4  16          5.31         -4.96        15.81 o                         
   1   4  16         18.48          9.00        23.49 o                         
                                                                                
